# Supplementary material for: First hydrogen-bonded adduct of sterically hindered 2-tert-butyl-4-methyl­phenol (TBMP) with 1,3,6,8-tetra­aza­tri­cyclo­[4.4.1.13,8]dodecane (TATD) via coupling of classical hydrogen bonds and C—H⋯π non-covalent inter­actions
Source: Acta Crystallogr E Crystallogr Commun. 2022 May 17;78(Pt 6):599–602. doi: 10.1107/S2056989022004972 (PMC9431775; doi:10.1107/S2056989022004972)
Supplement: Supplementary file 1 [file e-78-00599-sup1.cif]

##############################################################################
#                                                                            #
# This CIF contains the data in a paper accepted for publication in          #
# Acta Crystallographica Section E. It conforms to the requirements of       #
# Notes for Authors for Acta Crystallographica Section E, and has been       #
# peer reviewed under the auspices of the IUCr Commission on Journals.       #
#                                                                            #
# Full details of the Crystallographic Information File format               #
# are given in the paper "The Crystallographic Information File (CIF):       #
# a New Standard Archive File for Crystallography" by S. R. Hall, F. H.      #
# Allen and I. D. Brown [Acta Cryst. (1991), A47, 655-685].                  #
#                                                                            #
# The current version of the core CIF dictionary is obtainable from          #
# ftp://ftp.iucr.org/pub/cif_core.dic.                                       #
#                                                                            #
# Software is freely available for graphical display of the structure(s)     #
# in this CIF. For information consult the CIF software page                 #
# http://www.iucr.org/resources/cif/software.                                #
#                                                                            #
# This file may be used for bona fide research purposes within the           #
# scientific community so long as proper attribution is given to the journal # 
# article from which it was obtained.                                        #
#                                                                            #
##############################################################################
data_I
_audit_creation_method     'SHELXL-2016/6'
_journal_date_recd_electronic     2022-03-10
_journal_date_accepted     2022-05-09
_journal_name_full     'Acta Crystallographica, Section E'
_journal_year     2022
_journal_volume     78
_journal_issue      6
_journal_page_first     0
_journal_page_last     0
_journal_paper_category     GO
_journal_paper_doi     10.1107/S2056989022004972
_journal_coeditor_code     YZ2019
_publ_contact_author_name     'Augusto Rivera'
_publ_contact_author_address
;
Universidad Nacional de Colombia, Sede Bogot\'a, Facultad de Ciencias,
Departamento de Qu\'imica, Cra 30 No. 45-03, Bogot\'a, C\'odigo Postal 111321
;
_publ_contact_author_email     'ariverau@unal.edu.co'
_publ_contact_author_fax     '576013165220'
_publ_contact_author_phone     '576013165000'
_publ_section_title
;
First hydrogen-bonded adduct of sterically hindered
2-<i>tert</i>-butyl-4-methylphenol (TBMP) with
1,3,6,8-tetraazatricyclo[4.4.1.1^3,8^]dodecane (TATD) <i>via</i> coupling of
classical hydrogen bonds and C---H...\p non-covalent interactions
;
loop_
    _publ_author_name
    _publ_author_footnote
    _publ_author_address
    'Rivera, Augusto' .
;
Universidad Nacional de Colombia, Sede Bogot\'a, Facultad de Ciencias,
Departamento de Qu\'imica, Cra 30 No. 45-03, Bogot\'a, C\'odigo Postal 111321
Colombia
;
    'R\'ios-Motta, Jaime' .
;
Universidad Nacional de Colombia, Sede Bogot\'a, Facultad de Ciencias,
Departamento de Qu\'imica, Cra 30 No. 45-03, Bogot\'a, C\'odigo Postal 111321
Colombia
;
    'Bolte, Michael' .
;
Institut f\"ur Anorganische Chemie, J. W. Goethe-Universit\"at Frankfurt,
Max-von Laue-Str. 7, 60438 Frankfurt/Main,
Germany
;
_publ_section_synopsis
;
Hydrogen bonding links the donor alcohol functional groups of two
2-<i>tert</i>-butyl-4-methylphenol molecules to the central acceptor polyamine
aminal cage TATD yielding the three molecule adduct, half of which comprises
the asymmetric unit in this crystal structure.
;
_chemical_name_systematic
;
2-<i>tert</i>-Butyl-4-methylphenol--\
1,3,6,8-tetraazatricyclo[4.4.1.1^3,8^]dodecane (2/1)
;
_chemical_name_common     ?
_chemical_formula_moiety     'C8 H16 N4, 2(C11 H16 O)'
_chemical_formula_sum     'C30 H48 N4 O2'
_chemical_formula_iupac     'C8 H16 N4, 2C11 H16 O'
_chemical_formula_weight     496.72
_chemical_melting_point     ?
_space_group_crystal_system     monoclinic
_space_group_name_H-M_alt     'P 2/c'
_space_group_name_Hall     '-P 2yc'
loop_
    _space_group_symop_operation_xyz
    'x, y, z'
    'x, -y, z+1/2'
    '-x, -y, -z'
    '-x, y, -z-1/2'
_cell_length_a     11.4741(10)
_cell_length_b     7.6770(5)
_cell_length_c     17.2226(14)
_cell_angle_alpha     90
_cell_angle_beta     108.166(6)
_cell_angle_gamma     90
_cell_volume     1441.5(2)
_cell_formula_units_Z     2
_cell_measurement_reflns_used     17127
_cell_measurement_theta_min     3.55
_cell_measurement_theta_max     27.78
_cell_measurement_temperature     173(2)
_exptl_crystal_description     plate
_exptl_crystal_colour     colourless
_exptl_crystal_size_max     0.280
_exptl_crystal_size_mid     0.270
_exptl_crystal_size_min     0.110
_exptl_crystal_density_diffrn     1.144
_exptl_crystal_density_meas     ?
_exptl_crystal_density_method     ?
_exptl_crystal_F_000     544
_exptl_absorpt_coefficient_mu     0.072
_exptl_absorpt_correction_type     multi-scan
_exptl_absorpt_process_details
;
(X-Area; Stoe & Cie, 2001)
;
_exptl_absorpt_correction_T_min     0.554
_exptl_absorpt_correction_T_max     1.000
_diffrn_ambient_temperature     173(2)
_diffrn_source     'Genix 3D I\mS microfocus X-ray source'
_diffrn_radiation_type     MoK\a
_diffrn_radiation_wavelength     0.71073
_diffrn_measurement_device_type     'STOE IPDS II two-circle-diffractometer'
_diffrn_measurement_method     \w
_diffrn_detector_area_resol_mean     ?
_diffrn_reflns_number     17127
_diffrn_reflns_av_R_equivalents     0.0294
_diffrn_reflns_av_unetI/netI     0.0204
_diffrn_reflns_theta_min     3.639
_diffrn_reflns_theta_max     27.640
_diffrn_reflns_theta_full     25.000
_diffrn_measured_fraction_theta_max     0.987
_diffrn_measured_fraction_theta_full     0.995
_diffrn_reflns_limit_h_min     -14
_diffrn_reflns_limit_h_max     14
_diffrn_reflns_limit_k_min     -9
_diffrn_reflns_limit_k_max     9
_diffrn_reflns_limit_l_min     -22
_diffrn_reflns_limit_l_max     22
_refine_special_details     ?
_reflns_number_total     3307
_reflns_number_gt     2862
_reflns_threshold_expression     'I > 2\s(I)'
_refine_ls_structure_factor_coef     Fsqd
_refine_ls_matrix_type     full
_refine_ls_R_factor_all     0.0575
_refine_ls_R_factor_gt     0.0495
_refine_ls_wR_factor_gt     0.1268
_refine_ls_wR_factor_ref     0.1318
_refine_ls_goodness_of_fit_ref     1.050
_refine_ls_restrained_S_all     1.050
_refine_ls_number_reflns     3307
_refine_ls_number_parameters     170
_refine_ls_number_restraints     0
_refine_ls_hydrogen_treatment     mixed
_refine_ls_weighting_scheme     calc
_refine_ls_weighting_details
              'w=1/[\s^2^(Fo^2^)+(0.0663P)^2^+0.4499P] where P=(Fo^2^+2Fc^2^)/3'
_atom_sites_solution_hydrogens     mixed
_atom_sites_solution_primary     direct
_atom_sites_solution_secondary     ?
_refine_ls_shift/su_max     0.000
_refine_ls_shift/su_mean     0.000
_refine_diff_density_max     0.262
_refine_diff_density_min     -0.190
_refine_ls_extinction_method
;
SHELXL-2016/6 (Sheldrick 2015)
;
_refine_ls_extinction_coef     0.021(5)
_refine_ls_extinction_expression
                                  'Fc^*^=kFc[1+0.001xFc^2^\l^3^/sin(2\q)]^-1/4^'
loop_
    _atom_type_symbol
    _atom_type_description
    _atom_type_scat_dispersion_real
    _atom_type_scat_dispersion_imag
    _atom_type_scat_source
    'C' 'C' 0.0033 0.0016
                         'International Tables Vol C Tables 4.2.6.8 and 6.1.1.4'
    'H' 'H' 0.0000 0.0000
                         'International Tables Vol C Tables 4.2.6.8 and 6.1.1.4'
    'N' 'N' 0.0061 0.0033
                         'International Tables Vol C Tables 4.2.6.8 and 6.1.1.4'
    'O' 'O' 0.0106 0.0060
                         'International Tables Vol C Tables 4.2.6.8 and 6.1.1.4'
_computing_data_collection
;
X-Area (Stoe & Cie, 2001)
;
_computing_cell_refinement
;
X-Area (Stoe & Cie, 2001)
;
_computing_data_reduction
;
X-Area (Stoe & Cie, 2001)
;
_computing_structure_solution
;
SHELXS (Sheldrick, 2008)
;
_computing_structure_refinement
;
SHELXL (Sheldrick, 2015)
;
_computing_molecular_graphics
;
XP in SHELXTL-Plus (Sheldrick, 2008)
;
_computing_publication_material
;
SHELXL (Sheldrick, 2015)
;
loop_
    _atom_site_type_symbol
    _atom_site_label
    _atom_site_fract_x
    _atom_site_fract_y
    _atom_site_fract_z
    _atom_site_U_iso_or_equiv
    _atom_site_adp_type
    _atom_site_calc_flag
    _atom_site_occupancy
    _atom_site_disorder_assembly
    _atom_site_disorder_group
    N N1 0.55515(9) 0.67062(14) 0.32614(6) 0.0269(2) Uani d 1 . .
    N N2 0.41669(11) 0.93222(15) 0.28288(7) 0.0334(3) Uani d 1 . .
    C C1 0.47468(13) 0.80357(18) 0.34461(8) 0.0332(3) Uani d 1 . .
    H H1A 0.408781 0.741591 0.359229 0.040 Uiso calc 1 . .
    H H1B 0.523629 0.867230 0.394010 0.040 Uiso calc 1 . .
    C C2 0.30542(14) 0.8720(2) 0.22156(10) 0.0469(4) Uani d 1 . .
    H H2A 0.265533 0.973760 0.188590 0.056 Uiso calc 1 . .
    H H2B 0.248788 0.828122 0.250249 0.056 Uiso calc 1 . .
    C C3 0.31959(13) 0.7318(2) 0.16366(9) 0.0397(3) Uani d 1 . .
    H H3A 0.269762 0.630216 0.169446 0.048 Uiso calc 1 . .
    H H3B 0.284425 0.775888 0.107144 0.048 Uiso calc 1 . .
    C C4 0.500000 1.0300(3) 0.250000 0.0418(5) Uani d 1 . .
    H H4A 0.449637 1.106627 0.206038 0.050 Uiso calc 0.5 . .
    H H4B 0.550362 1.106630 0.293961 0.050 Uiso calc 0.5 . .
    C C5 0.500000 0.5738(2) 0.250000 0.0282(4) Uani d 1 . .
    H H5A 0.435761 0.497108 0.258605 0.034 Uiso calc 0.5 . .
    H H5B 0.564238 0.497107 0.241395 0.034 Uiso calc 0.5 . .
    O O1 0.65236(10) 0.40303(14) 0.44346(6) 0.0399(3) Uani d 1 . .
    H H1 0.6079(18) 0.482(3) 0.4109(12) 0.053(5) Uiso d 1 . .
    C C11 0.69530(12) 0.46490(16) 0.52226(7) 0.0284(3) Uani d 1 . .
    C C12 0.79366(11) 0.37879(15) 0.57928(7) 0.0247(3) Uani d 1 . .
    C C13 0.83508(11) 0.45122(17) 0.65783(7) 0.0280(3) Uani d 1 . .
    H H13 0.901687 0.396088 0.697378 0.034 Uiso calc 1 . .
    C C14 0.78431(12) 0.59956(17) 0.68142(8) 0.0303(3) Uani d 1 . .
    C C15 0.68468(14) 0.67652(18) 0.62418(8) 0.0343(3) Uani d 1 . .
    H H15 0.646455 0.775572 0.638772 0.041 Uiso calc 1 . .
    C C16 0.64080(14) 0.60914(18) 0.54571(8) 0.0350(3) Uani d 1 . .
    H H16 0.572159 0.662490 0.507184 0.042 Uiso calc 1 . .
    C C17 0.85309(13) 0.21469(17) 0.55726(7) 0.0313(3) Uani d 1 . .
    C C18 0.75571(18) 0.0728(2) 0.52590(12) 0.0545(5) Uani d 1 . .
    H H18A 0.717684 0.045775 0.568135 0.082 Uiso calc 1 . .
    H H18B 0.692811 0.114293 0.476635 0.082 Uiso calc 1 . .
    H H18C 0.794385 -0.032304 0.512895 0.082 Uiso calc 1 . .
    C C19 0.95174(18) 0.1387(3) 0.63136(9) 0.0546(5) Uani d 1 . .
    H H19A 0.915053 0.109330 0.674008 0.082 Uiso calc 1 . .
    H H19B 0.986240 0.033393 0.614917 0.082 Uiso calc 1 . .
    H H19C 1.017007 0.224808 0.652530 0.082 Uiso calc 1 . .
    C C20 0.91373(19) 0.2589(3) 0.49204(11) 0.0565(5) Uani d 1 . .
    H H20A 0.852293 0.307854 0.443928 0.085 Uiso calc 1 . .
    H H20B 0.979226 0.344302 0.514043 0.085 Uiso calc 1 . .
    H H20C 0.948459 0.152887 0.476430 0.085 Uiso calc 1 . .
    C C21 0.83767(16) 0.6747(2) 0.76656(9) 0.0441(4) Uani d 1 . .
    H H21A 0.895241 0.591026 0.801301 0.066 Uiso calc 1 . .
    H H21B 0.771345 0.698204 0.789736 0.066 Uiso calc 1 . .
    H H21C 0.880912 0.783389 0.763689 0.066 Uiso calc 1 . .
loop_
    _atom_site_aniso_label
    _atom_site_aniso_U_11
    _atom_site_aniso_U_22
    _atom_site_aniso_U_33
    _atom_site_aniso_U_12
    _atom_site_aniso_U_13
    _atom_site_aniso_U_23
    N1 0.0282(5) 0.0284(5) 0.0214(5) 0.0016(4) 0.0039(4) -0.0010(4)
    N2 0.0362(6) 0.0291(6) 0.0360(6) 0.0066(5) 0.0126(5) 0.0002(5)
    C1 0.0423(7) 0.0327(7) 0.0270(6) 0.0051(6) 0.0141(5) -0.0016(5)
    C2 0.0303(7) 0.0566(10) 0.0495(9) 0.0131(7) 0.0064(6) -0.0033(7)
    C3 0.0268(6) 0.0447(8) 0.0407(8) 0.0011(6) 0.0006(5) -0.0006(6)
    C4 0.0581(13) 0.0249(9) 0.0478(12) 0.000 0.0242(10) 0.000
    C5 0.0356(9) 0.0236(8) 0.0228(8) 0.000 0.0055(7) 0.000
    O1 0.0527(6) 0.0388(6) 0.0200(4) 0.0145(5) -0.0005(4) -0.0011(4)
    C11 0.0373(7) 0.0269(6) 0.0199(5) 0.0007(5) 0.0072(5) 0.0004(4)
    C12 0.0299(6) 0.0228(6) 0.0215(5) -0.0008(5) 0.0082(4) -0.0006(4)
    C13 0.0303(6) 0.0296(6) 0.0223(6) 0.0006(5) 0.0058(5) -0.0017(5)
    C14 0.0390(7) 0.0282(6) 0.0257(6) -0.0038(5) 0.0128(5) -0.0048(5)
    C15 0.0496(8) 0.0253(6) 0.0321(6) 0.0065(6) 0.0189(6) 0.0008(5)
    C16 0.0436(7) 0.0323(7) 0.0275(6) 0.0111(6) 0.0089(5) 0.0055(5)
    C17 0.0414(7) 0.0293(6) 0.0218(6) 0.0094(5) 0.0077(5) -0.0015(5)
    C18 0.0691(11) 0.0254(7) 0.0611(10) 0.0007(7) 0.0090(9) -0.0098(7)
    C19 0.0657(11) 0.0584(10) 0.0316(7) 0.0367(9) 0.0033(7) -0.0055(7)
    C20 0.0749(12) 0.0587(11) 0.0495(9) 0.0235(9) 0.0391(9) 0.0062(8)
    C21 0.0546(9) 0.0442(8) 0.0326(7) -0.0016(7) 0.0122(6) -0.0157(6)
_geom_special_details
;
 All esds (except the esd in the dihedral angle between two l.s. planes)
 are estimated using the full covariance matrix.  The cell esds are taken
 into account individually in the estimation of esds in distances, angles
 and torsion angles; correlations between esds in cell parameters are only
 used when they are defined by crystal symmetry.  An approximate (isotropic)
 treatment of cell esds is used for estimating esds involving l.s. planes.
;
loop_
    _geom_bond_atom_site_label_1
    _geom_bond_atom_site_label_2
    _geom_bond_site_symmetry_2
    _geom_bond_distance
    _geom_bond_publ_flag
    N1 C5 . 1.4680(13) ?
    N1 C3 4_656 1.4694(17) ?
    N1 C1 . 1.4761(17) ?
    N2 C1 . 1.4517(17) ?
    N2 C2 . 1.456(2) ?
    N2 C4 . 1.4615(16) ?
    C1 H1A . 0.9900 ?
    C1 H1B . 0.9900 ?
    C2 C3 . 1.510(2) ?
    C2 H2A . 0.9900 ?
    C2 H2B . 0.9900 ?
    C3 H3A . 0.9900 ?
    C3 H3B . 0.9900 ?
    C4 H4A . 0.9900 ?
    C4 H4B . 0.9900 ?
    C5 H5A . 0.9900 ?
    C5 H5B . 0.9900 ?
    O1 C11 . 1.3760(15) ?
    O1 H1 . 0.88(2) ?
    C11 C16 . 1.3920(18) ?
    C11 C12 . 1.4086(17) ?
    C12 C13 . 1.4016(16) ?
    C12 C17 . 1.5353(17) ?
    C13 C14 . 1.3961(18) ?
    C13 H13 . 0.9500 ?
    C14 C15 . 1.3874(19) ?
    C14 C21 . 1.5159(18) ?
    C15 C16 . 1.3868(19) ?
    C15 H15 . 0.9500 ?
    C16 H16 . 0.9500 ?
    C17 C20 . 1.533(2) ?
    C17 C19 . 1.5328(19) ?
    C17 C18 . 1.533(2) ?
    C18 H18A . 0.9800 ?
    C18 H18B . 0.9800 ?
    C18 H18C . 0.9800 ?
    C19 H19A . 0.9800 ?
    C19 H19B . 0.9800 ?
    C19 H19C . 0.9800 ?
    C20 H20A . 0.9800 ?
    C20 H20B . 0.9800 ?
    C20 H20C . 0.9800 ?
    C21 H21A . 0.9800 ?
    C21 H21B . 0.9800 ?
    C21 H21C . 0.9800 ?
loop_
    _geom_angle_atom_site_label_1
    _geom_angle_atom_site_label_2
    _geom_angle_atom_site_label_3
    _geom_angle_site_symmetry_1
    _geom_angle_site_symmetry_3
    _geom_angle
    _geom_angle_publ_flag
    C5 N1 C3 . 4_656 113.69(9) ?
    C5 N1 C1 . . 114.72(9) ?
    C3 N1 C1 4_656 . 114.05(11) ?
    C1 N2 C2 . . 114.42(12) ?
    C1 N2 C4 . . 115.31(10) ?
    C2 N2 C4 . . 114.44(11) ?
    N2 C1 N1 . . 119.16(10) ?
    N2 C1 H1A . . 107.5 ?
    N1 C1 H1A . . 107.5 ?
    N2 C1 H1B . . 107.5 ?
    N1 C1 H1B . . 107.5 ?
    H1A C1 H1B . . 107.0 ?
    N2 C2 C3 . . 117.06(12) ?
    N2 C2 H2A . . 108.0 ?
    C3 C2 H2A . . 108.0 ?
    N2 C2 H2B . . 108.0 ?
    C3 C2 H2B . . 108.0 ?
    H2A C2 H2B . . 107.3 ?
    N1 C3 C2 4_656 . 116.84(11) ?
    N1 C3 H3A 4_656 . 108.1 ?
    C2 C3 H3A . . 108.1 ?
    N1 C3 H3B 4_656 . 108.1 ?
    C2 C3 H3B . . 108.1 ?
    H3A C3 H3B . . 107.3 ?
    N2 C4 N2 4_656 . 118.16(16) ?
    N2 C4 H4A 4_656 . 107.8 ?
    N2 C4 H4A . . 107.8 ?
    N2 C4 H4B 4_656 . 107.8 ?
    N2 C4 H4B . . 107.8 ?
    H4A C4 H4B . . 107.1 ?
    N1 C5 N1 . 4_656 119.17(14) ?
    N1 C5 H5A . . 107.5 ?
    N1 C5 H5A 4_656 . 107.5 ?
    N1 C5 H5B . . 107.5 ?
    N1 C5 H5B 4_656 . 107.5 ?
    H5A C5 H5B . . 107.0 ?
    C11 O1 H1 . . 110.4(13) ?
    O1 C11 C16 . . 120.38(11) ?
    O1 C11 C12 . . 119.23(11) ?
    C16 C11 C12 . . 120.39(11) ?
    C13 C12 C11 . . 116.33(11) ?
    C13 C12 C17 . . 121.39(11) ?
    C11 C12 C17 . . 122.27(10) ?
    C14 C13 C12 . . 123.91(12) ?
    C14 C13 H13 . . 118.0 ?
    C12 C13 H13 . . 118.0 ?
    C15 C14 C13 . . 117.82(11) ?
    C15 C14 C21 . . 121.34(12) ?
    C13 C14 C21 . . 120.83(12) ?
    C16 C15 C14 . . 120.13(12) ?
    C16 C15 H15 . . 119.9 ?
    C14 C15 H15 . . 119.9 ?
    C15 C16 C11 . . 121.33(12) ?
    C15 C16 H16 . . 119.3 ?
    C11 C16 H16 . . 119.3 ?
    C20 C17 C19 . . 107.96(14) ?
    C20 C17 C18 . . 110.29(14) ?
    C19 C17 C18 . . 106.91(14) ?
    C20 C17 C12 . . 109.72(12) ?
    C19 C17 C12 . . 112.10(10) ?
    C18 C17 C12 . . 109.81(12) ?
    C17 C18 H18A . . 109.5 ?
    C17 C18 H18B . . 109.5 ?
    H18A C18 H18B . . 109.5 ?
    C17 C18 H18C . . 109.5 ?
    H18A C18 H18C . . 109.5 ?
    H18B C18 H18C . . 109.5 ?
    C17 C19 H19A . . 109.5 ?
    C17 C19 H19B . . 109.5 ?
    H19A C19 H19B . . 109.5 ?
    C17 C19 H19C . . 109.5 ?
    H19A C19 H19C . . 109.5 ?
    H19B C19 H19C . . 109.5 ?
    C17 C20 H20A . . 109.5 ?
    C17 C20 H20B . . 109.5 ?
    H20A C20 H20B . . 109.5 ?
    C17 C20 H20C . . 109.5 ?
    H20A C20 H20C . . 109.5 ?
    H20B C20 H20C . . 109.5 ?
    C14 C21 H21A . . 109.5 ?
    C14 C21 H21B . . 109.5 ?
    H21A C21 H21B . . 109.5 ?
    C14 C21 H21C . . 109.5 ?
    H21A C21 H21C . . 109.5 ?
    H21B C21 H21C . . 109.5 ?
loop_
    _geom_torsion_atom_site_label_1
    _geom_torsion_atom_site_label_2
    _geom_torsion_atom_site_label_3
    _geom_torsion_atom_site_label_4
    _geom_torsion_site_symmetry_1
    _geom_torsion_site_symmetry_2
    _geom_torsion_site_symmetry_3
    _geom_torsion_site_symmetry_4
    _geom_torsion
    _geom_torsion_publ_flag
    C2 N2 C1 N1 . . . . 81.95(16) ?
    C4 N2 C1 N1 . . . . -53.89(17) ?
    C5 N1 C1 N2 . . . . -52.30(16) ?
    C3 N1 C1 N2 4_656 . . . 81.31(15) ?
    C1 N2 C2 C3 . . . . -67.63(18) ?
    C4 N2 C2 C3 . . . . 68.60(19) ?
    N2 C2 C3 N1 . . . 4_656 -0.8(2) ?
    C1 N2 C4 N2 . . . 4_656 53.56(9) ?
    C2 N2 C4 N2 . . . 4_656 -82.27(10) ?
    C3 N1 C5 N1 4_656 . . 4_656 -81.55(10) ?
    C1 N1 C5 N1 . . . 4_656 52.24(8) ?
    O1 C11 C12 C13 . . . . 178.33(11) ?
    C16 C11 C12 C13 . . . . -2.75(19) ?
    O1 C11 C12 C17 . . . . -1.58(19) ?
    C16 C11 C12 C17 . . . . 177.35(12) ?
    C11 C12 C13 C14 . . . . 0.39(19) ?
    C17 C12 C13 C14 . . . . -179.70(12) ?
    C12 C13 C14 C15 . . . . 1.9(2) ?
    C12 C13 C14 C21 . . . . -177.37(13) ?
    C13 C14 C15 C16 . . . . -1.9(2) ?
    C21 C14 C15 C16 . . . . 177.41(14) ?
    C14 C15 C16 C11 . . . . -0.4(2) ?
    O1 C11 C16 C15 . . . . -178.23(13) ?
    C12 C11 C16 C15 . . . . 2.9(2) ?
    C13 C12 C17 C20 . . . . -115.74(15) ?
    C11 C12 C17 C20 . . . . 64.16(17) ?
    C13 C12 C17 C19 . . . . 4.20(19) ?
    C11 C12 C17 C19 . . . . -175.90(14) ?
    C13 C12 C17 C18 . . . . 122.88(14) ?
    C11 C12 C17 C18 . . . . -57.22(17) ?
loop_
    _geom_hbond_atom_site_label_D
    _geom_hbond_atom_site_label_H
    _geom_hbond_atom_site_label_A
    _geom_hbond_site_symmetry_A
    _geom_hbond_distance_DH
    _geom_hbond_distance_HA
    _geom_hbond_distance_DA
    _geom_hbond_angle_DHA
    O1 H1 N1 . 0.88(2) 2.01(2) 2.8534(15) 161.6(17)
    C18 H18B O1 . 0.98 2.30 2.966(2) 124
    C20 H20A O1 . 0.98 2.41 3.058(3) 124
    C1 H1A Cg1 3_666 0.98 2.90 3.851(2) 163
_shelx_space_group_comment
;
The symmetry employed for this shelxl refinement is uniquely defined
by the following loop, which should always be used as a source of
symmetry information in preference to the above space-group names.
They are only intended as comments.
;
_shelx_estimated_absorpt_T_min     0.980
_shelx_estimated_absorpt_T_max     0.992
_shelx_hkl_file
;
 -12   0  -6    3.99    3.87   0
 -12   1  -5    4.70    3.75   0
 -12   3  -2    8.65    4.83   0
 -11  -1  -7   44.15    4.07   0
 -11   2  -4    2.66    4.54   0
 -11   6   6    8.96    8.31   0
 -10  -4  -8    1.85    3.85   0
 -10  -3  -8   -0.70    3.83   0
  -9  -5  -8    6.01    3.64   0
  -9  -2  -8   43.12    3.28   0
  -9   6   7    4.14    5.44   0
  -8  -6  -8    9.72    3.04   0
  -8  -5  -8   -1.28    3.59   0
  -8  -2  -8    3.01    3.10   0
  -8   6   8   39.60    4.85   0
  -7  -3  -8   72.02    4.20   0
  -7   6  11    0.21    4.50   0
  -7   6  12   53.96    4.85   0
  -7   6  13   47.86    4.81   0
  -7   6  14    7.03    4.68   0
  -6  -8  -6    9.97    3.76   0
  -6  -7  -7   20.35    3.26   0
  -6  -5  -8   97.21    3.66   0
  -6  -4  -8    4.39    3.53   0
  -6  -3  -8  352.13    4.63   0
  -6   1  -5   47.13    4.45   0
  -5  -6  -7   86.55    4.03   0
  -5   5   7   79.64    4.84   0
  -5   5  16   13.05    3.04   0
  -5   5  17   44.05    4.00   0
  -4  -3  -7   12.56    3.59   0
  -3  -8  -4   17.17    4.46   0
  -3  -6  -6   -0.82    3.97   0
  -3   4   6  197.11    5.61   0
  -3   4  16    6.43    3.72   0
  -2  -8  -3    4.22    3.60   0
  -2  -6  -5   10.47    4.26   0
  -2   2  21   17.31    3.67   0
  -2   3  17  187.41    4.54   0
  -1  -7  -3    1.38    3.85   0
  -1  -6  -4  309.61    5.57   0
  -1   3  10   15.51    4.00   0
  -1   3  11  314.24    5.07   0
   0  -7  -1   10.87    4.25   0
   0  -4  -3    9.75    4.03   0
   0  -1  21    5.24    3.71   0
   0   0  19    3.34    3.62   0
   0   1  17   56.21    4.01   0
   0   2   8   40.22    3.97   0
   0   2   9  353.72    5.30   0
   0   2  10   28.23    3.59   0
   0   2  11  294.55    4.76   0
   0   2  12   90.56    4.06   0
   1  -6   0    2.58    4.00   0
   1  -4  -1 1599.00   12.73   0
   1   0  15    3.60    3.90   0
   2  -5   3  328.76   11.82   0
   2  -4  16   38.48    4.52   0
   2  -2  14    7.44    3.75   0
   2  -1   6   22.48    5.09   0
   2  -1  11    1.92    4.07   0
   2  -1  12   77.06    4.86   0
 -13   2  -3   40.46    5.01   0
 -11   0  -6    9.92    3.91   0
 -11   1  -5   25.20    4.46   0
 -11   4   0    6.39    6.39   0
 -10  -1  -7    8.07    3.70   0
 -10   2  -4    1.62    4.43   0
 -10   6   6    6.66    6.51   0
  -9  -4  -8   64.61    4.14   0
  -9  -3  -8    1.13    2.90   0
  -9  -1  -7    4.51    3.79   0
  -9   4   0   63.71    7.88   0
  -8  -4  -8    4.98    3.56   0
  -8  -3  -8   16.30    3.04   0
  -8  -1  -7   69.68    4.22   0
  -7   6  16   40.38    4.10   0
  -7   6  17    1.61    4.67   0
  -6  -6  -7    3.63    3.42   0
  -5  -7  -6   48.22    3.86   0
  -5  -2  -7   42.00    3.98   0
  -5   5  18   24.62    4.08   0
  -4  -4  -7    8.16    2.99   0
  -4   0  -5    2.12    4.05   0
  -4   2  -2   31.65    6.43   0
  -4   4  20   51.11    3.35   0
  -4   5  11   74.63    4.72   0
  -4   5  13   43.82    4.02   0
  -3  -5  -6   69.83    4.16   0
  -3   3  21   26.02    3.16   0
  -2  -7  -4   50.47    4.08   0
  -2   3  18   10.43    3.57   0
  -1  -9   1  119.11    5.18   0
  -1  -1  -3   48.22    5.46   0
  -1   1  21    5.11    3.66   0
  -1   2  18    1.86    2.89   0
  -1   3   8 1225.90    8.54   0
  -1   3   9    9.26    3.25   0
  -1   3  12    0.32    3.00   0
   0  -9   4   18.26    5.33   0
   0   0  20   69.08    4.25   0
   0   1  18    3.17    3.43   0
   0   2   7   42.17    3.41   0
   1  -7   2  233.18    6.99   0
   1  -2  19    7.62    3.64   0
   1  -1  18    8.95    3.75   0
   1   0   3    0.77    5.81   0
   1   1   9    2.88    3.03   0
   1   1  10  108.87    4.17   0
   1   1  12  322.46    5.17   0
   2  -6  15   14.41    4.99   0
   2  -5  16   40.69    4.60   0
   2  -3  16   -0.26    4.24   0
   2  -2   3   14.58    7.09   0
   2  -1  13   82.28    4.54   0
 -12  -1  -6    6.10    4.34   0
 -11  -2  -7   29.53    3.91   0
 -11   3  -2   68.19    5.47   0
 -10   0  -6   -1.03    3.50   0
 -10   1  -5  274.91    6.05   0
 -10   4   0    9.58    6.59   0
  -9   0  -6   82.20    4.52   0
  -9   1  -5   10.98    4.37   0
  -8   1  -5    0.81    4.25   0
  -8   3  -2    3.14    5.68   0
  -7  -6  -7   21.56    3.71   0
  -7   6   9    3.25    4.42   0
  -6  -7  -6    0.06    3.69   0
  -6  -2  -7    1.67    3.77   0
  -5  -8  -5   11.72    3.18   0
  -5  -5  -7    4.41    2.88   0
  -5   5  19    6.07    3.71   0
  -4  -9  -3    4.16    3.93   0
  -4   4   3   10.90    4.98   0
  -4   5  10   24.41    4.10   0
  -4   5  14   17.05    3.97   0
  -4   5  15   26.33    3.98   0
  -3  -3  -6  223.86    4.04   0
  -3   4   5  408.51    6.91   0
  -2   3  19    9.27    3.66   0
  -2   4  10   26.11    4.28   0
  -2   4  11  283.16    5.17   0
  -2   4  12  113.01    4.48   0
  -1  -3  -4  888.08    7.83   0
  -1   2  19    4.53    3.62   0
  -1   3  14  227.08    4.04   0
  -1   3  15   -0.44    3.72   0
   0   2  14   37.69    3.47   0
   0   2  15  182.21    4.41   0
   1  -8   5  249.50    8.57   0
   1  -2   0 1063.66   17.87   0
   1  -2  20    4.35    3.82   0
   1  -1  19   24.77    3.72   0
   1   0  17    3.52    3.88   0
   2  -7  13    4.45    6.15   0
   2  -1   5 3098.03   16.24   0
   2  -1  14    5.25    3.74   0
 -13   3  -1   23.43    5.35   0
 -12   2  -3    8.24    4.77   0
 -11  -3  -7   26.67    3.80   0
 -10  -3  -7   -0.49    3.72   0
 -10  -2  -7    4.05    3.52   0
 -10   3  -2   72.44    5.00   0
  -9  -5  -7    7.01    3.34   0
  -9  -2  -7   12.65    3.85   0
  -9   3  -2  144.74    6.25   0
  -8  -7  -6  118.51    4.34   0
  -8   6   7    3.68    4.51   0
  -7  -7  -6    6.19    3.64   0
  -7  -5  -7    3.41    3.23   0
  -6  -8  -5    9.71    3.86   0
  -6  -5  -7   15.99    2.80   0
  -6  -4  -7   47.18    3.82   0
  -6  -3  -7   35.17    3.46   0
  -6   5   4    0.40    5.84   0
  -6   6  11   57.96    4.77   0
  -6   6  12    7.60    3.71   0
  -6   6  13    0.92    3.75   0
  -6   6  14   37.17    4.13   0
  -6   6  15   30.30    4.14   0
  -5  -6  -6   46.23    3.76   0
  -5  -1  -6    4.53    3.89   0
  -4  -8  -4   11.00    3.87   0
  -4  -5  -6    8.86    3.39   0
  -4   5   8  492.81    6.71   0
  -4   5  16   25.81    3.72   0
  -4   5  17   41.29    3.72   0
  -3  -8  -3    6.30    3.72   0
  -3   4  19    8.48    3.69   0
  -2  -8  -2  212.42    5.01   0
  -2  -6  -4  155.10    4.65   0
  -2  -4  -5    9.47    2.97   0
  -2  -1  -4  151.59    4.55   0
  -2   0  -3   -0.65    4.78   0
  -2   3   3 1021.85   10.66   0
  -2   3  20    3.52    3.28   0
  -2   4  14   43.96    3.71   0
  -2   4  15   -0.11    3.63   0
  -1  -7  -2  229.50    4.92   0
  -1  -6  -3   28.14    3.86   0
  -1   2  20   15.99    3.64   0
  -1   3   6    0.02    3.91   0
   0  -2  -2   43.76    5.42   0
   0   0  21    8.85    2.84   0
   0   1  19   13.28    3.08   0
   1  -5   0    6.54    4.91   0
   1   0  18   22.43    3.73   0
   1   1  14  389.06    5.02   0
   2  -5  17   -1.56    4.28   0
 -13   4   1   28.82    6.11   0
 -12  -2  -6    0.97    3.81   0
 -12   0  -5    1.70    3.67   0
 -12   1  -4    0.76    4.16   0
 -11  -1  -6   90.08    4.21   0
 -10  -4  -7    5.76    3.01   0
  -9  -4  -7   10.52    3.50   0
  -9   6   6    7.00    5.77   0
  -8  -5  -7   15.65    2.89   0
  -8  -4  -7   44.95    3.55   0
  -8  -3  -7   61.94    3.92   0
  -7  -3  -7   14.84    3.64   0
  -7   5   3    9.37    7.48   0
  -7   6   8   55.90    4.56   0
  -6  -6  -6    7.39    3.49   0
  -6  -1  -6    0.08    3.81   0
  -6   2  -3  190.08    6.11   0
  -6   6  16    2.81    3.73   0
  -6   6  17    4.74    3.80   0
  -5  -8  -4  135.77    4.19   0
  -5   0  -5    2.02    3.59   0
  -5   1  -4    6.74    3.68   0
  -4  -9  -2   76.75    4.15   0
  -4  -4  -6   68.90    3.73   0
  -4  -3  -6    0.74    3.12   0
  -4   5  18   29.01    3.85   0
  -3  -7  -4    2.36    3.88   0
  -2  -9   0   22.44    3.81   0
  -2   3  21    1.72    3.56   0
  -1  -9   2    2.61    4.30   0
  -1  -8   0  129.04    5.12   0
  -1   2  21   20.14    3.65   0
   0  -9   5    7.05    4.95   0
   0  -8   2  113.11    5.35   0
   0  -6  -1   88.77    4.46   0
   0   1  20    2.53    3.65   0
   1  -6   1   23.25    4.72   0
   1  -1  20   10.32    3.66   0
   1   1  16   70.72    3.89   0
   2  -7  14    5.01    5.76   0
   2  -6   5    9.40    9.02   0
   2  -4  18   63.44    4.82   0
   2  -3  18   28.38    3.94   0
   2  -1  16    3.69    3.17   0
   2   0   8 2370.57   11.53   0
   2   0   9   -5.10    3.18   0
   2   0  11    7.03    4.45   0
   2   0  13    3.17    3.92   0
   3  -4   8    1.65    5.02   0
   3  -4  10    4.61    4.57   0
   3  -3  10   16.96    4.24   0
 -11  -2  -6   36.27    3.71   0
 -11   0  -5    1.90    3.60   0
 -11   2  -3   38.61    4.46   0
 -10  -1  -6    1.30    3.63   0
  -9  -6  -6    1.69    3.50   0
  -9  -1  -6   16.97    3.46   0
  -8  -6  -6   15.67    3.58   0
  -7  -6  -6    6.50    3.35   0
  -6  -8  -4   41.60    3.90   0
  -6   6   9   10.31    4.45   0
  -5  -5  -6    0.89    3.37   0
  -5  -2  -6  905.78    7.08   0
  -5   5   5  473.63    7.50   0
  -4  -8  -3  129.75    4.30   0
  -4   5   7   23.74    3.51   0
  -3  -2  -5  200.20    4.72   0
  -3   3   1 1526.05   19.43   0
  -3   5  11  311.48    5.27   0
  -3   5  12  193.82    4.61   0
  -3   5  13  339.66    5.12   0
  -2  -5  -4  489.14    5.86   0
  -2   4   7   52.30    4.14   0
  -2   4  17   37.33    3.68   0
  -1  -5  -3  100.41    4.46   0
  -1   3  18   21.71    3.39   0
   0  -4  -2   64.05    4.82   0
   0   1  21    4.07    3.60   0
   1  -8   6   18.98    6.61   0
   1  -7   3    2.96    5.07   0
   1   0  19    1.05    3.52   0
   1   1   5  552.13    6.74   0
   1   1  17   59.45    3.80   0
   2  -2  18    7.53    3.65   0
   2  -1  17   91.13    3.91   0
   2   0   7    0.98    3.72   0
   2   0  14   47.01    4.09   0
   3  -5  10    2.62    5.34   0
   3  -3   8  170.66    5.37   0
   3  -3  12    0.00    4.40   0
 -13   2  -2   23.45    4.33   0
 -12  -1  -5    1.58    3.59   0
 -12   3  -1   37.74    4.79   0
 -11  -4  -6    7.22    3.60   0
 -11  -3  -6    5.66    3.68   0
 -10  -5  -6    7.29    3.42   0
 -10   0  -5    2.66    3.53   0
 -10   2  -3   42.01    4.32   0
  -9  -5  -6   18.11    3.48   0
  -9   7  12    7.10    4.22   0
  -8  -7  -5    1.51    3.59   0
  -7  -8  -4   40.78    3.69   0
  -7  -7  -5  131.73    4.29   0
  -7  -5  -6   35.22    3.28   0
  -7   2  -3    8.23    4.32   0
  -7   6   7   13.19    4.52   0
  -6  -5  -6    5.40    3.29   0
  -6  -2  -6    7.21    3.54   0
  -6   0  -5    1.20    3.83   0
  -6   1  -4    7.58    3.97   0
  -5  -3  -6  127.46    3.86   0
  -5   6  14    5.84    3.50   0
  -5   6  15    8.11    3.73   0
  -5   6  16    2.98    3.55   0
  -4  -7  -4   86.46    4.19   0
  -4  -1  -5    2.85    3.31   0
  -3  -8  -2   56.00    3.83   0
  -3  -6  -4    4.56    3.88   0
  -3  -4  -5  494.28    5.62   0
  -3  -3  -5  476.24    5.58   0
  -3   4   4   87.59    5.02   0
  -3   5  15    0.44    3.53   0
  -3   5  16   12.32    3.42   0
  -2  -8  -1    6.46    3.49   0
  -2  -2  -4    3.38    3.83   0
  -2   4  18  102.36    3.50   0
  -2   4  19    1.80    3.53   0
  -1  -9   3   83.82    5.34   0
  -1  -7  -1   17.40    4.16   0
  -1  -6  -2   17.27    4.16   0
  -1  -2  -3   90.22    4.91   0
  -1   3  19    2.71    2.72   0
   0  -9   6   10.32    5.51   0
   0  -3  -2  182.62    5.55   0
   0   2  19   31.44    3.67   0
   0   3  10   54.32    3.68   0
   0   3  13  124.40    4.03   0
   1  -4   0  136.66    5.96   0
   1   0  20   19.40    3.65   0
   1   1  18   11.92    3.50   0
   1   2  10   37.88    3.36   0
   1   2  11   54.72    3.64   0
   1   2  12  400.75    5.07   0
   1   2  13 1465.86    7.82   0
   2  -3  19   11.69    3.78   0
   2  -2  19   23.86    4.33   0
   2   0   6   57.74    4.41   0
   2   0  15    1.43    3.65   0
   3  -5   9    0.81    5.37   0
   3  -5  11    8.78    4.27   0
   3  -5  12   13.53    4.87   0
   3  -4   7  112.07    6.27   0
   3  -4  13   42.60    4.29   0
   3  -4  14   12.12    4.51   0
   3  -3   7  143.24    5.84   0
   3  -3  13    3.85    3.54   0
   3  -3  14    7.66    4.50   0
   3  -2   9    1.54    3.95   0
   3  -2  10   -0.18    3.31   0
   3  -2  11    0.44    3.55   0
   3  -2  12   95.85    4.57   0
 -13   1  -3   22.33    3.92   0
 -11   5   3   16.01    7.83   0
 -10  -4  -6   87.31    3.36   0
 -10  -3  -6   20.15    3.56   0
 -10   1  -4    2.65    4.39   0
  -9  -4  -6    1.89    3.36   0
  -9  -3  -6  110.32    4.13   0
  -9  -2  -6  258.54    4.86   0
  -9   0  -5    0.85    3.37   0
  -9   2  -3   43.35    4.53   0
  -9   7  11    3.07    4.58   0
  -8  -4  -6    3.39    3.42   0
  -8  -2  -6   -0.67    3.67   0
  -8   0  -5    7.60    3.75   0
  -8   2  -3   25.63    4.25   0
  -8   7  13   14.43    4.52   0
  -7  -4  -6   40.86    3.42   0
  -7   0  -5    0.65    3.67   0
  -6  -4  -6    9.38    3.34   0
  -6   3  -1  247.74    8.58   0
  -5  -7  -4   13.11    3.82   0
  -5  -6  -5  117.55    3.49   0
  -5   6  10   79.97    4.51   0
  -5   6  11    4.42    3.69   0
  -5   6  17   13.43    3.82   0
  -4  -9  -1   31.70    3.84   0
  -4  -5  -5   40.58    3.56   0
  -4   0  -4    6.73    4.10   0
  -4   5   6    4.96    3.83   0
  -3  -9   0   61.53    3.85   0
  -3  -7  -3    5.45    3.65   0
  -3   5   9   22.35    3.89   0
  -3   5  17  102.56    3.44   0
  -3   5  18   48.61    3.88   0
  -2  -7  -2  363.62    5.20   0
  -2  -6  -3  894.37    7.12   0
  -2  -3  -4  859.89    7.11   0
  -2   4   6  191.08    4.79   0
  -2   4  20    6.64    3.62   0
  -1  -8   1   16.00    5.18   0
  -1  -4  -3  131.91    4.48   0
  -1   3  20   64.75    3.05   0
  -1   4  10  221.81    4.86   0
  -1   4  11   18.21    3.70   0
  -1   4  13   70.32    3.77   0
  -1   4  14    2.36    3.29   0
   0  -8   3   54.59    4.66   0
   0  -7   1   12.84    4.56   0
   0   2   4 2247.99   12.57   0
   0   2  20    0.62    3.44   0
   0   3   8  214.39    4.53   0
   0   3   9  231.55    4.06   0
   0   3  16  102.58    3.81   0
   1  -3   0  774.42   11.55   0
   1   1  19   23.13    3.62   0
   1   2   8   42.99    3.64   0
   1   2  14  491.73    5.34   0
   1   2  15   72.63    3.85   0
   2  -1  18    3.65    3.49   0
   2   0  16    6.01    3.59   0
   3  -5   8   34.60    6.49   0
   3  -5  13    4.88    4.42   0
   3  -3  15    3.73    4.07   0
   3  -2  13  466.01    5.95   0
   3  -2  14    0.28    4.01   0
 -13  -1  -4   16.81    3.66   0
 -12  -3  -5    1.54    3.63   0
 -12  -2  -5    0.20    3.68   0
 -12   0  -4    7.30    3.63   0
 -12   4   1    2.53    5.24   0
 -11  -1  -5   19.79    3.63   0
  -9  -6  -5    6.36    3.40   0
  -9   1  -4  123.12    4.41   0
  -8  -6  -5   96.07    3.85   0
  -8  -3  -6   15.01    3.05   0
  -8   1  -4   29.60    4.22   0
  -8   7  12   15.73    4.29   0
  -7  -6  -5   99.10    3.69   0
  -7  -3  -6   24.71    2.95   0
  -7   1  -4   53.28    3.80   0
  -6  -8  -3  103.10    3.91   0
  -6  -7  -4   -0.68    3.60   0
  -6  -6  -5    2.98    2.73   0
  -5  -9  -1    2.09    3.72   0
  -5  -5  -5  106.41    3.70   0
  -5  -1  -5   65.58    3.88   0
  -4  -8  -2  107.38    4.13   0
  -4  -6  -4  176.69    4.50   0
  -4  -4  -5    2.32    3.38   0
  -4  -2  -5    3.68    3.49   0
  -3  -1  -4 2235.33   11.46   0
  -3   5   8  605.36    6.41   0
  -1   3   4   17.16    4.90   0
  -1   4   9  992.07    7.41   0
  -1   4  15   14.99    2.89   0
   0  -5  -1  201.21    5.34   0
   0   3  17  136.92    3.86   0
   1   1   4   22.92    3.78   0
   1   1  20   12.36    3.57   0
   2  -1  19    4.39    3.55   0
   2   0  17    3.30    3.58   0
   2   1   9   67.46    3.90   0
   2   1  11   -2.20    3.02   0
   2   1  12   73.55    4.11   0
   2   1  13   81.29    4.15   0
   2   1  14    4.52    3.49   0
   3  -5  14    5.94    4.48   0
   3  -4  15   14.10    3.68   0
   3  -3  16   26.62    4.18   0
   3  -2   7   30.30    4.38   0
   3  -2  15   39.00    3.61   0
   3  -1  10   37.44    3.85   0
   3  -1  11  561.33    6.20   0
   3  -1  12  149.39    4.67   0
 -12   1  -3   -2.79    3.37   0
 -12   2  -2   15.00    4.26   0
 -11  -4  -5    8.38    3.48   0
 -11  -3  -5   15.41    3.58   0
 -11  -2  -5   67.56    3.70   0
 -11   0  -4    1.15    3.99   0
 -11   3  -1   -0.56    4.21   0
 -10  -5  -5   62.31    3.70   0
 -10  -1  -5  278.59    4.73   0
  -9  -1  -5    9.67    3.51   0
  -9   7  10    2.02    4.52   0
  -8  -7  -4   15.00    3.45   0
  -8   7  11    4.01    4.28   0
  -7  -8  -3    3.99    3.05   0
  -7   6   6   18.71    4.89   0
  -7   7  14    1.87    3.91   0
  -6  -5  -5   72.56    3.59   0
  -6  -1  -5   46.57    3.96   0
  -6   6   7   82.24    5.06   0
  -5   5   4    1.41    5.07   0
  -5   6   9    2.85    3.64   0
  -4  -9   0   13.98    4.27   0
  -4  -7  -3  178.17    4.35   0
  -4   6  12   17.58    3.42   0
  -4   6  13   10.53    3.42   0
  -4   6  14   31.58    3.63   0
  -4   6  15    2.22    3.46   0
  -4   6  16   21.10    3.45   0
  -4   6  17    0.74    3.38   0
  -3  -8  -1   13.40    3.52   0
  -3  -5  -4  172.48    4.00   0
  -2  -9   2    2.32    4.07   0
  -2  -8   0   29.96    3.99   0
  -2   3   2  103.13    6.18   0
  -2   4   5    3.69    4.12   0
  -2   5  12   39.05    3.65   0
  -2   5  13   27.93    3.71   0
  -2   5  14   37.90    3.65   0
  -2   5  15    9.56    3.40   0
  -1  -9   4    5.04    4.61   0
  -1   4   8  106.73    4.53   0
  -1   4  17   36.90    2.94   0
  -1   4  18  161.50    4.22   0
   0  -9   7    0.35    5.42   0
   0  -6   0  324.64    5.79   0
   0   3  18   14.87    3.47   0
   1  -8   7   27.10    6.57   0
   1  -6   2   12.14    4.75   0
   1  -5   1  612.21    9.03   0
   1   2  17   49.91    3.02   0
   1   2  18    9.26    3.52   0
   2  -1  20  106.26    4.14   0
   2   0   5    0.45    4.05   0
   2   0  18    2.31    3.35   0
   2   1   8    8.59    3.62   0
   2   1  15   83.67    3.93   0
   3  -5  15   -0.78    4.57   0
   3  -4   6  227.82    8.56   0
   3  -4  16   74.37    4.80   0
   3  -3  17    5.47    4.13   0
   3  -2  16    2.09    3.48   0
   3  -1   8   29.93    4.39   0
   3  -1   9  105.03    4.09   0
   3  -1  13   56.20    4.00   0
   3  -1  14   22.87    3.40   0
 -13   0  -3   -1.20    3.50   0
 -13   3   0   17.27    4.57   0
 -12  -1  -4    2.16    3.46   0
 -10  -6  -4    8.26    3.38   0
 -10  -2  -5  410.76    5.44   0
 -10   3  -1    2.19    4.63   0
 -10   7   9   40.05    6.02   0
  -9  -5  -5   24.87    2.83   0
  -9   6   5    0.94    7.64   0
  -8  -5  -5   12.67    3.23   0
  -8  -1  -5    3.44    3.71   0
  -7  -5  -5   12.86    3.24   0
  -7  -1  -5  299.25    4.97   0
  -7   7  12    3.28    4.10   0
  -6  -9  -1   -0.57    3.83   0
  -5  -8  -2  122.71    4.00   0
  -5  -7  -3   63.04    3.87   0
  -5  -6  -4   39.75    3.72   0
  -5  -4  -5   25.54    2.81   0
  -5  -3  -5   16.17    3.45   0
  -5   0  -4  103.70    4.16   0
  -5   2  -2    2.76    4.45   0
  -5   6   8   68.10    4.38   0
  -4   4   2  141.01    6.95   0
  -4   5   5    5.01    4.14   0
  -4   6  11    8.25    3.37   0
  -3  -9   1   60.55    3.92   0
  -3  -7  -2   75.03    3.84   0
  -3  -6  -3  142.01    4.49   0
  -3  -4  -4   86.77    3.90   0
  -3  -2  -4   28.51    3.74   0
  -3   0  -3   -0.54    4.76   0
  -3   5   7    2.83    3.42   0
  -2  -7  -1   72.57    4.37   0
  -2  -1  -3  294.14    6.13   0
  -2   5  10   94.69    4.37   0
  -2   5  11   36.99    4.06   0
  -2   5  16   70.18    3.21   0
  -2   5  17    8.60    3.61   0
  -1  -7   0   33.70    3.53   0
  -1  -6  -1   24.56    4.04   0
  -1  -5  -2    7.62    3.79   0
   0   3  19    2.06    2.75   0
   1  -7   4  316.03    7.64   0
   1   2   6 4089.53   14.17   0
   1   2  19    7.73    3.55   0
   2   0  19    0.09    3.52   0
   2   1   7   38.77    3.88   0
   2   1  16    2.39    2.70   0
   2   1  17   76.52    3.77   0
   3  -6  11    0.93    6.54   0
   3  -6  12    5.09    5.97   0
   3  -5   7  212.92   10.42   0
   3  -5  16    1.93    4.49   0
   3  -4  17   33.42    4.31   0
   3  -2   6  104.30    5.02   0
   3  -2  17    8.62    3.67   0
   3  -1  15    5.20    3.50   0
   3  -1  16    7.29    3.88   0
 -13   1  -2    8.23    4.23   0
 -13   2  -1    6.07    4.07   0
 -12  -2  -4    2.07    3.47   0
 -11  -5  -4    1.93    3.43   0
 -11   1  -3   -2.75    3.73   0
 -11   2  -2    4.23    3.96   0
 -11   4   1    3.49    5.16   0
 -10   0  -4  175.14    4.41   0
  -9  -6  -4   57.63    3.61   0
  -9  -4  -5    1.64    2.61   0
  -9  -3  -5   33.82    3.52   0
  -9  -2  -5    1.73    3.67   0
  -9   7   9    2.08    4.83   0
  -8  -6  -4   10.91    3.42   0
  -8  -4  -5   -0.44    3.39   0
  -8  -2  -5  180.10    4.32   0
  -8   7  10   14.97    4.26   0
  -7  -8  -2   28.01    3.66   0
  -7  -6  -4   52.49    3.52   0
  -7  -4  -5    3.85    3.30   0
  -7  -2  -5  430.99    5.30   0
  -7   3  -1    4.35    5.41   0
  -7   7  11   13.24    4.21   0
  -6  -8  -2   84.71    3.90   0
  -6  -7  -3  268.77    4.55   0
  -6  -6  -4   26.80    3.49   0
  -6  -3  -5    5.62    3.13   0
  -6  -2  -5   22.25    3.63   0
  -6   5   3  100.56    7.74   0
  -6   7  14    6.71    3.62   0
  -6   7  15   10.89    3.59   0
  -5  -9   0  103.67    4.15   0
  -4  -8  -1    8.07    3.56   0
  -4   6  10   50.40    3.61   0
  -3  -3  -4  485.72    5.57   0
  -3   1  -2  540.08    9.40   0
  -3   4   3   17.95    4.83   0
  -2  -6  -2   12.48    3.54   0
  -2   5   9 1088.10    7.62   0
  -2   5  19   28.66    3.65   0
  -1  -8   2    2.04    3.97   0
  -1  -1  -2 1309.43   11.82   0
  -1   4   7  964.14    7.46   0
   0  -8   4   10.31    4.31   0
   0  -7   2   74.64    4.99   0
   0  -4  -1   88.19    4.82   0
   0   2   3  355.39    6.75   0
   0   3   6  111.48    3.76   0
   0   3  20   64.07    3.10   0
   0   4  13   -0.68    3.25   0
   0   4  14    1.54    3.29   0
   1   2  20    4.20    3.37   0
   1   3  11   88.40    3.62   0
   1   3  12   72.57    3.69   0
   1   3  13   65.52    3.64   0
   1   3  14   15.51    3.41   0
   1   3  15   -1.48    3.20   0
   2  -1   3  310.43    7.75   0
   2   1  18    5.17    3.39   0
   3  -6  10   81.54    7.99   0
   3  -6  13   58.64    5.66   0
   3  -6  14    2.41    5.21   0
   3  -3  18    7.33    3.59   0
   3  -2  18    7.41    3.49   0
   3  -1  17    3.52    3.41   0
   3   0  10  553.20    6.05   0
   3   0  11    0.34    4.07   0
   3   0  13   38.41    4.17   0
   3   0  14   35.49    3.68   0
 -13  -1  -3   22.31    3.59   0
 -13   4   2   38.47    5.89   0
 -12   0  -3    2.40    3.49   0
 -11  -4  -4    9.27    3.59   0
 -11  -1  -4   36.18    3.67   0
 -10  -5  -4   28.08    3.49   0
 -10   1  -3  281.11    5.40   0
 -10   2  -2    2.73    4.34   0
  -9  -7  -3    2.82    2.84   0
  -9   0  -4   90.47    3.94   0
  -9   3  -1   19.69    4.63   0
  -8  -7  -3   13.84    3.49   0
  -8   3  -1   32.50    5.21   0
  -8   6   5    7.59    6.58   0
  -7  -7  -3    0.35    2.69   0
  -6  -9   0   58.53    3.82   0
  -6   0  -4 1122.18    8.04   0
  -6   7  12   53.61    4.41   0
  -5  -5  -4  227.50    4.18   0
  -4  -9   1    1.86    3.61   0
  -4  -7  -2   63.38    3.68   0
  -4  -6  -3  566.82    5.76   0
  -4  -4  -4  446.62    5.21   0
  -4   6   9    1.95    4.09   0
  -3  -9   2   -1.38    3.84   0
  -3  -8   0  121.55    3.98   0
  -3   5   6   25.61    3.87   0
  -3   6  13   36.30    3.63   0
  -3   6  14    3.43    3.33   0
  -3   6  15   51.47    3.60   0
  -3   6  16    0.24    3.46   0
  -3   6  17   10.09    3.43   0
  -2  -9   3    2.13    3.62   0
  -2  -8   1   33.04    4.56   0
  -2  -4  -3    0.44    2.97   0
  -2  -2  -3    9.16    3.96   0
  -1  -9   5   16.04    4.54   0
  -1  -4  -2   60.54    4.01   0
   0  -9   8   62.74    6.26   0
   0   4  10    3.38    3.46   0
   0   4  12  197.52    3.62   0
   0   4  15   25.21    2.75   0
   0   4  17   41.90    3.49   0
   1   1   3   47.62    5.05   0
   1   3   9  240.61    4.28   0
   1   3  16   25.29    3.23   0
   1   3  17   32.43    3.40   0
   2   0   4  314.60    6.65   0
   2   1   6   22.25    3.69   0
   2   1  19    4.28    3.50   0
   2   2  10   -1.67    3.31   0
   2   2  11    6.05    3.40   0
   2   2  12   58.30    3.66   0
   2   2  13    0.95    3.39   0
   2   2  14    4.54    3.27   0
   2   2  15   48.31    3.55   0
   3  -6  15    1.85    5.11   0
   3  -2  19    2.44    3.59   0
   3  -1  18   12.97    3.50   0
   3   0   9    3.39    3.80   0
   3   0  15    3.64    3.44   0
   3   0  16    0.90    3.39   0
 -13  -2  -3   43.86    3.89   0
 -12   1  -2   26.23    4.02   0
 -12   3   0    5.20    4.36   0
 -11  -3  -4    0.31    3.48   0
 -11  -2  -4    1.97    3.31   0
 -10  -6  -3   84.01    3.57   0
 -10  -4  -4   45.08    3.47   0
 -10  -1  -4    5.88    3.44   0
  -9  -5  -4    2.36    2.67   0
  -9   1  -3   37.65    4.01   0
  -8  -5  -4  141.99    3.84   0
  -8   7   9   18.90    4.52   0
  -7  -5  -4  176.24    3.96   0
  -7   7  10   15.90    4.15   0
  -6  -5  -4  111.31    3.68   0
  -6   1  -3  337.42    5.91   0
  -6   2  -2  116.72    5.51   0
  -6   6   6   12.99    4.63   0
  -6   7  11    2.94    3.84   0
  -5  -8  -1   58.62    3.78   0
  -5  -6  -3    3.02    3.43   0
  -5  -1  -4    7.86    3.65   0
  -5   6   7   20.06    4.18   0
  -5   7  14   73.34    4.31   0
  -4  -3  -4  473.84    5.36   0
  -4  -2  -4 1730.97    8.99   0
  -3  -7  -1    2.12    3.43   0
  -3  -5  -3  380.42    4.85   0
  -3   6  11   19.46    3.23   0
  -3   6  12   89.79    3.83   0
  -2  -3  -3   42.21    3.85   0
  -2   4   4  158.86    5.12   0
  -2   5   8 1274.83    8.15   0
  -1   3   3 1186.88   10.34   0
  -1   4   6  203.28    4.74   0
  -1   5  12    5.68    3.31   0
  -1   5  13    9.24    3.34   0
  -1   5  15   50.27    3.51   0
  -1   5  16   50.36    3.63   0
  -1   5  17   42.98    3.68   0
   0  -6   1   88.59    4.58   0
   0  -3  -1  271.08    6.34   0
   0   3   5   55.36    3.98   0
   0   4   9  795.85    6.54   0
   0   4  18   -0.37    3.23   0
   1   3  18   28.45    3.50   0
   2   2   9   25.43    3.39   0
   2   2  16   72.20    3.00   0
   2   2  17    7.61    3.26   0
   3  -2   5  193.57    6.18   0
   3  -1   6  245.66    5.25   0
   3  -1  19    9.68    3.47   0
   3   0   8  270.14    4.93   0
   3   0  17    1.52    3.27   0
 -13   0  -2    7.98    3.36   0
 -12  -4  -3    1.25    3.38   0
 -12  -1  -3   -1.68    3.41   0
 -12   2  -1    3.86    3.90   0
 -11  -5  -3    9.05    3.32   0
 -11   0  -3    1.39    3.28   0
 -10  -3  -4  146.92    4.01   0
 -10  -2  -4    2.09    3.46   0
 -10   4   1   21.91    5.63   0
 -10   7   8   12.49    6.28   0
  -9  -7  -2    7.53    3.41   0
  -9  -6  -3   29.50    3.45   0
  -9  -4  -4    2.97    3.29   0
  -9  -1  -4  116.12    4.00   0
  -9   2  -2   10.07    3.98   0
  -8  -8  -1    8.98    3.45   0
  -8  -6  -3   16.68    3.22   0
  -8   2  -2   17.74    4.50   0
  -7  -8  -1   -0.07    3.57   0
  -7  -6  -3   42.10    3.47   0
  -7   1  -3   16.13    3.84   0
  -7   2  -2   24.57    4.40   0
  -6  -7  -2    4.52    3.36   0
  -6  -6  -3   69.08    3.73   0
  -6  -4  -4   90.80    3.74   0
  -6  -1  -4    7.12    3.55   0
  -5  -9   1    8.92    3.45   0
  -5   7  13  102.45    4.06   0
  -4  -8   0   19.02    3.45   0
  -4   6   8   76.75    4.43   0
  -3  -6  -2   16.72    3.67   0
  -3   6  10   85.31    4.23   0
  -2  -9   4    3.68    4.01   0
  -2  -7   0    2.07    3.35   0
  -2  -5  -2    9.31    3.74   0
  -2   0  -2   20.61    5.17   0
  -2   5   7   -4.00    4.14   0
  -1  -8   3    0.60    4.05   0
  -1  -7   1   25.65    3.47   0
  -1  -5  -1  616.89    6.76   0
  -1  -3  -2    4.33    3.89   0
  -1  -2  -2   33.21    4.54   0
  -1   5  10 1210.72    7.56   0
  -1   5  18    2.85    3.34   0
   0  -8   5   90.49    5.41   0
   0  -5   0  136.98    4.52   0
   0   4  19    5.72    2.76   0
   1  -8   8    7.13    6.41   0
   1   3   8  154.07    3.58   0
   1   3  19    6.84    2.65   0
   2  -4   3    2.51    7.98   0
   2   2   8   97.50    3.71   0
   2   2  18    3.06    3.40   0
   3   0  18   99.12    3.67   0
   3   1  11  543.20    5.71   0
   3   1  14   17.50    3.42   0
   3   1  15    3.28    3.30   0
   4  -3  12    4.62    3.90   0
   4  -3  13    4.86    4.08   0
   4  -2  12   65.88    4.34   0
 -12  -3  -3   23.65    3.62   0
 -12  -2  -3   10.46    3.38   0
 -10  -5  -3   17.16    3.45   0
 -10   0  -3    0.55    3.81   0
 -10   5   3    2.58    7.39   0
  -9  -3  -4   68.60    3.74   0
  -9  -2  -4   85.78    3.89   0
  -9   7   8    6.54    5.24   0
  -8  -7  -2   -3.55    2.78   0
  -8  -4  -4    8.04    2.67   0
  -8  -3  -4    6.44    3.39   0
  -8  -2  -4   90.40    4.07   0
  -8  -1  -4   30.16    3.66   0
  -7  -7  -2    5.75    2.71   0
  -7  -4  -4   42.16    2.96   0
  -7  -1  -4   49.98    3.84   0
  -7   6   5   21.90    5.65   0
  -7   7   9    4.00    3.91   0
  -6  -9   1    5.31    3.67   0
  -6  -3  -4    2.78    3.16   0
  -6   7  10   26.74    4.09   0
  -5  -3  -4  856.70    6.00   0
  -5  -2  -4    3.03    2.66   0
  -5   7  12    4.69    3.44   0
  -4  -7  -1    3.78    3.31   0
  -4  -5  -3  611.25    5.41   0
  -4   0  -3    0.22    4.01   0
  -4   5   4    3.02    4.29   0
  -3  -9   3   42.42    3.64   0
  -3  -8   1  169.77    4.47   0
  -3  -4  -3   30.18    3.52   0
  -3  -1  -3 2014.26   11.12   0
  -3   5   5   37.21    4.02   0
  -2  -8   2   26.23    4.26   0
  -2  -6  -1    9.53    3.44   0
  -2   6  13   22.56    3.57   0
  -2   6  14   72.37    3.82   0
  -2   6  15  110.25    3.98   0
  -2   6  16   14.32    3.51   0
  -2   6  17  145.94    4.13   0
  -1  -9   6   18.23    4.36   0
  -1  -6   0    2.94    3.31   0
   0  -9   9    4.68    5.81   0
   0   4   8  476.23    5.25   0
   1  -7   5  400.26    8.58   0
   1  -6   3   28.82    5.26   0
   1  -4   1   12.70    5.03   0
   1   3   7  101.51    3.91   0
   2  -5   4  497.11   12.82   0
   2   2  19   24.50    2.89   0
   3   0  19    2.96    3.42   0
   3   1   9  105.00    4.10   0
   3   1  10   37.71    3.18   0
   3   1  16    3.77    3.36   0
   3   1  17    3.52    3.28   0
   4  -4  12   29.36    4.36   0
   4  -4  13    4.36    4.12   0
   4  -3  10    6.18    3.97   0
   4  -3  11    6.47    3.94   0
   4  -3  14    0.25    3.40   0
   4  -2  10    5.02    3.83   0
   4  -2  11  206.44    4.66   0
   4  -2  13   45.75    3.68   0
   4  -2  14    4.82    3.49   0
   4  -2  15   13.37    3.92   0
 -13  -3  -2    7.10    3.40   0
 -13  -2  -2   21.01    3.51   0
 -13  -1  -2    8.16    3.54   0
 -13   1  -1    5.90    3.52   0
 -13   2   0   30.92    4.73   0
 -13   3   1    0.69    4.19   0
 -12   0  -2  163.10    4.66   0
 -11  -2  -3   35.04    3.53   0
 -11  -1  -3   -0.05    3.39   0
 -11   1  -2    8.10    3.68   0
 -11   2  -1   30.45    4.44   0
 -11   3   0   23.16    4.40   0
 -10  -6  -2  148.27    4.01   0
  -9  -5  -3    3.13    3.01   0
  -8   7   8   47.75    5.13   0
  -7  -3  -4    4.98    2.57   0
  -7  -2  -4  103.16    3.94   0
  -6  -8   0    7.51    3.30   0
  -5  -9   2   68.84    3.72   0
  -5  -5  -3  215.90    4.28   0
  -5   6   6   54.48    4.99   0
  -5   7  11    5.64    3.41   0
  -4  -6  -2  744.86    5.92   0
  -4   6   7  108.49    4.53   0
  -4   7  14   14.30    3.50   0
  -4   7  15    9.51    3.54   0
  -3  -3  -3  621.20    6.11   0
  -3   6   9   36.20    3.60   0
  -2   6  12    3.42    3.39   0
  -1   4   5  103.77    4.11   0
  -1   5   9   12.59    3.69   0
   0  -7   3   80.93    4.65   0
   1   4  11   -0.76    3.14   0
   1   4  12  166.96    3.92   0
   1   4  13   89.36    3.06   0
   1   4  14    4.34    2.65   0
   1   4  15   48.65    2.74   0
   1   4  16    1.34    3.23   0
   1   4  17  126.98    3.82   0
   2   2   7  104.89    3.43   0
   2   3  11   22.20    3.36   0
   2   3  12  336.44    4.54   0
   2   3  13   24.26    3.40   0
   2   3  14    1.14    3.12   0
   2   3  16    4.96    3.03   0
   3  -1   5  482.93    7.06   0
   3   1  18   14.15    3.36   0
   4  -4  11   51.76    4.67   0
   4  -4  14    4.17    3.76   0
   4  -4  15   13.31    4.53   0
   4  -3   9  594.62    7.43   0
   4  -3  16  122.91    4.33   0
   4  -2   9   35.34    4.17   0
   4  -2  16  175.02    4.36   0
   4  -2  17   58.31    4.33   0
   4  -1  11  337.64    5.36   0
   4  -1  12  172.83    4.39   0
   4  -1  13  205.85    4.30   0
   4  -1  14   48.14    3.65   0
   4  -1  15    8.59    3.33   0
 -14   1   0   12.96    4.17   0
 -12  -4  -2    0.23    3.27   0
 -12   4   2   16.47    4.80   0
 -11  -5  -2   57.59    3.59   0
 -10  -4  -3    8.51    2.59   0
 -10   1  -2   53.09    4.22   0
  -9  -7  -1    3.15    3.27   0
  -9  -6  -2    4.03    3.17   0
  -9   0  -3    2.39    3.48   0
  -9   4   1  400.26    9.21   0
  -8  -8   0   -0.03    3.38   0
  -8  -6  -2   23.49    3.26   0
  -7  -8   0  179.16    4.17   0
  -7  -5  -3   38.31    2.79   0
  -6  -9   2    9.06    3.51   0
  -6  -7  -1   11.75    3.38   0
  -6  -6  -2    9.81    3.38   0
  -6  -5  -3    2.90    2.62   0
  -6   7   9    2.13    3.71   0
  -5  -7  -1  181.30    4.24   0
  -5  -6  -2   28.37    3.41   0
  -5   0  -3    4.27    3.72   0
  -5   5   3  318.22    8.34   0
  -5   7  10   22.21    4.02   0
  -4  -9   3   16.85    4.04   0
  -4  -8   1   11.12    3.36   0
  -4  -4  -3   94.34    3.61   0
  -4   7  12    2.82    3.93   0
  -4   7  13   19.46    3.53   0
  -3  -7   0  143.36    3.98   0
  -3  -6  -1   27.82    3.62   0
  -3  -5  -2  101.70    4.13   0
  -2  -9   5   -0.53    3.89   0
  -2  -4  -2   95.42    4.10   0
  -2   1  -1  985.76   16.02   0
  -2   6  11   19.50    3.29   0
  -1  -7   2   16.35    3.89   0
  -1   5   8   12.30    3.67   0
   0   5  12    9.97    3.43   0
   0   5  13   -3.29    3.07   0
   0   5  14    3.05    2.67   0
   0   5  15   25.66    2.92   0
   0   5  16   78.38    3.14   0
   0   5  17   86.95    3.65   0
   0   5  18    6.36    3.30   0
   1  -5   2    9.70    4.52   0
   1   3   6  408.18    5.33   0
   1   4  10  111.96    3.77   0
   1   4  18   47.43    2.92   0
   1   4  19    4.88    3.31   0
   2   3  17  113.71    3.21   0
   3  -4   5  455.28   13.66   0
   3   0   6   29.91    3.89   0
   3   1   8   31.73    2.95   0
   3   1  19   14.56    3.41   0
   3   2  12   91.18    3.65   0
   3   2  13  422.54    4.94   0
   3   2  14    1.73    3.39   0
   3   2  15   40.82    3.32   0
   3   2  16    4.07    3.10   0
   4  -4  10   68.27    4.93   0
   4  -4  16   18.16    4.06   0
   4  -3  17   36.00    3.78   0
   4  -2  18   30.36    4.06   0
   4  -1  16    1.84    3.39   0
   4  -1  17   11.93    3.48   0
   4   0  12 1126.71    7.30   0
   4   0  13   -0.02    3.50   0
   4   0  14  252.32    4.41   0
 -14   2   1    7.05    4.17   0
 -13   0  -1    0.34    3.89   0
 -12  -3  -2   11.66    3.35   0
 -12  -2  -2   12.98    3.17   0
 -12  -1  -2   25.70    3.44   0
 -12   1  -1    1.58    3.94   0
 -11  -6  -1   -0.20    3.22   0
 -11   0  -2  192.77    4.62   0
 -10  -5  -2   37.38    3.37   0
 -10  -3  -3   10.90    2.66   0
 -10  -2  -3   37.74    3.63   0
 -10   3   0   15.17    4.27   0
  -9  -4  -3  160.95    3.54   0
  -9  -1  -3   36.18    3.82   0
  -8  -7  -1   15.37    2.82   0
  -8  -4  -3  222.96    4.13   0
  -8   0  -3    0.27    3.40   0
  -7  -7  -1    6.03    2.62   0
  -7  -6  -2  127.62    3.27   0
  -7   0  -3   -1.05    3.71   0
  -7   7   8    3.65    4.27   0
  -6   0  -3    4.32    3.51   0
  -6   6   5  149.84    6.07   0
  -5  -8   1   -2.13    3.14   0
  -5  -4  -3  257.34    4.34   0
  -4  -3  -3 1296.42    7.69   0
  -4  -1  -3  216.53    4.76   0
  -4   7  11  110.39    4.46   0
  -3  -9   4   72.06    3.87   0
  -3   7  15    3.16    3.34   0
  -2  -7   1    8.51    3.31   0
  -2   4   3    7.60    4.41   0
  -2   6  10   35.73    3.38   0
  -1  -9   7    0.82    4.05   0
  -1  -8   4   41.09    4.18   0
  -1  -4  -1   12.97    3.80   0
  -1   6  14  117.10    3.80   0
  -1   6  15   11.40    3.35   0
  -1   6  16   34.07    3.62   0
  -1   6  17   27.60    3.53   0
   0  -8   6   39.62    5.11   0
   0  -4   0 1606.38   11.14   0
   0   2   2   37.93    5.01   0
   0   4   6  470.31    5.66   0
   0   5  11   11.17    3.44   0
   1  -8   9    1.94    5.89   0
   1   4   9   41.88    3.58   0
   2   0   3    0.43    4.46   0
   2   3   9   87.04    3.59   0
   2   3  19   16.26    2.81   0
   3   1   7  445.07    5.58   0
   3   2  10   -0.65    3.26   0
   3   2  11    3.15    2.67   0
   3   2  17    3.80    3.28   0
   3   2  18    7.18    3.55   0
   4  -3   8   19.69    4.49   0
   4  -2   8  447.44    6.09   0
   4  -1  18   22.01    3.47   0
   4   0  10 1093.86    7.40   0
   4   0  15    4.71    3.24   0
   4   0  16    5.79    3.37   0
 -12   3   1   20.67    4.22   0
 -11  -4  -2   78.02    3.70   0
 -10  -6  -1    9.14    3.14   0
 -10   2  -1   -0.45    3.84   0
  -9  -5  -2   40.29    3.19   0
  -9  -3  -3   11.64    2.67   0
  -9  -2  -3   39.64    3.50   0
  -9   1  -2   36.25    4.04   0
  -8  -3  -3   27.76    3.23   0
  -8  -1  -3  112.53    3.89   0
  -8   4   1   90.85    7.17   0
  -7   4   1  486.65   13.00   0
  -6  -8   1   50.32    3.46   0
  -6   7   8    1.63    4.17   0
  -5  -9   3    5.24    3.19   0
  -5  -3  -3   91.24    3.64   0
  -5  -1  -3  447.41    5.61   0
  -5   7   9    8.89    3.93   0
  -4  -7   0    1.99    3.35   0
  -4  -6  -1  176.06    4.43   0
  -4   2  -1   68.54    6.89   0
  -4   6   6   17.71    4.38   0
  -3   4   2  552.64    9.03   0
  -3   7  13    3.80    3.43   0
  -3   7  14   19.97    3.36   0
  -2  -6   0  206.28    4.40   0
  -2  -5  -1   35.32    3.58   0
  -2  -3  -2  238.02    4.89   0
  -2   6   9    1.73    3.31   0
  -1  -6   1    4.18    3.63   0
  -1   5   7  201.99    4.52   0
  -1   6  12   38.42    3.52   0
   0  -6   2  218.37    5.25   0
   2  -6   6  291.23   10.81   0
   2   1   4  140.36    4.21   0
   2   3   8   57.92    3.41   0
   3   2   9    6.23    3.36   0
   4  -5  12  148.00    5.90   0
   4  -5  13   59.27    4.73   0
   4  -5  14    6.35    4.19   0
   4  -5  15   17.13    4.48   0
   4  -4   9  181.96    5.75   0
   4  -1   8   30.15    3.59   0
   4   0   9    0.07    3.88   0
   4   0  18   19.35    3.47   0
   4   1  14   50.45    3.55   0
 -14   0   0   15.70    3.43   0
 -13  -3  -1   18.76    2.90   0
 -13  -2  -1    8.52    3.32   0
 -13  -1  -1    5.41    3.30   0
 -13   1   0    7.05    3.77   0
 -13   4   3    3.76    4.97   0
 -12  -4  -1   25.06    3.38   0
 -12   2   0   14.08    3.35   0
 -12   5   4   -0.46    5.65   0
 -11  -2  -2    5.70    3.34   0
 -11  -1  -2   13.23    3.29   0
 -10  -4  -2    3.19    3.08   0
 -10   0  -2  145.81    3.98   0
  -9  -7   0   31.07    3.43   0
  -9  -6  -1   -1.67    3.15   0
  -8  -8   1   27.90    2.78   0
  -8  -7   0   23.54    3.29   0
  -8  -5  -2  127.91    3.73   0
  -8  -2  -3   20.60    3.41   0
  -8   1  -2   92.05    4.49   0
  -7  -8   1   15.78    2.72   0
  -7  -3  -3    9.56    3.25   0
  -7  -2  -3    7.07    3.39   0
  -7  -1  -3   16.21    3.62   0
  -6  -9   3    9.79    3.45   0
  -6  -7   0  107.74    3.76   0
  -6  -5  -2   73.79    3.47   0
  -6  -3  -3  249.39    4.36   0
  -5  -7   0  110.71    3.88   0
  -5  -5  -2  267.25    4.50   0
  -5  -2  -3   31.79    3.31   0
  -5   1  -2  868.32    8.48   0
  -4  -9   4   50.62    3.62   0
  -4  -8   2   10.26    3.24   0
  -4   7  10   20.19    3.47   0
  -3  -9   5   22.42    3.99   0
  -3  -7   1  122.66    4.28   0
  -3  -4  -2    0.68    2.75   0
  -3   5   4    0.73    4.21   0
  -3   6   7  151.31    4.81   0
  -3   7  12   41.06    3.50   0
  -2  -9   6   10.73    3.82   0
  -2  -2  -2 1761.20   10.66   0
  -1  -5   0    4.53    3.41   0
  -1   3   2   24.82    4.67   0
  -1   6  11   53.30    3.50   0
   0  -7   4   10.50    4.63   0
   0   5   9  299.85    4.90   0
   1   3   5   25.34    3.65   0
   1   5  14   19.33    3.12   0
   1   5  15   -0.68    3.13   0
   1   5  16   57.13    3.41   0
   1   5  17   40.89    3.34   0
   2   4  12    6.68    3.22   0
   2   4  13    2.93    3.03   0
   2   4  14    3.02    3.07   0
   2   4  15   30.49    3.13   0
   2   4  16   38.99    3.23   0
   2   4  17   99.14    3.69   0
   3  -2   4   28.52    5.02   0
   3   0   5    0.33    3.86   0
   3   1   6  233.46    4.66   0
   3   3  15    2.65    2.96   0
   4  -5  11   62.75    5.73   0
   4  -2   7  197.27    5.24   0
   4   1  11  334.95    4.90   0
   4   1  12  172.78    4.21   0
   4   1  15   11.40    3.23   0
   4   1  16    6.48    3.17   0
   4   1  17    7.88    3.33   0
 -14  -1   0   15.74    3.40   0
 -11   1  -1   17.50    3.53   0
 -11   4   2    0.36    4.64   0
 -10  -3  -2   68.30    3.61   0
  -9  -4  -2   19.07    3.39   0
  -9   2  -1   93.98    4.49   0
  -9   3   0  289.71    6.42   0
  -9   7   7   32.79    6.61   0
  -8   7   7   48.15    5.57   0
  -7  -7   0   60.91    2.87   0
  -7  -6  -1   33.79    3.52   0
  -7   1  -2   31.31    3.97   0
  -6  -6  -1   31.98    3.46   0
  -6  -2  -3  160.84    3.73   0
  -6   1  -2  171.49    5.10   0
  -5  -9   4   11.30    3.88   0
  -5  -8   2   -0.79    3.23   0
  -5   6   5  374.34    6.88   0
  -4  -4  -2   45.66    3.58   0
  -3  -8   3    8.00    3.93   0
  -3  -6   0   39.94    4.01   0
  -3  -5  -1   21.83    3.73   0
  -3   7  11   35.86    3.40   0
  -2  -7   2   29.42    3.93   0
  -2   3   1  535.81   10.59   0
  -2   6   8  144.31    4.24   0
  -2   7  14   27.63    3.44   0
  -1  -9   8   86.10    5.11   0
  -1  -8   5   86.15    4.68   0
  -1   5   6   27.78    4.03   0
  -1   6  10   36.66    3.45   0
   0   4   5   47.93    3.80   0
   0   5   8  981.09    6.96   0
   0   6  16   -0.32    3.29   0
   1  -7   6    4.00    5.39   0
   1  -6   4  327.74    7.81   0
   1  -3   1  842.37   12.61   0
   1   2   3   86.48    4.73   0
   1   4   7    3.20    3.66   0
   1   5  12   18.04    3.40   0
   2   2   5  112.28    3.61   0
   2   3   7  152.61    3.88   0
   2   4  11    2.22    3.18   0
   2   4  18   56.30    2.90   0
   3  -1   4 2200.52   13.36   0
   3   2   8  865.19    6.00   0
   3   3  11  480.59    4.82   0
   3   3  12    0.48    3.19   0
   3   3  13    5.32    2.63   0
   3   3  16   25.05    2.72   0
   3   3  17    5.13    3.18   0
   3   3  18    8.28    3.32   0
   4  -4   8  269.35    7.28   0
   4  -3   7   14.70    4.57   0
   4  -1   7  254.93    4.92   0
   4   0   8  729.63    6.54   0
   4   1  10 1561.77    8.12   0
   4   1  18   22.67    3.39   0
 -14   1   1   23.66    3.59   0
 -13   0   0   61.56    4.27   0
 -13   2   1   11.83    3.93   0
 -13   3   2    0.86    4.19   0
 -12  -5   0   29.96    3.39   0
 -12  -3  -1   39.55    2.89   0
 -12  -2  -1    1.67    3.20   0
 -12  -1  -1    0.49    3.27   0
 -11  -4  -1    1.12    3.24   0
 -11   2   0    4.41    4.14   0
 -10  -6   0    8.46    3.20   0
 -10  -2  -2    6.06    3.44   0
 -10  -1  -2   52.47    3.60   0
  -9   0  -2   66.78    3.83   0
  -8  -4  -2   -0.89    3.32   0
  -8   2  -1   48.77    4.52   0
  -7  -8   2    1.35    3.28   0
  -7   7   7    8.05    4.92   0
  -6  -8   2   65.53    3.48   0
  -6   8  12    6.93    4.05   0
  -5  -4  -2  429.78    4.87   0
  -5   7   8    8.06    3.95   0
  -4  -7   1    4.38    3.23   0
  -4   5   3  889.95   10.55   0
  -4   7   9   34.33    3.68   0
  -3  -3  -2  123.86    4.05   0
  -3   7  10   13.89    3.74   0
  -2  -8   4   22.95    4.23   0
  -2  -4  -1   67.88    4.12   0
  -1  -7   3  111.44    4.62   0
   0  -8   7  433.94    7.71   0
   0   6  13   57.96    3.60   0
   0   6  14   11.18    3.20   0
   0   6  15   20.18    2.74   0
   1   5  11   18.88    3.24   0
   2  -1   2 1050.57   13.58   0
   2   4  10    6.18    3.09   0
   3  -3   4  464.05   11.34   0
   3   2   7   28.44    3.34   0
   3   3  10   10.73    3.37   0
   4  -5  10  155.00    7.06   0
   4   1   9  295.77    4.94   0
   4   2  13   42.20    3.41   0
   4   2  14    0.64    3.17   0
   4   2  16  172.33    3.85   0
   5  -2  12   23.41    3.89   0
   5  -2  13   -0.90    3.91   0
   5  -2  14   34.38    3.98   0
   5  -2  15   17.32    3.94   0
   5  -2  16   30.66    4.12   0
   5  -1  13   18.59    3.81   0
   5  -1  14   35.55    3.82   0
   5  -1  15   -0.90    3.77   0
 -13  -3   0   15.79    3.61   0
 -13  -2   0   35.02    3.38   0
 -13  -1   0    3.47    3.37   0
 -12   1   0   16.22    3.93   0
 -11  -5   0   21.17    3.34   0
 -11  -3  -1    1.77    3.22   0
 -11   0  -1    4.76    3.32   0
 -11   3   1   19.85    4.15   0
 -10  -4  -1   -0.04    3.10   0
 -10   1  -1   49.31    4.18   0
  -9  -7   1   44.28    3.52   0
  -9  -5  -1    7.64    2.52   0
  -9  -2  -2    8.71    3.40   0
  -9  -1  -2   36.84    3.69   0
  -9   5   3   10.57    7.66   0
  -8  -7   1   65.03    3.60   0
  -8  -5  -1    2.56    3.29   0
  -8  -3  -2    1.28    3.05   0
  -8   0  -2  377.36    5.20   0
  -8   3   0   31.94    5.22   0
  -6  -4  -2  770.92    5.60   0
  -6   7   7  138.74    5.41   0
  -6   8  11   -0.75    4.23   0
  -5  -7   1   40.09    3.50   0
  -5   2  -1  552.26    8.81   0
  -5   3   0  441.16   11.68   0
  -5   8  12    5.77    3.98   0
  -4  -9   5    0.18    3.35   0
  -4  -8   3   16.78    3.25   0
  -4  -6   0  102.37    4.02   0
  -4  -5  -1  352.84    5.13   0
  -3  -9   6    4.84    3.96   0
  -3  -2  -2  906.51    7.39   0
  -3  -1  -2  519.52    6.74   0
  -3   6   6    2.95    3.93   0
  -2  -9   7    3.92    3.90   0
  -2  -6   1   63.57    4.20   0
  -2   6   7   42.16    3.97   0
  -2   7  12   10.08    3.36   0
  -1  -2  -1    8.68    4.55   0
  -1   6   9    0.50    3.42   0
   0  -3   0 1130.90   10.72   0
   0   5   7   99.17    4.06   0
   0   6  12    1.52    3.34   0
   1   5  10    4.97    3.36   0
   2   3   6   76.99    3.83   0
   2   4   9   18.35    3.26   0
   3   1   5  456.00    5.71   0
   3   3   9   54.11    3.40   0
   4  -2   6   63.63    4.99   0
   4   0   7    1.87    3.55   0
   4   1   8   27.60    3.79   0
   4   2  11  185.12    4.13   0
   4   2  12   60.21    2.93   0
   4   2  17   54.98    3.00   0
   4   2  18   21.36    3.37   0
   5  -3  12   12.59    4.28   0
   5  -3  13    4.53    3.73   0
   5  -3  14   39.02    4.05   0
   5  -3  15   43.67    4.20   0
   5  -3  16   37.65    4.10   0
   5  -2  11   56.15    4.26   0
   5  -2  17   15.09    3.82   0
   5  -1  12   34.48    3.46   0
   5  -1  16    4.04    3.42   0
   5   0  13    5.26    3.24   0
   5   0  15    2.46    3.16   0
 -14  -2   1    6.65    3.27   0
 -14  -1   1   24.36    4.17   0
 -14   0   1   -0.25    3.33   0
 -11  -6   1   25.03    3.30   0
 -11  -2  -1   25.45    3.38   0
 -11  -1  -1   16.13    3.21   0
  -8  -6   0   78.07    3.56   0
  -8  -2  -2   18.97    3.47   0
  -8  -1  -2   94.23    3.86   0
  -7  -7   1   14.62    2.84   0
  -7  -6   0  239.04    4.32   0
  -7  -5  -1   48.55    3.53   0
  -7   0  -2  290.50    5.44   0
  -7   2  -1    7.90    3.81   0
  -7   8  10    2.10    4.19   0
  -6  -7   1   67.10    3.68   0
  -6  -6   0   45.82    3.48   0
  -6  -5  -1  569.40    5.34   0
  -6   2  -1   96.49    5.40   0
  -5  -9   5    9.25    3.42   0
  -5  -6   0   29.81    3.67   0
  -5  -5  -1   45.33    3.76   0
  -5  -3  -2   34.22    3.29   0
  -4  -3  -2  367.52    4.52   0
  -4   0  -2 2940.96   13.77   0
  -4   6   5   11.95    4.35   0
  -4   7   8   45.40    4.44   0
  -4   8  13   85.15    4.44   0
  -3  -7   2   17.39    3.34   0
  -3   7   9   51.85    4.37   0
  -2  -5   0    3.81    3.52   0
  -2   7  11   11.84    3.29   0
  -1  -9   9   19.65    4.62   0
  -1  -6   2    5.66    3.52   0
  -1   7  14   22.00    3.35   0
  -1   7  15  124.44    3.84   0
   0  -6   3   53.20    4.67   0
   0   6  11    3.69    3.29   0
   1  -8  10   50.01    6.43   0
   1   3   4  791.48    6.59   0
   1   4   6  111.31    4.04   0
   1   5   9   55.18    3.87   0
   2   2   4    1.39    3.67   0
   2   5  13  117.97    3.58   0
   2   5  14   40.65    3.31   0
   2   5  15   -1.72    3.05   0
   2   5  16   44.16    3.31   0
   2   5  17    5.68    3.21   0
   3   0   4 1460.45   10.00   0
   3   4  13   35.14    3.20   0
   3   4  14    6.65    2.96   0
   3   4  15   17.38    3.16   0
   3   4  17   31.25    3.37   0
   4  -1   6  487.95    6.07   0
   4   2  10    8.09    3.31   0
   5  -3  11    4.41    4.20   0
   5  -2  10    1.23    3.97   0
   5  -1  10  171.08    4.84   0
   5   0  11   -0.92    3.85   0
   5   0  12   59.06    3.59   0
   5   0  16   23.76    3.43   0
   5   0  17    2.23    3.24   0
 -13  -4   1   29.88    3.45   0
 -13   1   1    4.95    3.30   0
 -12  -5   1   88.34    3.57   0
 -12  -3   0    3.18    3.36   0
 -12   0   0    6.37    3.27   0
 -12   2   1    7.57    3.77   0
 -12   4   3    5.60    4.64   0
 -11  -4   0    6.69    3.22   0
 -10  -7   2    4.76    2.63   0
 -10  -6   1   11.79    3.30   0
 -10  -5   0    6.13    2.55   0
 -10  -3  -1    7.44    3.30   0
 -10   0  -1   -1.02    3.26   0
 -10   2   0   41.45    4.08   0
  -9  -4  -1  284.92    4.35   0
  -9   1  -1   18.18    3.97   0
  -8  -8   3   41.17    3.50   0
  -7  -8   3    3.49    3.22   0
  -7  -2  -2   22.45    3.62   0
  -7  -1  -2   32.67    3.65   0
  -7   3   0   71.06    5.66   0
  -7   6   4    0.73    7.37   0
  -6  -9   5    0.78    3.25   0
  -6  -8   3   -1.65    3.11   0
  -6  -3  -2   78.61    3.16   0
  -6   3   0   70.32    6.44   0
  -5   0  -2    2.00    3.74   0
  -5   7   7   15.58    4.29   0
  -5   8  11    2.14    3.94   0
  -4  -9   6   14.24    3.97   0
  -4   8  12   44.40    4.17   0
  -3  -8   4   10.38    3.27   0
  -3  -4  -1  983.25    7.27   0
  -2  -8   5   48.31    4.04   0
  -2  -7   3  107.80    4.49   0
  -2   5   4  108.09    4.49   0
  -2   7  10   39.95    3.98   0
  -1  -8   6   21.45    4.23   0
  -1  -4   0  132.07    4.64   0
  -1   4   3   41.27    3.81   0
  -1   5   5  114.13    4.34   0
  -1   6   8   -0.41    3.52   0
  -1   7  13    4.18    3.06   0
   0  -7   5    8.06    4.46   0
   0   4   4   24.68    3.77   0
   0   6  10    8.44    3.39   0
   1  -5   3   97.11    6.10   0
   1   6  14   11.10    3.20   0
   1   6  15  219.68    4.24   0
   1   6  16    8.52    3.25   0
   2   5  12   49.36    3.46   0
   3   2   6  104.08    3.40   0
   4  -6  14   33.04    6.11   0
   4   0   6  258.14    4.92   0
   4   1   7  249.92    4.62   0
   4   2   9   29.80    3.67   0
   4   3  13    1.96    3.09   0
   4   3  14   -1.33    2.97   0
   4   3  15   90.07    3.60   0
   4   3  16  124.63    3.95   0
   5  -4  13   17.40    4.34   0
   5  -4  14   35.93    4.49   0
   5  -4  15   34.33    4.10   0
   5   0  10  375.61    5.36   0
   5   1  12   32.28    3.45   0
   5   1  13   18.04    3.30   0
   5   1  14   34.52    3.47   0
   5   1  15    2.48    3.14   0
   5   1  16    3.08    3.20   0
 -14   1   2    5.09    3.46   0
 -13  -3   1    2.58    3.23   0
 -12  -2   0   16.23    3.30   0
 -12  -1   0   17.03    3.40   0
 -12   3   2    4.57    4.20   0
 -11  -5   1   85.87    3.54   0
 -11   1   0   70.55    4.32   0
 -10  -2  -1    2.03    3.33   0
 -10  -1  -1   46.92    3.51   0
 -10   3   1  141.92    5.59   0
 -10   4   2  178.63    6.59   0
  -9  -7   2    2.15    2.76   0
  -9  -6   1   38.44    3.19   0
  -9  -3  -1   19.95    3.14   0
  -8  -7   2  100.24    3.66   0
  -8  -4  -1   29.63    3.27   0
  -6  -2  -2  114.13    3.90   0
  -6  -1  -2  168.40    4.46   0
  -6   6   4   49.79    6.55   0
  -6   8  10    8.32    3.83   0
  -5  -9   6   42.81    4.09   0
  -5  -7   2    6.26    3.75   0
  -5  -2  -2    0.40    3.27   0
  -5  -1  -2  846.77    6.96   0
  -4  -8   4    7.54    3.71   0
  -4  -7   2   76.06    3.55   0
  -4  -4  -1    9.13    3.40   0
  -3  -9   7   31.99    4.18   0
  -3  -6   1   93.42    3.83   0
  -3  -5   0  284.76    4.84   0
  -3   8  13    1.60    3.77   0
  -2  -9   8  132.13    4.73   0
  -2  -3  -1 1240.31    8.55   0
  -2   4   2   59.20    4.96   0
  -2   6   6  191.67    4.98   0
  -1  -7   4   26.42    4.07   0
  -1  -5   1  575.89    6.35   0
  -1   7  12   48.98    3.50   0
   0  -8   8   53.61    5.55   0
   0  -4   1   75.62    5.00   0
   0   5   6  237.73    4.74   0
   1  -4   2   57.47    5.94   0
   1   5   8  138.40    3.56   0
   1   6  13    5.82    2.69   0
   2   3   5  192.94    4.34   0
   2   4   7  149.76    4.00   0
   2   5  11   90.62    3.65   0
   3   3   7  136.06    3.74   0
   3   4  10    3.27    3.21   0
   4  -6  13    3.46    6.28   0
   4  -5   9  115.35    7.34   0
   4  -4   7    7.86    5.82   0
   4  -3   6   -0.49    4.88   0
   4   2   8  424.74    5.11   0
   4   3  11    7.95    3.07   0
   4   3  12    2.50    2.62   0
   5  -4  12   10.33    4.13   0
   5  -3  10   11.72    3.85   0
   5  -1   9  284.83    4.99   0
   5   0   9    2.12    4.19   0
   5   1  11  103.84    4.02   0
 -13  -2   1    8.45    3.16   0
 -13  -1   1    8.01    3.35   0
 -13   0   1   -0.81    3.46   0
 -13   2   2   16.44    3.97   0
 -13   4   4   17.02    4.83   0
 -12  -4   1    1.42    3.20   0
 -11  -3   0   21.77    3.27   0
 -11   5   4    2.24    5.74   0
 -10  -4   0    8.58    3.29   0
  -9   0  -1    0.48    3.86   0
  -8  -8   4    1.70    3.22   0
  -8  -5   0  438.52    4.86   0
  -7  -7   2   11.80    3.34   0
  -7  -4  -1  651.99    5.21   0
  -6  -9   6    0.89    3.36   0
  -5  -8   4    9.23    3.25   0
  -5  -4  -1   15.02    3.59   0
  -5   8  10   23.12    4.07   0
  -4  -6   1  133.66    4.21   0
  -4  -5   0    0.20    3.52   0
  -4   7   7   25.29    3.85   0
  -4   8  11  100.02    4.50   0
  -3   5   3   19.16    4.69   0
  -2   7   9   63.50    3.68   0
  -1   6   7  291.76    4.92   0
  -1   7  11    2.68    3.36   0
   0  -2   0  298.06    8.10   0
   0   7  15   12.47    3.26   0
   1  -7   7  158.51    6.94   0
   1   4   5  475.89    5.61   0
   1   5   7    0.29    3.58   0
   1   6  11    4.43    3.15   0
   2   0   2   20.53    5.05   0
   2   5  10   47.32    3.33   0
   4   3  10    4.97    3.19   0
   5  -3   9  276.56    6.00   0
   5  -1   8  627.19    6.60   0
   5   1  10  173.33    4.34   0
   5   2  13    3.03    3.17   0
   5   2  15   19.70    3.30   0
   5   2  16   26.75    3.33   0
   5   2  17   18.03    3.24   0
 -14  -1   2    5.62    3.37   0
 -14   0   2   33.59    3.60   0
 -14   2   3   10.07    3.96   0
 -13  -4   2   38.06    3.35   0
 -13   3   3    2.72    4.33   0
 -12  -5   2    3.52    2.64   0
 -12  -3   1   17.47    3.21   0
 -12   1   1   21.18    3.84   0
 -11  -2   0    4.11    3.27   0
 -11  -1   0   69.39    3.53   0
 -11   0   0  185.24    4.32   0
 -11   2   1  164.61    5.46   0
 -10  -5   1    0.39    2.90   0
  -9  -7   3   80.09    3.76   0
  -9  -4   0   56.34    3.39   0
  -9  -2  -1   93.96    3.29   0
  -9  -1  -1   19.02    3.59   0
  -9   2   0   58.52    4.19   0
  -8  -3  -1   28.56    2.73   0
  -8   8   9    1.17    4.89   0
  -7  -8   4    6.14    3.09   0
  -7  -6   1   10.13    2.81   0
  -7  -5   0  669.67    5.24   0
  -7   7   6    0.77    5.43   0
  -7   8   9    3.87    4.34   0
  -6  -8   4   17.13    3.45   0
  -6  -5   0  325.12    4.75   0
  -5  -5   0   92.39    3.96   0
  -5   6   4    5.32    5.26   0
  -4  -9   7   47.45    4.07   0
  -3  -8   5   49.26    3.64   0
  -3  -7   3   56.77    3.53   0
  -3  -3  -1  279.70    4.91   0
  -3   1  -1  483.17    9.37   0
  -3   8  12   -0.01    3.34   0
  -2  -9   9    9.13    4.38   0
  -1   7  10   31.29    3.42   0
   0   3   2  168.07    5.72   0
   0   6   8  216.24    4.58   0
   0   7  13   24.26    3.27   0
   1   2   2   36.70    4.59   0
   1   3   3 1083.30    8.16   0
   1   6  10   26.46    3.40   0
   2   5   9    4.74    3.26   0
   2   6  15    9.74    3.24   0
   3   4   9   79.57    2.94   0
   3   5  13    4.47    3.00   0
   3   5  14    4.87    3.06   0
   3   5  15   -0.95    2.40   0
   3   5  16    1.37    2.49   0
   4  -2   5    1.29    4.78   0
   4  -1   5    3.18    3.48   0
   4   2   7  209.21    4.38   0
   4   4  13    0.22    2.95   0
   4   4  15   14.19    3.14   0
   4   4  16   15.05    3.09   0
   5  -2   8  102.34    4.30   0
   5   0   8 1078.84    7.43   0
   5   1   9  282.23    4.77   0
   5   2  11   57.44    3.52   0
   5   2  12   16.36    2.71   0
 -14   3   4    4.16    4.23   0
 -13  -3   2   -0.35    3.42   0
 -13   1   2    1.16    3.81   0
 -12  -2   1   10.99    3.30   0
 -11  -6   3  122.15    3.76   0
 -11  -5   2    9.87    3.22   0
 -11  -4   1   -0.52    2.38   0
 -10  -3   0   13.52    3.37   0
 -10   1   0    8.49    3.37   0
  -9  -6   2    7.30    3.06   0
  -9  -5   1   37.60    3.30   0
  -8  -7   3   92.84    3.63   0
  -8  -2  -1   50.51    3.76   0
  -8   0  -1    2.26    4.22   0
  -8   7   6    2.46    6.58   0
  -7  -3  -1    2.61    3.19   0
  -7   1  -1  348.40    5.80   0
  -6   7   6    3.64    4.64   0
  -6   8   9   -0.73    3.77   0
  -5  -9   7   36.59    3.63   0
  -4  -8   5   21.79    3.94   0
  -4  -7   3    0.50    3.27   0
  -4  -3  -1  286.94    4.74   0
  -4   8  10    8.07    3.34   0
  -3  -9   8   22.49    4.09   0
  -2  -8   6   16.05    3.87   0
  -2  -4   0  262.75    5.10   0
  -2  -2  -1  395.60    5.80   0
  -2   0  -1   -0.30    5.31   0
  -2   7   8   66.94    4.39   0
  -2   8  13    5.86    3.31   0
  -1  -8   7    0.34    3.79   0
  -1   5   4   47.68    4.16   0
   0   7  12   23.16    3.18   0
   1  -8  11   -1.63    5.92   0
   1  -6   5 1060.33   11.47   0
   2   2   3   12.62    3.91   0
   2   4   6  342.14    4.50   0
   2   6  13   77.61    3.72   0
   2   6  14    5.49    2.80   0
   3  -1   3 2063.88   13.83   0
   3   4   8    2.25    3.16   0
   3   5  12   13.33    3.24   0
   4  -6  12   24.18    7.08   0
   4   0   5   -0.09    3.67   0
   4   4  12   29.54    3.32   0
   5  -4  10    5.42    4.49   0
   5   2  10   -0.28    3.33   0
   5   3  14   35.70    3.24   0
   5   3  15   46.61    3.44   0
   5   3  16   34.46    3.34   0
   6  -2  13    2.97    3.90   0
   6  -2  14   91.72    4.31   0
   6  -2  15   44.52    3.75   0
   6  -2  16   -0.64    3.55   0
   6  -1  12   12.75    3.82   0
   6  -1  13    6.44    3.24   0
   6  -1  14    4.81    3.29   0
   6  -1  15   18.22    3.50   0
   6  -1  16   61.25    3.75   0
   6   0  13    0.90    3.15   0
   6   0  14    5.66    3.19   0
   6   0  15    1.69    3.22   0
 -13  -2   2   16.54    3.19   0
 -12  -4   2   19.99    3.27   0
 -12  -1   1   17.79    3.41   0
 -12   0   1    1.18    3.26   0
 -11   3   2    9.24    4.18   0
 -11   4   3    6.80    4.92   0
 -10  -7   4   26.76    3.36   0
 -10  -4   1   16.73    3.35   0
 -10  -2   0   47.71    3.46   0
 -10   0   0    5.45    4.00   0
  -9   3   1  367.73    7.02   0
  -9   4   2  115.88    6.71   0
  -8  -8   5   16.15    3.39   0
  -8  -6   2    2.87    3.33   0
  -8  -5   1    0.67    3.18   0
  -8  -4   0   18.13    2.72   0
  -7  -8   5    2.24    3.24   0
  -7  -7   3    6.45    3.22   0
  -7  -2  -1    2.83    3.54   0
  -6  -7   3   17.90    3.36   0
  -6   1  -1  186.66    5.29   0
  -5  -7   3    1.54    3.30   0
  -5  -3  -1   15.28    2.86   0
  -5   7   6  103.45    5.02   0
  -5   8   9    1.66    3.94   0
  -4  -9   8    5.91    4.04   0
  -4   4   1  269.56   12.84   0
  -4   6   4   44.42    5.22   0
  -3  -6   2   24.57    3.51   0
  -3   7   7   62.47    3.75   0
  -2  -7   4  301.02    5.13   0
  -2   6   5  280.28    5.22   0
  -2   8  12   16.61    3.46   0
  -1  -6   3   10.08    3.67   0
  -1  -3   0  689.58    7.68   0
  -1   6   6    5.56    3.56   0
  -1   7   9    4.36    3.37   0
   0  -7   6    6.43    4.91   0
   0  -6   4  297.64    6.13   0
   0   4   3   10.57    3.75   0
   0   6   7  128.77    4.27   0
   0   7  11    6.92    3.10   0
   1   4   4  383.65    5.56   0
   1   5   6  176.11    4.46   0
   1   6   9    1.04    3.41   0
   1   7  14   15.53    3.30   0
   2   5   8  185.31    3.63   0
   2   6  12  128.88    3.23   0
   3   0   3   -0.83    4.10   0
   3   5  11    3.70    2.89   0
   4   3   8   17.52    3.31   0
   5  -5  14    1.94    4.90   0
   5  -3   8  157.16    5.34   0
   5  -1   7  941.72    7.30   0
   5   0   7    1.47    3.67   0
   5   1   8  646.69    5.98   0
   5   2   9  131.63    4.11   0
   5   3  12   10.12    3.17   0
   5   3  13    7.01    2.99   0
   6  -3  15   27.50    3.93   0
   6  -2  12    3.68    3.86   0
   6  -1  11  105.77    4.30   0
   6   0  12   63.04    3.60   0
   6   1  13    4.49    3.32   0
   6   1  14    3.69    3.18   0
   6   1  15   12.69    3.22   0
   6   1  16   54.45    3.67   0
 -14  -2   3    9.95    3.42   0
 -13  -4   3    1.48    3.07   0
 -13  -1   2    3.14    3.40   0
 -13   0   2    2.38    3.32   0
 -12  -5   3   48.68    2.79   0
 -12   2   2   66.76    4.33   0
 -11  -3   1   16.32    2.74   0
 -11   1   1   21.43    4.04   0
 -10  -6   3   34.14    3.35   0
 -10  -1   0    4.33    3.51   0
  -9  -7   4   40.61    3.58   0
  -8   2   0   57.94    4.04   0
  -7  -6   2   57.76    3.67   0
  -7  -5   1   58.90    3.48   0
  -7  -4   0  422.45    4.54   0
  -7   0  -1   -1.99    3.65   0
  -6  -8   5   87.82    3.87   0
  -6  -6   2    1.27    3.38   0
  -6  -2  -1   97.10    3.84   0
  -5  -9   8   31.48    4.50   0
  -5   1  -1  282.21    5.99   0
  -4  -6   2  425.75    5.28   0
  -4   7   6   76.21    4.77   0
  -4   8   9    2.84    3.90   0
  -3  -9   9   87.82    4.44   0
  -3  -5   1   -1.03    3.73   0
  -3  -4   0  179.30    4.10   0
  -3  -2  -1  345.85    5.50   0
  -3   8  10  264.07    4.69   0
  -2   5   3   35.16    4.46   0
  -2   8  11   61.94    3.59   0
  -1  -7   5  140.53    5.00   0
  -1   3   1 2010.26   14.71   0
  -1   8  13    1.69    3.47   0
   0  -8   9    6.06    4.73   0
   0   7  10   10.96    3.34   0
   1   6   8   14.41    3.55   0
   1   7  13    3.84    3.28   0
   2   1   2 1092.19    9.68   0
   2   4   5    7.94    3.56   0
   2   5   7  768.18    6.15   0
   2   6  11    4.80    2.68   0
   3   2   4   28.37    3.85   0
   3   3   5  457.45    5.26   0
   3   4   7  102.22    3.94   0
   3   5  10   -1.42    2.53   0
   4   1   5    3.39    3.56   0
   4   2   6   63.32    3.19   0
   4   4  10   59.30    2.92   0
   4   5  15   17.17    3.13   0
   5  -5  13   55.98    5.12   0
   5  -2   7   35.60    4.08   0
   5   3  11    8.52    3.21   0
   6  -3  13    2.41    3.80   0
   6  -2  11   16.98    3.93   0
   6  -1  10  811.65    7.14   0
   6   0  11    0.48    3.20   0
   6   1  12   10.91    3.35   0
 -14   0   3   -1.32    3.28   0
 -13   2   3    1.02    3.84   0
 -12  -3   2    1.16    3.22   0
 -12   5   5   -0.81    5.19   0
 -11  -6   4   53.97    3.37   0
 -11  -5   3   15.59    3.15   0
 -11  -4   2    0.65    3.04   0
 -11  -2   1  166.24    4.04   0
 -10   2   1   21.44    4.05   0
  -9  -6   3   64.97    3.49   0
  -9  -4   1  379.77    4.64   0
  -9  -2   0   56.75    3.62   0
  -9   1   0   76.47    3.96   0
  -8  -8   6   49.41    3.57   0
  -8  -7   4    7.12    3.23   0
  -8  -3   0   29.55    3.40   0
  -7   8   8   68.39    5.34   0
  -6  -5   1   71.03    3.77   0
  -6   0  -1    1.87    4.26   0
  -6   8   8   53.22    4.54   0
  -5  -4   0  468.56    4.98   0
  -4  -8   6   29.90    3.96   0
  -4  -4   0   32.72    3.12   0
  -4  -2  -1   65.12    3.88   0
  -3  -7   4   70.70    4.10   0
  -3   6   4  231.04    5.86   0
  -2  -8   7  144.69    4.72   0
  -2   7   7   43.37    3.67   0
  -1  -8   8   82.26    4.81   0
  -1  -5   2  338.22    5.91   0
  -1  -4   1 1640.43   10.57   0
  -1   4   2 1048.39    9.14   0
  -1   7   8    9.78    3.37   0
  -1   8  12    7.30    3.44   0
   1  -2   1    7.23    8.20   0
   1   7  12    8.47    2.71   0
   2   6  10    2.06    2.66   0
   3   5   9    0.41    3.16   0
   3   6  13   56.54    3.47   0
   3   6  14    3.43    3.22   0
   4   3   7   11.69    2.77   0
   4   4   9  186.06    3.91   0
   4   5  13   53.76    3.44   0
   4   5  14    6.03    2.54   0
   5  -5  12   -0.26    5.09   0
   5  -4   9   60.06    5.68   0
   5   2   8  106.86    3.89   0
   5   4  14   33.81    3.45   0
   5   4  15   39.37    3.27   0
   6  -3  12    0.50    3.68   0
   6  -2  10    1.96    3.94   0
   6   0  10 1515.94    8.20   0
   6   1  11   97.85    3.87   0
   6   2  13    5.32    3.20   0
   6   2  14  100.21    3.63   0
   6   2  15   45.86    2.92   0
   6   2  16    2.66    2.72   0
 -14  -3   4    0.08    3.28   0
 -14   2   4    5.89    3.95   0
 -13  -3   3    6.18    2.70   0
 -12  -5   4    0.57    3.14   0
 -12  -4   3    5.26    3.24   0
 -12   1   2    1.10    3.88   0
 -12   3   3   56.59    4.20   0
 -11  -1   1   23.06    3.53   0
 -11   0   1   -1.42    3.27   0
 -10  -7   5    9.70    2.82   0
 -10  -3   1  138.93    3.59   0
  -9  -5   2    1.64    2.62   0
  -9  -1   0   73.64    3.83   0
  -8   8   8   35.22    6.00   0
  -7  -7   4   13.55    3.47   0
  -6  -8   6    4.15    3.28   0
  -6  -7   4   97.52    3.80   0
  -6  -1  -1  191.72    4.24   0
  -5  -8   6   10.22    3.30   0
  -5  -7   4  184.92    4.23   0
  -5   0  -1    1.83    4.64   0
  -5   5   2   25.49    9.45   0
  -5   8   8    6.98    3.83   0
  -4  -7   4    1.21    3.28   0
  -3   0  -1    0.08    4.66   0
  -3   7   6    9.41    4.09   0
  -3   8   9    0.19    3.32   0
  -2  -6   3  264.17    4.82   0
  -1   6   5  175.30    4.86   0
  -1   8  11    0.59    3.36   0
   0   5   4   59.14    3.90   0
   0   6   6    7.99    3.70   0
   0   7   9    0.08    3.31   0
   1  -7   8    4.98    5.75   0
   1   5   5  385.17    5.31   0
   1   6   7  364.00    5.13   0
   1   7  11   29.79    2.69   0
   2  -7  10   28.39    7.16   0
   2  -6   7  512.23   11.28   0
   2  -5   5  250.64    9.73   0
   2   6   9   32.63    3.45   0
   3   5   8   31.28    3.41   0
   3   6  12    5.91    3.31   0
   4  -3   5 1685.17   14.79   0
   4  -1   4  160.71    5.17   0
   4   0   4    5.02    3.98   0
   4   2   5    1.86    3.47   0
   4   5  11   60.56    3.37   0
   5  -1   6    8.40    3.43   0
   5   0   6   22.32    3.80   0
   5   4  12    4.56    3.00   0
   5   4  13   17.57    2.59   0
   6  -3  11   27.49    4.55   0
   6  -1   9   37.35    3.74   0
   6   0   9    4.12    3.86   0
   6   1  10  823.09    6.16   0
   6   2  11   13.02    3.42   0
   6   2  12   -0.41    2.67   0
 -14  -2   4    0.84    3.27   0
 -13  -4   4   20.90    2.66   0
 -13  -2   3    2.04    3.37   0
 -13   1   3    8.63    3.96   0
 -13   3   4   20.09    4.07   0
 -12   0   2    6.91    3.38   0
 -12   4   4    8.65    4.30   0
 -11  -3   2   13.05    3.33   0
 -10  -5   3   -1.41    2.98   0
 -10  -2   1   19.20    3.39   0
  -8  -5   2    3.84    3.19   0
  -8  -4   1   85.29    3.12   0
  -8  -2   0   52.49    3.67   0
  -8   1   0   97.78    4.47   0
  -8   3   1   46.41    5.41   0
  -7  -6   3   48.87    3.63   0
  -7   2   0   74.35    4.59   0
  -4  -1  -1 1083.44    7.83   0
  -4   0  -1   -0.79    4.28   0
  -4   5   2   35.62    6.70   0
  -4   8   8   32.23    4.09   0
  -3  -8   7   27.97    4.15   0
  -2  -7   5  121.12    4.30   0
  -1   5   3    9.66    4.11   0
  -1   7   7   81.16    4.37   0
   0  -5   3    0.09    4.68   0
   0   7   8   63.97    4.30   0
   0   8  12    1.21    3.22   0
   1  -8  12    1.47    5.99   0
   1   3   2    3.58    4.13   0
   1   7  10    2.77    3.28   0
   2   3   3   40.24    3.75   0
   2   7  12   16.16    3.45   0
   2   7  13    6.46    3.35   0
   3   6  11   -1.96    3.02   0
   4   1   4  169.37    4.46   0
   4   3   6    2.35    3.12   0
   4   5  10  165.48    3.90   0
   5  -3   7   51.99    4.89   0
   5   1   6    5.17    3.77   0
   5   2   7   36.17    3.63   0
   5   4  11  134.08    3.73   0
   6  -4  14   15.96    4.56   0
   6  -2   9  184.74    5.00   0
   6   1   9   43.47    3.86   0
   6   2  10    0.78    3.34   0
   6   3  13    5.94    3.23   0
   6   3  14   60.71    3.52   0
   6   3  15   31.74    2.86   0
   7  -1  15  118.75    4.52   0
   7   0  15    1.87    3.34   0
 -14  -1   4   13.61    3.37   0
 -14   0   4    3.36    3.81   0
 -14   1   4   15.11    3.47   0
 -14   3   5   14.53    3.88   0
 -13  -1   3    1.64    3.21   0
 -13   0   3   -0.76    3.50   0
 -13   4   5   -0.75    4.14   0
 -12  -3   3   62.85    3.41   0
 -11  -6   5   59.61    3.51   0
 -11  -5   4   -0.77    3.13   0
 -11  -4   3    7.69    3.10   0
 -11   6   6    8.70    7.16   0
 -10  -7   6   16.58    3.36   0
 -10  -1   1   17.36    3.70   0
 -10   1   1   19.70    3.59   0
 -10   3   2   30.41    4.66   0
  -9  -6   4    7.34    3.39   0
  -9  -3   1  365.29    4.09   0
  -8  -8   7   69.37    3.72   0
  -8  -7   5   14.43    3.26   0
  -8  -1   0  105.31    4.21   0
  -8   0   0 1011.12    7.68   0
  -8   5   3   14.28    8.20   0
  -7  -5   2    0.71    3.11   0
  -6  -6   3  316.22    4.65   0
  -5  -6   3   58.03    3.88   0
  -5  -3   0  429.53    5.19   0
  -4  -8   7    5.05    3.78   0
  -4  -6   3   -0.53    3.59   0
  -4  -3   0   28.90    3.77   0
  -3  -7   5  342.96    5.52   0
  -3  -3   0   26.81    3.84   0
  -3   4   1  180.09    8.28   0
  -2  -5   2  177.90    4.63   0
  -2  -4   1  136.65    4.58   0
  -2   6   4    4.51    3.66   0
  -2   7   6   79.55    4.50   0
  -2   8   9   75.17    3.80   0
  -1  -7   6  559.99    6.93   0
  -1  -6   4    0.86    3.66   0
  -1   8  10  148.11    4.27   0
   0  -8  10   22.19    4.75   0
   0  -7   7 1034.27    9.97   0
   0  -3   1  236.10    6.48   0
   1   4   3  132.89    4.47   0
   1   7   9   28.19    3.52   0
   2   4   4  117.93    4.23   0
   2   6   8  240.31    4.26   0
   2   7  11    2.40    3.17   0
   3   5   7  199.86    4.06   0
   3   6  10   81.83    3.55   0
   4  -4   6   65.52    8.32   0
   4   4   7    9.77    3.31   0
   4   6  14   33.30    3.50   0
   5  -5  11   24.67    5.89   0
   5   3   8  155.39    3.38   0
   5   4  10    8.09    3.48   0
   6  -4  13    6.51    4.12   0
   6  -3  10  210.49    5.42   0
   6  -1   8    1.46    3.65   0
   6   0   8   73.42    3.96   0
   6   3  11   29.45    3.38   0
   6   3  12    0.88    2.46   0
   7  -1  13   39.70    3.94   0
   7  -1  14   19.33    3.46   0
   7   0  13    4.22    3.41   0
   7   0  14   -1.38    3.36   0
   7   1  14   26.82    3.45   0
   7   1  15  113.59    3.99   0
 -14  -3   5   14.99    3.39   0
 -13  -3   4   23.50    3.51   0
 -12  -5   5    1.04    3.14   0
 -12  -4   4   12.32    3.26   0
 -12   2   3   31.02    4.18   0
 -11  -2   2   62.25    3.74   0
 -10  -3   2   27.09    3.49   0
 -10   0   1    3.72    3.56   0
 -10   5   4    3.90    6.09   0
  -9  -7   6    3.91    3.21   0
  -9  -5   3   12.52    3.27   0
  -9   2   1   61.67    4.48   0
  -8  -3   1   42.41    3.54   0
  -7  -8   7    8.13    3.34   0
  -7  -7   5   25.95    3.52   0
  -7  -2   0   75.86    3.49   0
  -6  -8   7   -0.48    3.48   0
  -6  -7   5    7.17    3.43   0
  -6   7   5    5.35    5.73   0
  -5  -8   7    6.10    3.39   0
  -5   7   5  237.59    6.31   0
  -4   7   5   88.18    5.31   0
  -3  -5   2  130.31    4.33   0
  -3   5   2  123.27    6.37   0
  -2  -8   8  307.67    5.70   0
   0  -4   2   61.26    4.59   0
   0   6   5   17.57    3.79   0
   0   8  11   15.15    3.26   0
   1  -5   4  184.69    6.39   0
   1   5   4  186.75    5.10   0
   1   6   6  860.39    6.68   0
   3   6   9    2.87    3.26   0
   4  -2   4 1703.29   12.76   0
   4   3   5 1621.70    7.94   0
   4   5   9  112.13    3.26   0
   4   6  12   24.48    3.34   0
   4   6  13    6.01    2.57   0
   5   0   5    2.66    3.62   0
   5   3   7   50.85    3.53   0
   5   4   9   62.85    3.40   0
   5   5  12    2.55    3.08   0
   5   5  13   58.94    2.85   0
   6  -4  12   40.53    5.04   0
   6   1   8    0.21    3.02   0
   6   2   9  187.34    3.53   0
   6   3  10  214.88    4.15   0
   7  -2  13   11.81    3.95   0
   7  -2  14  216.82    4.76   0
   7  -1  12   61.06    3.73   0
   7   0  12    5.75    3.29   0
   7   1  13   37.49    3.47   0
 -14   2   5   17.43    4.04   0
 -13  -4   5    3.25    2.60   0
 -13  -2   4    6.08    3.28   0
 -13   2   4    4.28    3.84   0
 -12  -2   3   26.88    3.52   0
 -11  -6   6    7.22    3.24   0
 -11  -1   2  104.86    3.95   0
 -11   0   2    8.96    3.88   0
 -11   1   2  104.82    4.04   0
 -10  -6   5   22.71    2.68   0
 -10  -5   4    1.42    3.04   0
 -10   4   3   79.20    4.89   0
  -9  -2   1   66.01    3.19   0
  -8  -8   8   40.99    3.67   0
  -8  -6   4    3.19    2.69   0
  -8  -5   3    9.69    3.32   0
  -8   4   2  308.41    8.29   0
  -7  -1   0  299.59    5.08   0
  -7   1   0  294.00    5.67   0
  -6  -2   0   57.18    3.72   0
  -6   2   0   56.42    4.72   0
  -6   8   7    3.90    4.61   0
  -5  -5   2   26.64    3.03   0
  -5  -4   1 1324.77    7.50   0
  -5   8   7    3.66    4.29   0
  -4  -5   2   36.59    3.96   0
  -4  -4   1  275.05    4.87   0
  -3  -8   8   87.72    4.36   0
  -2   8   8  306.78    5.40   0
  -1   6   4    2.04    3.97   0
  -1   7   6  540.53    6.27   0
   0  -6   5   18.75    4.64   0
   0   3   1  241.42    6.23   0
   0   8  10   24.48    3.63   0
   1  -6   6  894.87   10.65   0
   1   2   1    8.24    4.92   0
   1   7   8    7.35    3.43   0
   1   8  12    3.99    3.46   0
   2   5   5  232.17    4.14   0
   3   7  13   21.94    2.78   0
   4   2   4 1568.16    8.28   0
   4   5   8   18.23    3.29   0
   4   6  11    8.89    3.19   0
   5  -4   8   65.50    5.87   0
   5  -1   5   61.68    3.98   0
   5   1   5   57.27    3.98   0
   5   4   8   65.87    3.50   0
   5   5  11   23.49    3.24   0
   6  -3   9    6.18    4.34   0
   6  -2   8    4.01    4.16   0
   6  -1   7   61.21    4.43   0
   6   0   7   -0.18    3.63   0
   6   1   7   63.75    4.03   0
   6   2   8    4.52    3.71   0
   6   4  13    7.24    2.61   0
   7  -2  12    7.61    3.83   0
   7  -1  11   17.38    3.45   0
   7   1  11   16.19    3.44   0
   7   2  12    6.47    3.25   0
   7   2  13   16.39    3.33   0
 -14  -2   5   17.57    2.78   0
 -12  -3   4   -0.45    3.08   0
 -12  -1   3   30.72    3.63   0
 -12   0   3   -0.51    3.71   0
 -12   1   3   28.65    3.75   0
 -11  -5   5    5.67    3.15   0
 -11  -4   4    8.21    3.04   0
 -11  -3   3  146.23    3.41   0
 -11   3   3  150.25    4.98   0
 -10  -7   7   -0.60    2.63   0
 -10  -2   2   36.37    3.60   0
  -9  -6   5    4.49    3.12   0
  -9  -1   1   81.00    3.96   0
  -8  -7   6    4.12    2.61   0
  -7  -6   4    1.57    3.40   0
  -7   0   0   20.46    3.83   0
  -7   8   7    9.96    5.72   0
  -5  -2   0  545.09    5.81   0
  -4  -8   8   31.72    4.04   0
  -4   8   7    4.40    3.81   0
  -3   7   5  347.94    5.91   0
  -2  -7   6   76.56    4.51   0
  -2  -6   4    1.41    3.40   0
  -1  -5   3   11.53    4.06   0
  -1   2   0  955.48   16.01   0
   0  -8  11   11.10    4.80   0
   0   5   3    1.36    3.61   0
   1   8  11   -0.59    3.30   0
   2   7   9    1.97    3.35   0
   3   6   8  182.36    4.16   0
   3   7  11   42.99    3.50   0
   4   6  10   31.18    3.22   0
   5   3   6  125.29    3.86   0
   5   5  10   17.47    3.08   0
   6  -4  11    8.92    4.69   0
   6   3   9    3.84    2.60   0
   6   4  11    7.02    3.11   0
   7  -3  14   90.06    4.42   0
   7  -2  11    3.34    3.90   0
   7  -1  10   66.00    4.36   0
   7   0  10   91.63    3.91   0
   7   2  11    9.21    3.36   0
   7   3  13   21.62    3.48   0
   7   3  14   93.23    3.74   0
 -14  -1   5   20.74    3.42   0
 -14   0   5    0.47    3.41   0
 -14   1   5   14.03    3.62   0
 -13  -4   6   13.88    3.22   0
 -13  -1   4    7.35    2.70   0
 -13   0   4   49.17    3.56   0
 -13   1   4    6.63    3.52   0
 -12  -5   6    8.39    3.08   0
 -12  -4   5    2.39    3.25   0
 -12   3   4    3.12    3.80   0
 -10  -6   6    4.93    3.31   0
 -10   2   2   41.64    4.38   0
  -9  -7   7   35.49    3.52   0
  -9  -5   4    3.65    3.07   0
  -9  -3   2  193.98    3.48   0
  -9   0   1   -1.97    3.56   0
  -8  -2   1    8.35    3.50   0
  -7  -7   6   -0.67    3.37   0
  -7  -5   3    6.93    3.12   0
  -7   3   1  556.48    8.83   0
  -7   7   5   26.65    7.78   0
  -6  -7   6   -1.07    3.58   0
  -6  -6   4   46.55    3.00   0
  -6  -1   0 1750.39    9.36   0
  -5  -8   8    7.91    3.41   0
  -5  -6   4    7.07    3.81   0
  -4  -6   4   41.37    3.94   0
  -4  -2   0  237.89    4.89   0
  -4   6   3    2.76    5.34   0
  -3  -7   6   12.13    4.02   0
  -3  -6   4  233.47    4.74   0
  -3  -2   0   15.04    4.15   0
  -3   8   7   30.84    4.11   0
  -2   5   2  172.44    5.94   0
  -1  -8  10  139.61    5.38   0
  -1  -7   7   80.59    4.85   0
  -1   8   8   76.48    3.92   0
   0   8   9    8.06    3.53   0
   1   8  10   52.92    3.46   0
   2   3   2  235.80    4.99   0
   2   4   3    1.36    3.88   0
   2   6   6  274.96    4.76   0
   3   1   2  499.93    6.66   0
   3   3   3  635.09    6.09   0
   3   4   4   90.27    3.99   0
   4   0   3    4.81    4.15   0
   4   5   7   90.58    3.49   0
   5  -5  10   25.25    6.96   0
   5   4   7   26.10    3.43   0
   5   5   9   24.27    3.27   0
   5   6  13   -3.55    3.20   0
   6   2   7   -2.73    3.53   0
   6   3   8  344.77    4.60   0
   6   4  10   11.72    3.14   0
   6   5  13   36.57    3.36   0
   7  -3  13   22.77    3.96   0
   7   0   9    2.69    3.41   0
   7   1   9    3.51    3.48   0
   7   2  10    5.12    3.29   0
   7   3  12    7.17    3.29   0
 -14   3   6   15.39    4.26   0
 -13   3   5   60.46    4.37   0
 -12  -2   4    3.19    3.53   0
 -11  -6   7    4.45    3.23   0
 -11  -2   3    1.48    3.51   0
 -11   4   4    1.01    4.08   0
 -11   5   5    0.68    5.39   0
 -10  -7   8   11.29    3.27   0
 -10  -3   3   90.14    3.80   0
 -10  -1   2  108.68    4.23   0
  -9   3   2  195.58    5.80   0
  -8  -8   9    5.98    3.50   0
  -8  -7   7   45.51    3.48   0
  -8  -6   5    6.47    2.65   0
  -8   2   1    8.59    3.98   0
  -7  -8   9    1.17    4.09   0
  -6  -4   2   99.28    3.91   0
  -6  -3   1   39.21    2.93   0
  -5  -7   6   98.36    3.92   0
  -5   6   3   58.24    6.99   0
  -4  -7   6   75.41    3.75   0
  -3  -8   9    3.62    3.97   0
  -3   6   3  362.24    6.85   0
  -2  -5   3   35.00    4.26   0
  -2   8   7  145.05    4.70   0
  -1  -6   5  177.13    5.49   0
  -1  -4   2 1130.28    9.22   0
  -1  -3   1 1917.88   11.96   0
   0  -7   8   66.43    5.19   0
   0   6   4  301.54    4.97   0
   0   7   6    5.44    3.65   0
   1  -7   9   25.19    5.39   0
   1  -4   3  117.10    6.75   0
   1   4   2   56.79    4.13   0
   2   0   1    0.57    5.35   0
   2   5   4  493.99    5.71   0
   2   7   8   40.09    3.66   0
   2   8  11    9.11    3.17   0
   3  -1   2  523.67    8.77   0
   3   5   5  103.48    4.15   0
   3   7  10    6.66    2.59   0
   4  -1   3  222.62    5.85   0
   4   3   4  482.67    4.89   0
   4   4   5    3.62    3.46   0
   4   6   9    9.07    2.69   0
   4   7  12   34.32    3.42   0
   5  -3   6  123.04    5.98   0
   5  -2   5   75.40    4.69   0
   5   0   4   97.01    4.61   0
   5   6  12    0.37    2.55   0
   6  -2   7    1.15    4.09   0
   6   0   6   60.89    3.97   0
   6   1   6    2.88    3.78   0
   6   4   9    6.30    3.31   0
   6   5  12   31.91    3.31   0
   7  -3  12    5.40    3.95   0
   7  -2  10    2.27    4.08   0
   7  -1   9    3.42    3.57   0
   7   2   9    2.75    3.49   0
   7   3  11   -2.68    3.24   0
   8   0  13    1.99    3.86   0
   8   0  14   56.53    3.60   0
   8   1  14   31.85    3.57   0
 -14  -2   6    0.47    2.69   0
 -13  -2   5   10.76    3.22   0
 -13   4   6    6.75    4.24   0
 -12  -5   7    3.66    3.11   0
 -12   4   5    1.55    4.30   0
 -12   5   6    6.97    5.22   0
 -11  -5   6   -0.90    3.24   0
 -11  -3   4   41.51    3.74   0
 -11  -1   3   13.33    3.57   0
 -11   2   3    3.64    4.10   0
 -10  -4   4   20.24    2.67   0
 -10   0   2   38.47    3.82   0
  -9  -7   8    8.68    3.50   0
  -9  -6   6    5.33    3.12   0
  -8  -4   3   58.31    3.47   0
  -8  -3   2  127.45    3.38   0
  -8  -1   1  157.92    4.52   0
  -7  -7   7    3.63    3.29   0
  -7  -6   5   20.31    3.50   0
  -7  -2   1   28.42    3.69   0
  -6  -8   9    3.14    3.40   0
  -5  -8   9   -0.93    3.94   0
  -5  -3   1   45.00    3.78   0
  -5  -1   0   85.89    4.25   0
  -4  -8   9    3.42    3.83   0
  -4  -5   3  883.43    6.83   0
  -3  -5   3   19.62    4.03   0
  -3   9   9   88.03    4.44   0
  -2   6   3  270.26    5.59   0
   0   8   8   49.34    3.78   0
   1  -3   2    5.03    6.98   0
   1   5   3  102.96    4.32   0
   1   8   9   -2.86    3.25   0
   3   2   2  938.43    7.50   0
   3   7   9    6.72    3.21   0
   4   2   3  203.28    4.60   0
   4   5   6    4.51    3.18   0
   4   6   8    7.23    3.37   0
   4   7  11   16.93    3.22   0
   5   1   4    7.72    3.85   0
   5   3   5   15.45    3.49   0
   5   5   8    3.77    2.74   0
   5   6  11    5.04    2.77   0
   6  -4  10   10.02    4.73   0
   6  -1   6    0.11    3.37   0
   6   2   6    2.53    3.71   0
   6   3   7   27.42    3.39   0
   6   4   8    3.05    3.15   0
   7   1   8  247.96    4.65   0
   7   3  10   21.66    3.34   0
   7   4  12   -0.91    3.11   0
   7   4  13   21.78    2.70   0
   8  -1  13    2.69    3.91   0
   8  -1  14   35.21    3.82   0
   8   0  12  103.80    4.03   0
   8   1  12   83.34    3.70   0
   8   1  13    0.13    3.28   0
   8   2  13   36.99    3.52   0
 -14  -3   7    9.67    2.77   0
 -14  -1   6   18.08    3.41   0
 -14   2   6    2.58    4.06   0
 -13  -4   7   54.17    3.40   0
 -13  -3   6   13.24    3.32   0
 -13   2   5    7.64    4.13   0
 -12  -4   6   48.60    3.36   0
 -12  -3   5    5.38    2.52   0
 -12  -1   4   66.60    3.76   0
 -12   2   4    9.30    4.00   0
 -11  -4   5    3.04    2.52   0
 -11   0   3    1.17    3.32   0
 -11   1   3   13.51    3.46   0
 -10  -7   9   41.72    3.47   0
 -10  -6   7   15.36    3.35   0
  -8   0   1    3.00    3.76   0
  -6  -7   7  124.28    3.73   0
  -6  -6   5  135.25    4.09   0
  -4  -4   2  140.49    4.36   0
  -4  -3   1  115.86    3.62   0
  -4   8   6   32.15    4.41   0
  -2  -8  10   35.81    4.28   0
  -2  -7   7   44.32    4.30   0
  -2  -6   5  284.11    5.35   0
  -2  -4   2   61.71    4.20   0
  -2  -3   1  511.90    6.67   0
  -2   9   9    9.66    4.15   0
  -1   4   1 1548.22   11.39   0
  -1   8   7   -0.86    3.37   0
   0  -8  12    2.18    4.98   0
   0  -5   4   57.96    5.16   0
   1   3   1  825.45    8.07   0
   1   6   4  308.08    5.50   0
   1   7   6   -0.61    3.41   0
   2  -7  11    5.25    6.06   0
   2   6   5    9.83    3.93   0
   2   7   7   26.59    3.57   0
   3   6   6    0.89    3.54   0
   5  -1   4    8.15    4.27   0
   5   2   4    2.32    3.58   0
   5   5   7   -0.56    3.17   0
   5   6  10    1.61    2.62   0
   6   5  10   42.37    2.72   0
   7  -3  11   -0.09    3.93   0
   7  -2   9   -1.12    4.03   0
   7   2   8  179.89    4.30   0
   7   3   9   98.46    3.73   0
   7   4  11   14.23    3.33   0
   8   0  11    0.00    3.51   0
   8   2  12    3.01    3.27   0
 -14   0   6   29.56    3.57   0
 -14   1   6   11.70    3.64   0
 -13   0   5    4.37    3.42   0
 -13   1   5   89.54    3.91   0
 -11  -2   4  511.09    5.39   0
 -10  -5   6    2.94    3.07   0
 -10  -2   3  676.32    5.38   0
 -10   3   3   88.12    5.19   0
  -9  -4   4    5.00    3.37   0
  -9  -3   3   62.31    3.13   0
  -9  -1   2  165.55    4.51   0
  -9   2   2  328.84    5.80   0
  -9   4   3   25.98    5.76   0
  -8  -7   8   43.05    3.40   0
  -8  -6   6   37.06    2.93   0
  -8   8   7   68.19    9.15   0
  -7  -8  10    2.93    3.38   0
  -7  -5   4   27.98    3.09   0
  -7  -4   3   16.74    3.59   0
  -7  -3   2    8.46    3.43   0
  -6  -8  10   15.73    3.88   0
  -6  -2   1   23.42    3.64   0
  -5  -7   7   12.90    3.41   0
  -5   1   0   82.33    4.97   0
  -5   8   6    7.52    4.39   0
  -4  -7   7   24.06    3.56   0
  -4  -6   5   13.41    3.70   0
  -4   2   0  259.31    8.88   0
  -3  -8  10  258.34    5.29   0
  -3  -7   7   65.92    3.84   0
  -3  -1   0    3.82    4.71   0
  -3   7   4   70.52    4.95   0
  -3   8   6   45.31    4.14   0
  -1  -8  11    1.87    3.85   0
  -1   6   3    5.53    3.86   0
   0  -6   6    5.38    4.61   0
   0   7   5    7.00    3.39   0
   0   8   7  420.30    5.80   0
   1   8   8    5.05    3.53   0
   2   2   1  359.14    6.42   0
   2   8   9   16.96    3.25   0
   3   5   4  170.64    4.51   0
   3   7   8    3.33    2.79   0
   4   5   5   37.30    3.58   0
   5   6   9    2.43    3.24   0
   6  -5  13   36.36    5.80   0
   6   0   5    0.73    3.64   0
   6   3   6   33.56    3.53   0
   6   4   7   42.48    3.42   0
   6   5   9   47.79    3.27   0
   7   0   7    0.37    3.81   0
   7   1   7  504.97    5.72   0
   7   3   8   65.87    3.72   0
   7   4  10    9.80    3.18   0
   8  -2  13   42.82    4.24   0
   8   0  10   30.23    3.35   0
   8   1  10    8.28    3.43   0
   8   2  11    6.89    3.38   0
   8   3  12   19.89    3.37   0
 -14  -3   8    5.12    3.25   0
 -14  -2   7   53.84    3.68   0
 -14   3   7   11.25    4.56   0
 -13  -2   6    9.06    3.31   0
 -12  -5   8   12.74    3.34   0
 -11  -5   7   40.53    3.38   0
 -11   3   4   37.19    4.96   0
 -10  -6   8    2.39    3.30   0
 -10  -4   5    0.98    3.14   0
 -10  -3   4   57.96    3.67   0
 -10  -1   3  116.12    4.38   0
  -9  -6   7    8.53    3.21   0
  -9   6   5    2.67    7.47   0
  -8  -5   5   43.11    3.42   0
  -8  -2   2  134.62    3.67   0
  -7  -7   8    5.24    3.24   0
  -7  -6   6   16.92    3.47   0
  -7   2   1   26.14    4.82   0
  -6  -5   4    2.31    3.61   0
  -6   8   6    1.08    5.13   0
  -5  -8  10   20.41    3.46   0
  -5   9   8   34.55    4.84   0
  -4  -8  10    8.73    3.53   0
  -4   7   4    0.33    4.34   0
  -4   9   8    6.60    3.88   0
  -3   9   8   24.13    4.09   0
  -2  -1   0 3280.79   16.84   0
  -2   7   4  303.52    5.82   0
  -2   8   6   13.31    3.70   0
  -1  -7   8    7.02    3.98   0
  -1   9   9   17.64    3.69   0
   2   5   3  317.93    5.20   0
   2   7   6   45.48    3.82   0
   3   7   7    0.91    3.58   0
   4   7   9    3.13    2.69   0
   5  -4   7   26.11    6.43   0
   5   3   4  826.84    6.20   0
   5   4   5   26.25    2.92   0
   5   5   6    3.39    3.27   0
   5   6   8    6.81    3.13   0
   5   7  11   -3.76    3.35   0
   6  -4   9    6.83    5.12   0
   6  -2   6    5.36    3.94   0
   6  -1   5   41.10    4.13   0
   6   2   5   16.48    3.14   0
   6   5   8   93.13    3.81   0
   7  -4  13   22.46    4.59   0
   7  -3  10   26.92    3.94   0
   7  -2   8  183.54    5.17   0
   7  -1   7  497.07    6.29   0
   7   4   9  133.79    3.73   0
   7   5  11    4.91    3.18   0
   7   5  12   32.09    2.83   0
   8  -2  12    3.63    4.00   0
   8  -1  10   10.82    3.88   0
   8   1   9   44.40    3.49   0
   8   2  10    1.72    3.35   0
   8   3  11   25.48    3.41   0
 -14  -1   7   19.05    3.32   0
 -13  -4   8   -0.57    2.59   0
 -13  -3   7    3.53    3.29   0
 -13   3   6    7.71    4.14   0
 -12  -4   7    4.14    3.19   0
 -12  -3   6   25.84    3.42   0
 -12   3   5    4.81    3.88   0
 -11  -6   9    9.85    3.26   0
 -11  -4   6    2.14    2.54   0
 -11  -1   4    3.62    3.57   0
  -9  -2   3   44.52    3.85   0
  -8  -7   9   19.80    3.27   0
  -8  -4   4   41.68    3.42   0
  -8  -3   3  323.55    4.70   0
  -8   3   2  132.88    6.06   0
  -7  -8  11   -3.16    3.57   0
  -7   0   1    3.09    3.75   0
  -7   1   1  116.31    4.93   0
  -7   4   2  302.54    9.25   0
  -6  -7   8    2.79    3.35   0
  -6  -4   3    5.84    3.71   0
  -6  -3   2  207.61    3.76   0
  -6   3   1   42.83    6.20   0
  -5  -5   4    1.87    3.77   0
  -5  -2   1  760.09    6.48   0
  -5   7   4  189.79    6.81   0
  -2   9   8  135.28    4.92   0
  -1  -5   4   44.06    4.41   0
  -1   7   4   24.68    4.36   0
  -1   8   6   20.87    3.66   0
   0  -7   9    4.28    4.73   0
   0   9   9    3.58    3.48   0
   1  -7  10    3.65    5.17   0
   1  -6   7  363.24    7.68   0
   1   7   5  398.76    5.04   0
   2  -6   8  254.76    8.51   0
   2  -4   4  118.09    8.47   0
   2   6   4  152.07    4.45   0
   3   6   5  637.49    5.51   0
   4   1   2 1226.60    8.53   0
   4   6   6   66.22    3.88   0
   4   7   8   23.82    3.30   0
   5   0   3    1.11    4.48   0
   5   1   3  451.60    5.91   0
   6  -5  12   36.07    6.41   0
   6  -3   7   33.19    4.76   0
   6   3   5    6.23    3.43   0
   6   4   6    8.70    3.31   0
   6   6  10   20.54    2.70   0
   7   1   6  481.28    5.46   0
   7   3   7   18.25    3.41   0
   7   5  10    6.91    3.21   0
   8  -2  11    9.15    3.87   0
   8   0   9    0.20    3.18   0
   8   2   9   35.51    3.52   0
   8   3  10   12.28    3.14   0
 -14   0   7    2.53    3.61   0
 -14   2   7   57.06    4.39   0
 -13  -1   6  168.77    4.16   0
 -12  -5   9   18.94    3.26   0
 -10  -5   7   28.67    3.33   0
 -10   0   3    1.90    3.77   0
 -10   1   3  112.29    4.89   0
  -9  -7  10    0.56    3.37   0
  -9  -5   6    2.46    2.72   0
  -9  -4   5    6.27    3.34   0
  -9   5   4    0.62    5.63   0
  -8  -6   7   -2.72    2.73   0
  -8  -1   2   73.67    4.30   0
  -7  -5   5    9.77    3.52   0
  -7  -2   2    1.78    3.59   0
  -6  -8  11    1.09    3.36   0
  -6  -1   1   11.46    4.06   0
  -5  -8  11    1.54    3.81   0
  -5  -7   8    8.09    3.34   0
  -5  -6   6   52.16    3.98   0
  -5  -4   3   59.96    4.06   0
  -4  -8  11  100.72    4.60   0
  -4  -7   8   50.91    4.49   0
  -4  -5   4    5.44    3.89   0
  -4   1   0 1475.43   12.18   0
  -3  -8  11   -0.13    4.06   0
  -3  -7   8  167.42    5.19   0
  -3  -5   4   -1.07    4.43   0
  -2  -7   8   67.74    3.94   0
  -2  -5   4  109.37    4.67   0
  -1  -8  12    6.68    4.47   0
  -1  -6   6    7.01    4.10   0
  -1   9   8   85.49    4.63   0
   0  -4   3   10.36    4.76   0
   0   8   6   39.02    4.31   0
   1  -5   5  388.57    7.96   0
   1   5   2   10.45    3.81   0
   1   6   3   29.05    4.40   0
   2  -1   1  961.07   15.76   0
   2   3   1 1230.05    8.57   0
   3   8   9    3.22    3.29   0
   4  -3   4  479.96   11.38   0
   4  -2   3  190.46    6.95   0
   4   0   2 2844.13   13.42   0
   4   2   2   25.80    3.75   0
   4   5   4  135.65    4.08   0
   5  -2   4    1.19    4.92   0
   5   4   4  115.91    3.96   0
   5   6   7   85.37    3.67   0
   5   7   9    6.96    3.20   0
   6   1   4    4.04    3.80   0
   6   5   7   21.26    3.41   0
   6   6   9   37.53    3.43   0
   7  -4  12    3.74    4.24   0
   7  -3   9  102.73    5.08   0
   7   5   9   21.15    3.35   0
   8  -1   9   47.73    3.90   0
   8   0   8   44.70    4.04   0
   8   1   8  151.93    4.12   0
   8   2   8    1.16    3.46   0
   8   3   9   27.53    3.38   0
   9   0  12    9.04    3.93   0
   9   1  12   12.12    3.43   0
   9   2  12   25.66    3.34   0
 -14  -3   9   16.75    3.39   0
 -14  -2   8   32.42    2.87   0
 -14   1   7   19.34    3.50   0
 -13  -4   9    2.59    3.08   0
 -13  -2   7   69.51    3.85   0
 -13   1   6  169.81    4.82   0
 -13   2   6    8.54    3.45   0
 -13   4   7   51.08    4.70   0
 -12  -2   6    4.05    3.46   0
 -12   0   5    2.60    3.37   0
 -11  -6  10   15.92    3.29   0
 -11  -5   8   10.65    2.60   0
 -11   0   4   20.46    3.53   0
 -11   1   4    0.04    3.97   0
 -10  -4   6   31.89    3.35   0
 -10  -2   4  271.94    4.29   0
 -10   4   4   18.01    4.44   0
  -7  -7   9    2.73    3.38   0
  -7  -6   7   14.85    3.44   0
  -7  -4   4   50.05    3.63   0
  -7  -3   3   72.35    3.78   0
  -4  -6   6   19.42    3.73   0
  -4  -2   1  131.13    3.86   0
  -3  -6   6    4.90    4.20   0
  -3   8   5   48.54    4.50   0
  -2   3   0  256.28   11.18   0
   0   7   4   13.75    3.66   0
   0   9   8   60.61    4.23   0
   1   4   1   13.42    4.11   0
   2   7   5   21.05    3.62   0
   2   8   7    3.74    3.36   0
   3   1   1  524.29    7.26   0
   3   4   2    3.72    3.92   0
   3   6   4    6.24    3.86   0
   3   7   6    3.92    3.75   0
   3   8   8   38.92    3.39   0
   4   6   5   39.43    3.67   0
   4   7   7    6.93    3.34   0
   5   3   3   90.50    3.84   0
   6   0   4 1094.85    7.69   0
   6   2   4  122.45    3.68   0
   6   4   5  111.83    3.84   0
   7  -2   7 1558.82   10.05   0
   7  -1   6  482.67    6.40   0
   7   3   6   27.96    3.69   0
   7   4   7   10.37    3.16   0
   8  -2  10    0.97    3.79   0
   8   3   8   14.92    3.36   0
   8   4  10    4.08    2.84   0
   9   1  11   15.17    3.40   0
   9   2  11    6.33    3.37   0
 -14  -1   8   36.31    3.56   0
 -13  -3   8    8.56    2.75   0
 -12  -4   8   29.70    2.83   0
 -12  -3   7   18.36    3.29   0
 -12   1   5   19.93    3.75   0
 -12   4   6   44.04    4.63   0
 -11  -3   6    4.39    3.50   0
 -11   4   5    1.08    4.19   0
  -9  -7  11    2.71    3.29   0
  -8  -7  10   18.23    3.43   0
  -8  -6   8   36.00    3.58   0
  -8  -5   6    6.83    2.61   0
  -8   0   2  117.98    4.34   0
  -8   2   2  135.34    5.46   0
  -7   8   6   38.70    8.77   0
  -6  -8  12    7.09    3.66   0
  -6  -7   9    5.89    3.33   0
  -6   0   1    6.10    4.66   0
  -5  -8  12    5.40    4.08   0
  -4  -4   3    7.20    3.86   0
  -4   8   5   22.25    4.86   0
  -4   9   7   43.56    4.69   0
  -3  -8  12    2.61    3.94   0
  -3  -2   1 2408.46   11.97   0
  -3   2   0   15.87    8.43   0
  -3   9   7   33.82    4.09   0
  -2  -8  12   22.55    3.98   0
  -2   8   5   50.83    4.31   0
  -2   9   7   -0.13    4.04   0
  -1  -8  13    0.93    4.44   0
  -1  -7   9    6.99    4.42   0
  -1  -4   3   42.60    4.58   0
  -1   3   0  702.11   10.59   0
  -1   8   5   91.19    4.58   0
   1   7   4  295.82    4.93   0
   1   8   6   19.78    3.49   0
   2  -7  12   19.81    6.11   0
   2   5   2    7.71    4.05   0
   3   2   1  366.62    5.27   0
   4   3   2  358.71    4.59   0
   4   8   9    5.34    3.41   0
   5  -3   5   16.54    5.43   0
   5   6   6   38.08    3.57   0
   5   7   8    0.79    3.38   0
   6  -2   5   18.06    4.64   0
   6   3   4    5.29    3.49   0
   6   5   6    8.11    2.68   0
   7  -4  11   12.70    4.76   0
   7   0   5    3.06    4.34   0
   7   1   5  298.63    5.00   0
   7   5   8   60.21    2.88   0
   7   6  10    7.80    3.31   0
   8  -3  12   18.01    3.94   0
   8  -1   8  154.96    4.33   0
   8   0   7    5.20    3.95   0
   8   1   7   72.76    3.85   0
   8   4   9    9.65    2.71   0
   9  -1  12   11.37    3.64   0
   9   0  10   33.76    4.17   0
   9   1  10   -3.56    3.42   0
   9   2  10   17.33    3.41   0
   9   3  11   12.28    3.42   0
 -14   3   8    6.69    4.08   0
 -13  -1   7  104.83    3.92   0
 -12  -5  10   54.42    3.37   0
 -12  -1   6   15.60    3.62   0
 -11  -6  11    3.02    3.32   0
 -11  -1   5  257.19    4.56   0
 -10  -6  10   74.14    3.71   0
 -10  -5   8   32.77    3.37   0
 -10  -1   4   14.25    3.94   0
 -10   5   5   39.53    5.56   0
  -9  -6   9    2.85    3.34   0
  -9  -5   7   49.01    2.94   0
  -9   3   3   59.71    5.05   0
  -8  -4   5   43.48    3.62   0
  -8  -3   4  512.45    5.32   0
  -8   1   2   69.63    4.12   0
  -7  -7  10   19.84    3.37   0
  -6  -6   7   84.25    3.85   0
  -6  -4   4  128.79    4.29   0
  -6  -2   2  137.61    4.29   0
  -6   2   1   23.22    5.09   0
  -6   7   4  101.17   10.20   0
  -5  -7   9    8.31    3.30   0
  -5  -5   5  464.78    5.51   0
  -5   9   7   40.97    5.26   0
  -4  -8  12   39.44    3.87   0
  -3  -4   3   21.03    4.05   0
  -3   6   2   22.09    5.88   0
  -2  -4   3   10.93    3.89   0
  -2   6   2  188.02    5.95   0
  -1   6   2    5.71    3.88   0
  -1   9   7    2.98    3.54   0
   0  -6   7  136.47    5.44   0
   0  -3   2  155.19    6.03   0
   0   8   5   92.01    4.49   0
   1   2   0  997.69   10.26   0
   1   9   8    7.80    3.39   0
   2   8   6    8.96    3.95   0
   3   0   1    0.27    4.81   0
   3   3   1  280.69    5.12   0
   3   7   5 1591.46    8.26   0
   3   8   7   15.78    3.33   0
   4  -1   2 1261.04   10.80   0
   4   5   3  630.97    6.04   0
   4   7   6  111.37    4.05   0
   5   5   4  228.06    4.24   0
   6  -5  11   69.89    7.55   0
   6  -1   4    6.36    4.20   0
   6   6   7    3.29    3.12   0
   6   7   9   30.32    3.39   0
   7  -3   8   67.02    4.92   0
   7   3   5   34.92    3.36   0
   7   4   6   35.56    2.85   0
   7   5   7    4.40    3.04   0
   7   6   9   18.63    3.19   0
   8  -3  11   28.58    4.45   0
   8  -2   9   34.01    4.26   0
   8   4   8    1.31    3.28   0
   8   5  10   11.53    2.58   0
   9   1   9    5.98    3.34   0
   9   2   9   10.70    3.26   0
   9   3  10    8.93    3.33   0
 -14   0   8  237.57    4.71   0
 -14   1   8   38.53    4.25   0
 -14   2   8   32.16    4.35   0
 -13  -4  10    2.22    2.68   0
 -13  -3   9    7.06    3.32   0
 -13  -2   8    1.42    3.29   0
 -13   3   7    0.89    3.89   0
 -12  -4   9    6.03    3.28   0
 -12   5   7   -0.28    4.31   0
 -11   5   6    1.14    4.91   0
 -11   6   7    1.29    5.73   0
 -10  -4   7   11.88    3.16   0
 -10   6   6    2.75    5.88   0
  -9  -7  12    5.60    3.35   0
  -9  -4   6   12.57    3.71   0
  -9  -3   5  147.59    3.97   0
  -9  -2   4   15.36    3.65   0
  -9   0   3    0.96    3.66   0
  -8  -7  11    6.63    3.24   0
  -7  -6   8   49.43    3.67   0
  -7  -5   6    5.35    2.71   0
  -6   1   1   13.54    4.00   0
  -5  -6   7   19.26    3.70   0
  -5   8   5   69.12    5.88   0
  -4  -5   5   -0.87    4.44   0
  -3  -7   9   52.56    4.22   0
  -3   1   0    3.33    6.17   0
  -2  -8  13    2.58    3.90   0
  -1  -3   2   25.90    5.19   0
  -1   5   1  575.80    7.57   0
  -1   7   3  107.34    4.75   0
   0  -7  10   10.05    4.17   0
   0  -5   5   72.91    5.18   0
   0   3   0 1147.01   10.75   0
   0   6   2  224.12    5.15   0
   0   9   7    1.79    3.49   0
   1  -7  11   29.93    5.46   0
   2  -5   6  190.85    8.43   0
   2   4   1   68.39    4.46   0
   2   7   4   44.61    3.73   0
   4   4   2   48.50    3.85   0
   4   6   4  181.43    4.32   0
   4   8   8    4.26    2.77   0
   5   1   2  879.54    7.10   0
   5   2   2    6.01    3.58   0
   5   6   5  112.27    3.91   0
   5   7   7    8.29    2.72   0
   6  -4   8    1.57    5.58   0
   6  -3   6   34.80    5.35   0
   6   1   3  335.11    5.17   0
   6   2   3  177.21    4.64   0
   6   4   4   91.35    3.95   0
   6   5   5   67.68    3.63   0
   7   6   8    0.55    3.21   0
   8  -1   7   69.03    4.70   0
   8   1   6  177.53    4.38   0
   8   2   6    1.52    3.71   0
   8   4   7   43.66    3.41   0
   8   5   9    1.20    2.52   0
   9  -2  12   18.19    4.21   0
   9   0   9    1.27    3.31   0
   9   3   9   50.33    3.48   0
   9   4  10  115.55    3.84   0
 -14  -1   9    1.16    3.42   0
 -13   0   7    2.97    3.45   0
 -13   1   7  108.66    4.56   0
 -13   2   7   73.53    4.38   0
 -12  -5  11   -1.70    3.31   0
 -12  -3   8   18.85    3.32   0
 -12  -2   7   18.13    2.93   0
 -12   0   6   10.83    3.51   0
 -12   3   6   24.88    4.14   0
 -11  -5  10    4.69    3.34   0
 -11  -3   7   12.13    3.43   0
 -11  -2   6   25.29    3.60   0
 -11   0   5    2.60    3.54   0
 -11   3   5  343.98    6.16   0
 -10  -3   6   17.48    3.45   0
 -10  -2   5  193.38    3.75   0
 -10   0   4    2.15    3.80   0
 -10   3   4   55.32    4.66   0
  -9  -6  10   15.61    3.28   0
  -9  -5   8   74.28    3.66   0
  -9   1   3  537.91    6.04   0
  -9   2   3   44.78    4.54   0
  -8  -6   9   70.09    3.61   0
  -8  -5   7   16.82    3.53   0
  -7  -4   5  173.88    4.25   0
  -6  -7  10   30.62    3.46   0
  -6  -5   6    2.55    3.69   0
  -5  -4   4   13.84    3.89   0
  -4  -8  13   81.44    4.58   0
  -4  -6   7  102.29    4.14   0
  -3  -8  13    0.81    3.88   0
  -3  -5   5   33.71    4.59   0
  -3   5   1    1.87    6.17   0
  -3   7   3   61.90    5.01   0
  -1  -6   7  302.94    5.73   0
   0   5   1  196.66    4.97   0
   0   7   3   81.62    4.57   0
   1   6   2   11.88    4.31   0
   1   8   5  208.54    4.37   0
   1   9   7   65.08    3.84   0
   3   6   3  140.15    4.52   0
   4   2   1   64.47    4.14   0
   4   7   5  209.46    4.43   0
   5   0   2    6.94    4.66   0
   5   3   2   39.76    3.64   0
   5   7   6   43.58    3.47   0
   6   0   3    4.62    3.84   0
   6   3   3  269.48    4.54   0
   6   6   6    1.68    2.68   0
   6   7   8   26.32    2.92   0
   7  -4  10   11.62    5.43   0
   7  -2   6  123.50    5.10   0
   7  -1   5  290.23    5.00   0
   7   1   4   56.26    4.10   0
   7   2   4  103.97    4.20   0
   7   4   5    0.81    2.82   0
   8  -3  10   12.91    4.28   0
   8  -2   8    3.47    4.02   0
   8   0   6  139.51    4.28   0
   8   3   6    9.59    3.52   0
   8   5   8    3.41    3.21   0
   9  -2  11    2.71    4.05   0
   9   1   8  131.00    4.00   0
   9   2   8   42.51    3.62   0
   9   3   8    1.68    3.27   0
   9   4   9    1.78    3.27   0
 -13  -4  11    3.47    3.18   0
 -13  -1   8    0.41    3.31   0
 -12   1   6   16.73    3.57   0
 -11   2   5  131.06    4.96   0
 -10  -6  11   16.04    2.75   0
 -10   1   4   16.03    3.83   0
 -10   2   4  266.22    5.66   0
  -8  -7  12   15.85    3.52   0
  -8  -1   3   85.53    3.51   0
  -8   4   3   55.56    5.59   0
  -7  -7  11    9.66    3.22   0
  -7   0   2 1006.33    7.62   0
  -5  -7  10   23.42    3.31   0
  -5  -3   3  546.13    5.66   0
  -5  -2   2   91.52    3.59   0
  -5   0   1    0.26    4.23   0
  -4  -7  10   23.10    3.97   0
  -4  -1   1  383.80    6.18   0
  -4   6   2  448.89   10.33   0
  -3  -6   7  152.28    4.22   0
  -3   9   6    3.27    4.45   0
  -2  -6   7   44.77    3.78   0
  -2  -5   5  120.16    4.18   0
  -2   9   6   13.67    3.88   0
  -1  -7  10   30.94    3.98   0
  -1  -5   5  125.08    4.87   0
  -1   9   6   19.62    4.05   0
   1  -6   8   12.76    5.20   0
   1   3   0  779.68    8.24   0
   1   7   3    4.10    3.58   0
   2   2   0  646.16    7.85   0
   2   8   5    8.09    3.37   0
   2   9   7    9.43    3.91   0
   3   4   1 1011.21    7.43   0
   3   7   4    6.64    3.50   0
   5   5   3  215.81    4.41   0
   5   6   4   40.19    3.81   0
   5   8   8    2.40    3.17   0
   6   5   4  107.18    3.73   0
   6   7   7   21.26    3.42   0
   7   0   4  218.33    4.72   0
   7   3   4    7.40    2.79   0
   7   6   7   24.50    3.41   0
   8   1   5   -2.08    3.77   0
   8   4   6    5.03    3.42   0
   8   5   7   16.99    3.24   0
   9  -1   9    5.34    3.37   0
   9   0   8   31.05    3.39   0
   9   1   7   -2.33    3.63   0
   9   2   7   11.78    3.53   0
  10   0  11    0.52    3.88   0
  10   2  10    6.61    3.28   0
 -14   0   9    3.78    3.51   0
 -14   3   9   21.52    4.38   0
 -13  -2   9   45.47    3.46   0
 -13   4   8   -1.25    3.84   0
 -12  -5  12   39.18    3.43   0
 -12  -4  10   34.96    2.75   0
 -12  -1   7   11.17    3.57   0
 -11  -4   9   33.79    3.22   0
 -10  -4   8   37.84    3.29   0
 -10  -1   5   55.72    4.03   0
  -9  -4   7  273.76    4.51   0
  -9  -1   4   11.12    3.82   0
  -8  -3   5   67.10    3.77   0
  -8  -2   4   18.51    3.79   0
  -7  -6   9   -2.22    3.44   0
  -7  -5   7    1.29    3.55   0
  -7   3   2   10.29    4.95   0
  -7   5   3    9.21    7.08   0
  -6  -7  11    1.95    3.35   0
  -6  -1   2   10.91    3.92   0
  -5  -6   8   72.61    3.77   0
  -4   7   3    3.73    5.29   0
  -4   9   6   14.10    4.82   0
  -3  -7  10   18.02    3.73   0
  -3   8   4    8.66    4.60   0
  -2  -7  10   42.83    4.13   0
  -2   8   4   19.59    3.90   0
  -1   8   4   47.50    4.35   0
   0   8   4    9.09    4.12   0
   2   1   0 3454.37   17.53   0
   2   5   1   37.82    4.07   0
   2   6   2   10.43    3.70   0
   2   7   3  250.41    5.01   0
   4   3   1  316.45    4.44   0
   4   5   2 2588.27   10.13   0
   4   6   3  564.23    5.67   0
   4   8   6    6.18    3.36   0
   5   4   2  429.73    5.20   0
   5   8   7    6.37    3.44   0
   6   6   5    4.10    2.69   0
   7   4   4   42.85    3.61   0
   7   5   5   12.81    3.17   0
   7   6   6    5.42    3.19   0
   7   7   8    4.26    3.25   0
   8   3   5  453.33    4.99   0
   8   6   8    9.58    3.22   0
   9  -2  10   17.95    4.17   0
   9   0   7    1.32    3.78   0
   9   3   7   61.54    3.63   0
   9   4   8   59.12    2.99   0
  10   1  10   13.40    3.67   0
 -14  -2  11   51.66    3.58   0
 -14  -1  10   56.02    3.80   0
 -14   1   9    2.52    3.45   0
 -14   2   9   84.27    3.95   0
 -13  -4  12    4.89    3.39   0
 -13   0   8    2.60    3.39   0
 -12  -3   9    2.14    2.66   0
 -12  -2   8    6.02    3.21   0
 -12   4   7   11.22    4.47   0
 -11  -5  11   36.61    2.85   0
 -11  -3   8    5.63    3.41   0
 -11  -2   7   52.61    3.70   0
 -10  -6  12   14.35    2.89   0
 -10  -5  10  147.65    3.96   0
 -10  -3   7    2.61    3.38   0
 -10  -2   6   97.55    3.98   0
  -9  -6  11    3.44    3.33   0
  -9  -5   9  131.07    3.98   0
  -9  -2   5    7.80    3.45   0
  -9   4   4    3.02    5.03   0
  -8  -7  13   13.80    3.57   0
  -8  -6  10   87.60    3.28   0
  -8   0   3    3.95    3.83   0
  -7  -7  12   -0.68    3.39   0
  -7   1   2   56.90    4.15   0
  -7   2   2    1.17    4.26   0
  -6  -4   5  175.80    4.00   0
  -5  -7  11    9.91    3.32   0
  -5   3   1   39.50    6.46   0
  -4  -6   8   79.18    4.35   0
  -4  -2   2  668.33    6.84   0
  -1   4   0  137.91    6.06   0
   0  -7  11    2.96    4.28   0
   1   8   4    7.63    3.48   0
   1   9   6  136.99    4.15   0
   2  -7  13    6.41    5.67   0
   2  -6   9   29.68    5.87   0
   3   6   2   14.43    3.80   0
   3   8   5  503.90    5.69   0
   4   0   1   -1.09    4.51   0
   4   4   1    8.22    3.76   0
   5   7   5    0.81    2.71   0
   6   3   2   79.42    3.88   0
   6   7   6    1.32    3.47   0
   7  -3   7   17.08    4.69   0
   7   1   3   15.28    3.96   0
   7   2   3    7.22    3.75   0
   7   3   3    6.82    3.52   0
   8  -3   9   29.19    4.46   0
   8  -2   7  848.47    7.81   0
   8   0   5    3.58    3.83   0
   8   4   5    0.84    3.47   0
   8   5   6   10.76    3.11   0
   9  -1   8  129.00    4.18   0
   9   1   6   17.21    3.41   0
   9   4   7    3.79    3.20   0
   9   5   8    4.68    3.21   0
  10  -1  11    4.53    4.06   0
  10   0  10  387.06    5.26   0
  10   1   9   26.47    3.54   0
  10   3   9    2.77    3.17   0
 -13  -3  11    3.25    3.22   0
 -13  -1   9    5.91    3.22   0
 -13   1   8   -1.05    3.65   0
 -13   3   8    7.82    3.92   0
 -12  -4  11    4.61    3.10   0
 -12   0   7    2.47    3.57   0
 -11   0   6   35.34    3.71   0
 -11   4   6    3.98    4.13   0
 -10  -6  13    4.51    3.37   0
 -10   4   5    2.24    4.38   0
  -9   0   4   16.32    3.76   0
  -7  -4   6  470.76    5.29   0
  -7  -1   3  216.19    4.82   0
  -6  -7  12   55.29    3.84   0
  -6  -6   9    7.98    3.50   0
  -6  -5   7   21.51    3.72   0
  -6  -3   4   18.67    3.70   0
  -6   8   5   99.50    8.27   0
  -5   1   1  203.45    5.88   0
  -5   9   6   46.39    6.10   0
  -4  -5   6    5.66    3.70   0
  -3  -6   8   44.59    4.21   0
  -3  -4   4   85.70    4.20   0
  -3  -1   1  910.63    9.16   0
  -1  -7  11    0.85    4.18   0
   1  -7  12    9.34    4.73   0
   1   4   0  135.43    4.69   0
   2   8   4    1.57    3.36   0
   3   2   0   14.77    4.21   0
   3   5   1   25.22    4.01   0
   3   7   3    1.75    3.52   0
   4   8   5   81.12    3.77   0
   5  -2   3   33.82    5.53   0
   5   2   1  578.98    5.97   0
   5   3   1   14.88    3.50   0
   5   5   2  275.59    4.77   0
   5   6   3    6.75    3.47   0
   5   8   6  101.13    3.74   0
   6  -2   4  122.89    5.00   0
   6  -1   3  339.51    5.56   0
   6   5   3    7.23    3.32   0
   6   6   4   22.94    3.63   0
   7  -4   9  134.18    6.56   0
   7  -1   4   58.03    4.40   0
   7   7   7   48.22    2.88   0
   8  -4  12    1.55    4.99   0
   8   1   4   31.66    3.80   0
   8   2   4   95.60    4.04   0
   9  -2   9    8.91    3.88   0
   9   3   6  118.93    3.30   0
  10   0   9   -0.70    3.53   0
  10   1   8   12.30    3.45   0
  10   2   8    3.53    3.25   0
  10   3   8    2.53    3.41   0
 -14   0  10    1.26    3.44   0
 -13  -2  10    7.90    2.76   0
 -13   2   8    0.76    3.53   0
 -12  -3  10    4.10    3.11   0
 -12  -1   8   30.96    3.48   0
 -12   1   7   14.52    3.50   0
 -12   3   7   14.43    4.00   0
 -11  -5  12   40.03    3.44   0
 -11  -4  10    7.56    2.63   0
 -10  -5  11    5.16    3.27   0
 -10  -4   9  109.75    3.72   0
 -10   0   5   -2.10    3.69   0
  -9  -6  12   34.58    3.46   0
  -9  -4   8  128.59    3.81   0
  -8  -6  11    4.12    3.33   0
  -8  -4   7   99.42    3.74   0
  -8   1   3   83.63    4.15   0
  -8   3   3  349.87    6.79   0
  -7  -7  13  226.12    4.44   0
  -7  -6  10  110.48    3.51   0
  -7  -5   8   75.17    3.75   0
  -7  -3   5    5.30    3.41   0
  -5  -7  12    7.87    4.10   0
  -5  -6   9    1.89    3.32   0
  -5  -4   5   67.69    4.13   0
  -5   2   1  798.67    9.86   0
  -4   8   4    6.61    4.55   0
  -3  -7  11   32.01    3.54   0
  -3  -5   6   22.21    3.67   0
  -2  -7  11   13.20    3.96   0
  -2  -6   8  152.09    4.99   0
  -2  -4   4  156.64    4.58   0
  -2   9   5    3.96    4.28   0
  -1  -6   8    1.60    4.19   0
  -1   7   2   16.15    4.65   0
  -1   9   5   18.47    4.20   0
   0  -4   4   26.63    4.76   0
   0   7   2   71.15    4.51   0
   0   9   5    7.05    3.93   0
   2   4   0  259.96    5.28   0
   3  -1   1  516.80    9.71   0
   3   3   0   31.29    3.97   0
   3   8   4   17.61    4.07   0
   3   9   6    6.79    3.60   0
   4   6   2  768.58    6.44   0
   6   4   2  791.05    6.19   0
   6   7   5    5.63    3.27   0
   7   0   3    1.83    3.90   0
   7   7   6    2.44    3.35   0
   8  -1   5    0.33    4.01   0
   8   4   4   12.36    3.32   0
   8   5   5    9.65    2.96   0
   9  -3  11   17.33    4.42   0
   9  -1   7    0.87    3.74   0
   9   0   6   76.66    3.72   0
   9   2   5    5.93    3.63   0
   9   3   5   33.08    3.58   0
   9   5   7    4.65    2.54   0
  10  -1  10   20.89    3.64   0
  10   0   8   14.60    4.08   0
  10   2   7    0.98    3.20   0
  10   4   8    0.95    3.18   0
 -14  -2  12    1.37    2.73   0
 -14  -1  11    4.48    3.44   0
 -14   1  10   54.36    3.77   0
 -13  -3  12   32.70    3.28   0
 -12  -4  12   25.90    3.27   0
 -12  -2   9    1.73    2.66   0
 -12   2   7   21.41    3.69   0
 -12   5   8   11.96    4.39   0
 -11  -3   9    1.65    3.11   0
 -11  -1   7   22.68    3.75   0
 -11   1   6  277.07    4.67   0
 -11   3   6    3.71    4.12   0
 -10  -3   8   11.18    3.29   0
 -10  -1   6   39.24    3.96   0
 -10   1   5   59.31    4.06   0
  -9  -5  10   16.55    2.79   0
  -9  -1   5    4.56    3.63   0
  -9   1   4   12.57    3.75   0
  -9   3   4  371.71    6.71   0
  -8  -5   9  118.03    3.39   0
  -8  -3   6    6.83    3.54   0
  -8  -1   4    0.71    3.88   0
  -8   2   3 1041.22    8.48   0
  -7  -2   4  189.09    3.89   0
  -6   0   2  824.02    7.31   0
  -6   4   2  113.40    7.74   0
  -5  -5   7   77.74    3.99   0
  -5  -1   2   92.90    3.73   0
  -4   0   1    0.52    4.46   0
  -3  -3   3 5543.97   16.57   0
  -3  -2   2 2498.52   12.27   0
  -3   9   5   18.02    4.42   0
  -2  -5   6   95.01    4.46   0
  -2   4   0  264.79    8.74   0
  -2   7   2   26.65    5.16   0
  -1  -4   4  147.36    4.59   0
  -1   6   1    2.39    3.85   0
   0  -7  12   25.99    4.42   0
   1   6   1   21.65    3.71   0
   1   9   5    3.86    3.31   0
   2   6   1   11.29    4.27   0
   2   7   2  357.49    5.38   0
   3   1   0    2.33    3.81   0
   4   5   1  369.05    5.34   0
   5   4   1   15.57    3.67   0
   5   8   5    8.59    3.37   0
   6  -4   7   48.31    6.85   0
   6   6   3   69.62    3.74   0
   6   8   6    5.86    3.21   0
   7   2   2   22.27    3.80   0
   7   6   4   57.48    3.46   0
   8  -4  11  148.37    6.54   0
   8  -3   8   18.46    4.29   0
   9  -2   8   45.70    4.18   0
   9   1   5    7.80    3.43   0
   9   4   5    2.74    3.13   0
   9   5   6   19.39    3.25   0
  10  -1   9   27.46    4.00   0
  10   1   7    7.38    3.30   0
  10   3   7    0.82    2.70   0
  10   4   7    3.49    3.30   0
 -14   2  10   -1.49    3.43   0
 -13  -2  11   12.50    3.41   0
 -13  -1  10   14.02    3.24   0
 -13   4   9    1.62    4.00   0
 -11  -5  13   37.86    2.83   0
 -11  -4  11    7.08    3.24   0
 -11   2   6   25.93    3.78   0
 -11   5   7   33.85    4.54   0
 -10  -2   7   22.48    3.58   0
 -10   2   5  191.28    5.21   0
 -10   3   5  626.18    7.21   0
  -9  -6  13    5.46    3.51   0
  -9  -3   7    4.87    2.79   0
  -9  -2   6   -1.22    3.38   0
  -9   2   4    9.12    4.30   0
  -8  -2   5  247.23    3.99   0
  -8   5   4  125.06    6.94   0
  -7  -7  14    0.90    2.80   0
  -7  -6  11    4.09    3.45   0
  -6  -5   8    1.20    3.66   0
  -5  -3   4    1.54    2.94   0
  -5  -2   3 3825.20   12.81   0
  -4  -7  12    2.28    3.43   0
  -4  -6   9    2.01    3.27   0
  -4  -4   5   37.26    4.00   0
  -1  -7  12   55.13    4.66   0
  -1  -5   6   32.04    4.09   0
  -1   8   3    0.73    4.03   0
   0  -5   6  242.61    5.68   0
   1  -7  13    3.16    4.64   0
   1  -6   9    2.98    4.83   0
   3  -4   5  500.34   14.60   0
   4   3   0   34.37    3.86   0
   4   8   4   12.71    3.48   0
   5   0   1    0.23    4.85   0
   5   6   2   29.77    3.60   0
   6  -3   5    7.90    5.22   0
   6   2   1  104.47    4.00   0
   6   3   1  247.89    4.41   0
   6   5   2   76.45    3.69   0
   6   7   4    9.96    3.29   0
   7   1   2   34.42    4.06   0
   7   3   2  700.79    5.51   0
   7   5   3   37.21    2.97   0
   7   7   5  128.04    3.98   0
   8  -2   6    4.12    4.29   0
   8   2   3   22.74    3.13   0
   8   3   3   24.92    3.37   0
   8   5   4  152.69    3.96   0
   8   6   5   92.24    3.66   0
   9  -1   6   20.22    4.24   0
   9   0   5    1.35    3.95   0
  10   0   7    3.96    3.87   0
  10   2   6    2.21    3.41   0
  10   3   6   21.02    3.48   0
  11   1   9   -0.04    3.64   0
 -14  -1  12   20.43    3.49   0
 -14   0  11    3.55    3.37   0
 -13  -3  13   10.57    3.33   0
 -13   1   9    3.38    3.35   0
 -13   2   9   48.21    4.22   0
 -13   3   9    5.17    3.84   0
 -12  -4  13   37.02    3.25   0
 -12  -3  11    5.41    2.65   0
 -12  -2  10   16.22    3.15   0
 -12  -1   9   59.50    3.82   0
 -10  -5  12   80.78    3.22   0
 -10  -4  10  105.63    3.28   0
 -10   5   6    4.78    4.73   0
  -9  -4   9   63.36    3.62   0
  -8  -5  10  192.77    4.21   0
  -8  -4   8    2.06    3.55   0
  -7  -5   9    2.07    3.45   0
  -7   0   3   -2.11    3.96   0
  -6  -7  14    3.05    3.41   0
  -6  -1   3  259.00    5.04   0
  -5  -7  13  108.11    4.10   0
  -5  -6  10   83.46    3.80   0
  -4  -5   7   26.14    3.74   0
  -3  -6   9   32.73    3.69   0
  -2  -7  12   13.07    3.99   0
  -2  -3   3  982.37    8.57   0
  -2   6   1   63.09    5.22   0
  -2   8   3  104.66    4.98   0
   1   5   0    6.90    3.78   0
   2   0   0 3595.19   22.30   0
   2   5   0    3.40    3.85   0
   2   8   3    0.70    3.33   0
   3   6   1   26.44    3.76   0
   3   7   2   76.77    3.81   0
   3   9   5    4.64    3.44   0
   4   1   0 1560.25    9.76   0
   4   4   0   38.10    3.92   0
   5  -3   4  863.95   12.11   0
   5   5   1   48.11    3.91   0
   5   7   3   64.43    3.17   0
   6   4   1 2355.02    9.41   0
   6   8   5   10.65    3.38   0
   7  -5  12   37.45    7.45   0
   7  -3   6   31.20    4.85   0
   9  -3  10    8.01    3.89   0
   9   1   4  128.88    4.32   0
   9   2   4   81.91    3.27   0
   9   3   4   70.26    3.20   0
   9   4   4    5.06    3.30   0
   9   5   5   27.27    3.29   0
   9   6   6    3.05    3.21   0
  10  -2  10    9.62    3.96   0
  10  -1   8    9.69    3.97   0
  10   1   6    5.57    3.37   0
  10   4   6   83.58    3.75   0
 -13   0  10    8.49    3.37   0
 -12   1   8   34.26    3.70   0
 -12   4   8   30.32    4.32   0
 -11  -5  14   15.25    2.84   0
 -11  -4  12    4.17    3.25   0
 -11  -3  10   13.77    2.65   0
 -11  -2   9   -2.78    3.31   0
 -11   6   8   87.88    5.70   0
 -10  -3   9    3.26    3.23   0
  -9  -6  14   11.39    2.67   0
  -9   0   5    1.69    3.76   0
  -8  -6  13   61.13    3.61   0
  -8   0   4   68.83    4.15   0
  -7  -6  12   55.20    3.60   0
  -6  -6  11   58.42    3.65   0
  -6  -2   4   84.75    4.29   0
  -6   1   2   10.56    3.86   0
  -5  -7  14   70.08    4.22   0
  -5  -4   6    9.82    3.86   0
  -5   7   3    3.16    7.58   0
  -4  -7  13   15.21    3.44   0
  -4   9   5   -0.05    4.61   0
  -3   7   2   21.97    5.34   0
  -2  -6   9    3.12    4.01   0
  -2  -2   2 2681.90   14.06   0
  -1  -6   9    1.09    4.10   0
  -1   5   0    5.43    4.90   0
  -1   9   4    3.51    4.01   0
   0  -7  13   29.32    4.42   0
   0  -6   9  181.12    5.60   0
   0   9   4   19.15    4.01   0
   1   9   4   14.57    3.51   0
   2  -3   3   43.94    9.53   0
   2   9   4   15.89    4.04   0
   3   5   0  308.55    5.20   0
   3   8   3    3.34    3.42   0
   4   6   1  184.37    4.55   0
   4   7   2   66.65    3.87   0
   4   9   5   13.65    3.59   0
   5   2   0  563.30    5.92   0
   5   3   0  460.06    5.32   0
   5   8   4  124.66    3.90   0
   6   6   2    9.44    3.50   0
   6   7   3  290.87    4.62   0
   7  -1   3   19.03    3.48   0
   7   5   2  144.21    3.99   0
   7   6   3   43.16    3.50   0
   7   7   4   66.99    3.78   0
   8  -4  10    1.79    5.08   0
   8  -1   4   34.66    4.10   0
   8   0   3    1.58    4.12   0
   8   5   3   42.19    3.44   0
   8   6   4   10.80    3.27   0
   9  -2   7   11.92    4.12   0
  10   0   6    2.23    3.82   0
  10   3   5  198.34    4.32   0
  10   5   6    3.81    3.24   0
  11   0   9    5.51    3.55   0
  11   1   8   51.67    3.78   0
  11   2   7   25.87    3.40   0
  11   3   7   28.26    3.45   0
 -14  -1  13   20.51    3.27   0
 -14   0  12   11.13    3.31   0
 -14   2  11   59.87    3.88   0
 -13  -3  14   14.57    3.42   0
 -13  -1  11   17.46    3.49   0
 -12  -3  12    7.01    3.28   0
 -12   2   8    5.86    3.50   0
 -12   3   8   18.70    4.00   0
 -11   1   7   14.29    3.63   0
 -11   4   7   35.47    4.52   0
 -10  -5  13    6.49    2.83   0
 -10  -4  11    2.05    3.18   0
 -10  -2   8   27.10    3.43   0
  -9  -6  15   39.77    3.54   0
  -9  -5  12   21.52    3.34   0
  -9  -3   8  317.73    4.17   0
  -8  -3   7  223.11    4.30   0
  -7  -2   5   50.39    3.76   0
  -7  -1   4   90.20    4.03   0
  -6  -7  15    6.79    3.54   0
  -5  -5   8   65.64    4.07   0
  -4  -6  10   52.01    3.68   0
  -4  -1   2  297.33    5.91   0
  -3  -7  13    3.04    3.41   0
  -3  -5   7    0.53    3.65   0
  -3   8   3    2.59    4.58   0
  -2  -7  13   12.22    4.01   0
  -2   9   4    0.52    4.42   0
  -1  -7  13    4.51    4.00   0
   2  -6  10    5.66    4.93   0
   3   9   4   24.03    4.17   0
   4  -2   2   33.15    6.42   0
   4  -1   1 1098.13   10.63   0
   4   5   0    0.99    3.79   0
   4   8   3  140.98    4.14   0
   5   4   0  504.37    5.75   0
   6   8   4   46.65    3.38   0
   7   2   1    6.58    3.82   0
   7   3   1    7.20    3.39   0
   8  -3   7   70.33    4.83   0
   8   2   2   21.04    3.62   0
   8   3   2    1.23    2.63   0
   8   4   2    3.45    3.27   0
   8   7   5    0.47    2.84   0
   9  -3   9   44.68    4.59   0
   9  -1   5    7.43    4.16   0
   9   0   4   96.08    3.91   0
   9   2   3   40.80    3.71   0
   9   3   3   11.70    3.44   0
   9   5   4    4.97    3.20   0
   9   6   5   10.69    3.29   0
  10  -2   9   40.05    4.32   0
  10  -1   7   10.64    3.88   0
  10   1   5  281.33    4.56   0
  10   4   5   52.76    3.08   0
  11   0   8   15.17    3.60   0
  11   1   7   39.93    3.68   0
 -13   1  10    8.35    3.50   0
 -13   4  10    3.00    4.01   0
 -12  -2  11    9.31    3.27   0
 -12  -1  10   33.45    3.44   0
 -12   0   9    5.10    3.53   0
 -12   5   9   30.17    4.53   0
 -11  -4  13    7.55    3.35   0
 -11  -3  11    6.68    3.12   0
 -11   2   7   57.30    4.44   0
 -10  -5  14    8.70    3.16   0
 -10   1   6   34.02    3.93   0
 -10   6   7   15.16    5.20   0
  -9  -4  10  162.37    3.41   0
  -9  -2   7    7.07    2.72   0
  -9  -1   6   -0.10    2.84   0
  -8  -5  11   21.12    3.41   0
  -8  -4   9  275.78    4.46   0
  -8  -2   6   19.46    3.51   0
  -8  -1   5   95.04    3.57   0
  -7  -5  10   93.87    3.83   0
  -7  -4   8  309.24    4.75   0
  -7   1   3  229.33    4.97   0
  -7   4   3   17.98    5.84   0
  -7   6   4    1.85    7.55   0
  -6  -6  12    6.18    3.47   0
  -6  -5   9   27.47    3.04   0
  -6  -4   7  150.58    3.79   0
  -6   2   2  146.76    5.40   0
  -6   3   2  216.74    6.92   0
  -5  -7  15   29.43    4.04   0
  -5  -6  11    5.96    3.34   0
  -5   0   2   95.01    4.68   0
  -4  -7  14    9.78    3.33   0
  -4  -2   3   50.02    3.57   0
  -4   1   1  435.11    7.79   0
  -2  -5   7   -2.20    3.90   0
  -2  -4   5    2.99    4.03   0
   0   7   1    9.60    3.99   0
   1  -7  14   13.71    4.60   0
   1   7   1   20.78    3.50   0
   1   8   2   84.87    4.73   0
   2   7   1   78.95    3.88   0
   2   8   2  211.24    4.93   0
   3   0   0   39.14    5.27   0
   3   7   1    4.06    3.92   0
   4  -6  12   29.22    7.33   0
   4   9   4   -1.13    3.41   0
   5   6   1   51.30    3.19   0
   5   8   3   27.47    3.46   0
   6  -2   3  190.20    5.98   0
   6   0   1    1.57    3.71   0
   7   4   1  663.30    5.75   0
   8   1   2   94.44    4.08   0
   8   6   3   17.33    3.21   0
   8   7   4   15.93    3.41   0
   9   1   3   40.07    3.73   0
   9   4   3  163.28    3.46   0
  10   2   4    2.57    3.49   0
  10   5   5   65.48    3.53   0
  11  -1   9    1.68    4.13   0
  11   2   6   30.74    3.39   0
  11   3   6    7.29    3.63   0
  11   4   6    6.61    3.27   0
 -14   1  12   26.49    3.47   0
 -13  -2  13   43.80    3.00   0
 -13  -1  12    1.21    3.34   0
 -13   0  11    0.53    3.19   0
 -13   2  10    7.46    3.49   0
 -12  -3  13   17.61    3.24   0
 -11  -2  10   56.39    3.40   0
 -11   3   7   10.29    3.61   0
 -10  -4  12   10.64    3.10   0
 -10  -3  10   27.90    3.23   0
 -10   2   6  100.18    4.59   0
 -10   4   6   38.70    4.12   0
 -10   7   8   13.22    6.25   0
  -9   1   5   11.23    3.65   0
  -8   1   4    2.87    3.49   0
  -5  -3   5   13.59    3.40   0
  -4  -5   8  505.20    5.65   0
  -3  -7  14   25.25    3.62   0
  -3   0   1    0.23    5.34   0
  -3   9   4   74.57    5.31   0
  -2  -7  14   32.53    4.26   0
  -2  -6  10   34.60    4.22   0
  -1   7   1   31.20    4.67   0
  -1   8   2    3.53    4.30   0
   0  -7  14   39.48    4.64   0
   0  -3   3 1234.59   11.57   0
   1   3  -1 2046.98   12.49   0
   1   6   0    1.85    3.37   0
   2   2  -1 1774.35   11.66   0
   2   6   0  225.82    4.71   0
   3  -6  11    4.23    6.05   0
   3   3  -1 1518.88    9.15   0
   3   6   0   39.32    3.68   0
   3   8   2   59.83    3.67   0
   4   7   1    3.18    3.37   0
   6   2   0   63.07    3.75   0
   6   3   0   75.90    3.14   0
   6   4   0    5.08    3.45   0
   6   6   1   35.72    3.55   0
   6   7   2    7.09    3.43   0
   7   8   4   43.63    3.50   0
   8   5   2  136.63    3.43   0
   9   5   3   -1.60    3.04   0
   9   6   4   56.27    3.19   0
  10  -2   8    2.95    4.03   0
  10  -1   6    3.15    4.14   0
  10   0   5    5.27    3.41   0
  10   1   4    3.02    3.36   0
  10   4   4   45.33    2.93   0
  11   0   7    2.09    3.53   0
  11   1   6   82.56    3.81   0
  11   3   5   11.96    3.49   0
 -14   0  13    0.52    2.60   0
 -14   2  12    0.33    3.44   0
 -12  -2  12    9.16    3.28   0
 -12   1   9   60.87    3.76   0
 -11  -3  12   17.32    3.23   0
 -11  -1   9  131.23    4.13   0
 -10  -5  15   10.35    3.45   0
 -10  -2   9   11.88    3.27   0
 -10   0   7    7.60    3.97   0
 -10   3   6   23.07    4.40   0
  -9  -4  11  130.85    3.89   0
  -9  -3   9   11.66    3.32   0
  -9   2   5   15.21    4.21   0
  -9   4   5    3.82    4.62   0
  -9   6   6    5.74    5.83   0
  -8  -6  15   50.89    3.16   0
  -8  -3   8    8.62    3.41   0
  -8   2   4   21.91    4.13   0
  -8   4   4   46.40    5.31   0
  -8   6   5    8.67    6.60   0
  -7  -6  14    2.92    3.29   0
  -7  -5  11    4.08    3.53   0
  -7  -3   7  850.69    6.36   0
  -7   2   3 1322.51    9.70   0
  -7   3   3   88.20    5.61   0
  -6  -6  13    7.74    3.58   0
  -6  -5  10  138.22    4.13   0
  -6   0   3   -0.10    3.81   0
  -5  -5   9   23.83    3.90   0
  -5  -4   7   40.86    3.97   0
  -4  -7  15   13.57    3.53   0
  -4  -6  11    7.97    3.29   0
  -3  -3   4 2245.20   10.91   0
  -2   5   0    2.17    5.43   0
  -1  -7  14   21.29    4.08   0
  -1  -6  10   38.74    4.16   0
  -1  -4   5  112.66    4.80   0
   0  -6  10    7.40    4.19   0
   0   6   0  334.97    5.69   0
   0   9   3   61.22    4.26   0
   1  -6  10   29.83    4.35   0
   1  -5   7    4.69    5.01   0
   1   2  -1  481.36    8.09   0
   1   4  -1 1649.96   10.46   0
   1   9   3   13.97    3.60   0
   2   9   3   67.67    3.71   0
   3   9   3    6.93    3.83   0
   4   0   0   50.68    4.86   0
   4   8   2  118.21    3.86   0
   6   8   3   90.02    3.76   0
   8  -4   9   11.21    5.58   0
   8   0   2  378.98    5.69   0
   8   2   1   55.89    3.84   0
   8   3   1   37.31    3.41   0
   8   6   2   23.15    3.23   0
   9  -3   8    0.77    4.27   0
   9   0   3   -2.10    4.06   0
   9   2   2   12.88    3.56   0
   9   3   2  130.38    3.34   0
   9   4   2   19.74    3.47   0
  10   3   3   10.60    3.41   0
  10   5   4   28.11    2.87   0
  11  -1   8   51.34    4.27   0
  11   2   5   78.24    3.56   0
  11   4   5    9.70    3.37   0
 -14   1  13   19.09    3.36   0
 -13  -2  14   20.82    2.77   0
 -13   1  11   15.35    3.54   0
 -12  -3  14   12.26    3.18   0
 -12   0  10   86.20    3.94   0
 -12   2   9   -0.48    3.18   0
 -12   3   9    3.68    3.82   0
 -12   4   9    6.24    3.94   0
 -11   1   8    7.40    3.40   0
 -11   5   8    5.48    4.45   0
 -10  -4  13    7.30    3.23   0
  -9  -5  14   53.47    3.62   0
  -9  -2   8   15.72    3.29   0
  -9   0   6  216.80    4.67   0
  -9   3   5  151.92    5.03   0
  -8  -6  16   38.78    3.50   0
  -8  -4  10   49.10    3.50   0
  -8   0   5    1.47    3.71   0
  -7  -4   9   44.16    3.30   0
  -7   0   4  137.85    4.38   0
  -6  -4   8   23.25    3.77   0
  -5   9   5    9.98    6.20   0
  -4  -7  16    0.30    4.20   0
  -3  -7  15    4.09    3.37   0
  -3  -6  11   24.23    3.92   0
  -3  -5   8  630.55    6.23   0
  -2  -7  15   16.58    4.07   0
  -1   9   3   87.21    4.48   0
   0  -7  15    7.38    4.36   0
   0   3  -1  276.92    6.80   0
   4   9   3    4.90    3.42   0
   5   6   0   31.97    3.75   0
   5   7   1  185.53    4.31   0
   5   8   2  121.68    3.93   0
   6   1   0 1798.17    9.58   0
   7  -3   5   43.20    5.18   0
   7  -1   2   33.46    4.16   0
   7   2   0   80.41    4.19   0
   7   7   2    2.00    3.28   0
   7   8   3    8.44    3.53   0
   8   5   1    0.00    3.29   0
   8   7   3   12.75    2.80   0
   9   1   2   39.25    3.75   0
   9   5   2   44.59    3.30   0
   9   6   3   28.34    2.87   0
  10   2   3   40.58    2.98   0
  10   4   3    8.06    2.68   0
  10   5   3   21.63    3.33   0
  10   6   4    2.60    3.18   0
  11   0   6    7.69    3.41   0
  11   1   5   21.02    3.44   0
  11   3   4    1.77    3.40   0
 -13  -2  15    8.91    3.19   0
 -13  -1  13   -0.37    2.85   0
 -13   0  12   15.38    3.40   0
 -13   2  11   10.68    3.57   0
 -13   4  11    3.95    4.10   0
 -11  -4  15   74.94    3.61   0
 -11  -3  13   50.05    3.45   0
 -11  -2  11   50.13    3.53   0
 -10  -5  16   -2.16    2.61   0
 -10  -3  11    4.06    2.49   0
  -9   7   7   38.24    6.51   0
  -8  -2   7  128.00    3.82   0
  -7  -6  15  273.31    4.72   0
  -7  -2   6  291.53    4.68   0
  -7  -1   5   10.43    3.66   0
  -6  -1   4  430.82    5.58   0
  -5  -6  13   79.29    4.23   0
  -4  -6  12   21.10    3.98   0
  -4  -5   9  368.95    5.38   0
  -4   8   3   17.45    5.87   0
  -3  -4   6  197.67    4.73   0
  -3  -2   3   58.34    4.53   0
  -2   7   1   11.41    4.91   0
  -2   8   2   29.81    4.52   0
  -1   6   0    1.42    4.25   0
   0   4  -1   89.92    4.86   0
   1   5  -1  572.17    6.86   0
   2  -4   5   13.79    6.00   0
   2   8   1    2.32    3.96   0
   3   5  -1    3.03    3.72   0
   4   5  -1  127.19    4.32   0
   5  -2   2    3.09    4.93   0
   5   9   3   -2.04    3.53   0
   6   7   1   18.78    3.72   0
   7   0   1    0.54    3.69   0
   8  -3   6   18.15    4.65   0
   8   1   1  215.29    4.64   0
   9   3   1   19.66    3.46   0
  10  -2   7    1.54    4.02   0
  10   1   3  311.38    4.80   0
  11  -1   7   42.99    4.32   0
  11   2   4    2.08    3.29   0
  11   4   4   10.77    2.91   0
  11   5   4   -3.97    3.29   0
  12   2   6    4.49    3.61   0
 -13   3  11    1.01    3.32   0
 -12  -3  15    7.12    2.61   0
 -12  -2  13    1.41    2.58   0
 -11  -4  16    0.51    3.33   0
 -11   0   9    2.07    3.55   0
 -11   2   8   12.48    3.46   0
 -11   3   8    3.73    4.05   0
 -11   4   8   37.06    4.15   0
 -11   6   9    8.64    4.99   0
 -10  -4  14   10.83    3.28   0
 -10  -2  10    4.32    3.26   0
 -10   5   7   33.76    4.79   0
  -9  -5  15   19.45    3.49   0
  -9  -4  12    2.97    2.62   0
  -9  -3  10    9.04    2.70   0
  -8  -4  11   64.25    3.56   0
  -7  -6  16   36.69    3.69   0
  -7  -5  12    3.33    3.40   0
  -4  -4   7  630.62    6.23   0
  -4   2   1  140.95    6.95   0
  -4   7   2   79.16    7.36   0
  -2  -6  11   19.55    3.64   0
  -2   9   3    1.57    4.29   0
   1  -4   5  573.95    9.08   0
   1   7   0   33.92    4.06   0
   2  -6  11    1.51    5.11   0
   2   7   0    7.24    3.39   0
   2   9   2    7.51    4.07   0
   3   1  -1  971.98    9.40   0
   3   8   1   15.59    3.51   0
   4   7   0    2.97    3.40   0
   4   8   1    5.31    3.50   0
   5   5  -1    4.89    3.62   0
   6  -3   4    2.44    5.29   0
   6   6   0   50.94    2.94   0
   7  -2   3   10.99    4.26   0
   7   1   0  345.67    5.16   0
   7   7   1    6.17    3.22   0
   8   3   0   36.85    3.46   0
   8   6   1   47.19    3.42   0
   8   7   2   -2.35    3.29   0
   9  -2   5    6.02    4.07   0
   9   4   1  280.41    3.97   0
   9   6   2    5.73    2.69   0
   9   7   3    7.26    2.70   0
  10   2   2    0.12    3.45   0
  10   3   2   76.14    3.19   0
  10   4   2    0.42    3.16   0
  11   0   5    0.19    3.38   0
  11   1   4   36.28    3.56   0
  11   3   3   49.49    3.56   0
  12   1   6    5.83    3.41   0
  12   2   5    2.32    3.36   0
  12   3   5    3.13    3.42   0
 -13  -1  14   -1.83    2.82   0
 -13   0  13    2.90    3.31   0
 -13   1  12    4.85    3.32   0
 -12  -3  16   14.43    3.36   0
 -12  -1  12   24.16    2.71   0
 -12   0  11    2.12    3.43   0
 -12   2  10   15.66    3.87   0
 -12   5  10   55.76    4.33   0
 -11  -3  14    5.51    3.22   0
 -10  -3  12   35.19    3.19   0
 -10  -1   9    7.00    3.53   0
 -10   0   8 1223.24    7.89   0
  -9  -5  16   17.60    3.59   0
  -9   1   6   -0.10    3.58   0
  -8  -5  14   36.76    3.36   0
  -8   7   6    2.98    7.16   0
  -6  -6  15   29.69    3.70   0
  -5  -6  14    5.43    3.88   0
  -5  -4   8   24.14    3.79   0
  -4  -6  13   11.66    3.87   0
  -4   0   2    6.81    4.14   0
  -4   9   4   57.68    6.21   0
  -1  -6  11   54.32    4.18   0
   0  -6  11    3.56    4.28   0
   0  -2   2   41.54    6.45   0
   0   5  -1  204.39    5.83   0
   0   8   1   93.92    4.77   0
   1  -6  11   -0.07    4.31   0
   1   9   2    3.88    3.41   0
   3   6  -1   99.68    3.96   0
   3   9   2    8.84    3.49   0
   5   7   0  122.67    4.00   0
   5   8   1   57.53    3.75   0
   6  -1   1  187.77    5.31   0
   6   2  -1   29.19    3.50   0
   7  -4   7    7.77    6.15   0
   9  -3   7   64.54    4.83   0
   9   5   1    9.94    2.64   0
  10  -3   9    3.02    4.48   0
  10   0   3    4.88    3.87   0
  10   5   2   38.65    2.85   0
  11  -1   6   88.30    4.28   0
  11   5   3   13.64    3.27   0
  12   3   4   80.66    3.83   0
 -13   2  12    3.75    3.55   0
 -12   3  10    1.09    3.88   0
 -11  -1  11   94.52    3.79   0
 -10  -4  15    2.16    3.27   0
 -10   2   7   20.50    3.63   0
 -10   4   7    7.07    4.42   0
  -9  -4  13    4.17    2.64   0
  -9  -2   9    0.66    2.56   0
  -9   0   7    1.68    3.87   0
  -8  -2   8   45.00    3.46   0
  -8   1   5   91.71    4.29   0
  -7  -5  13   48.96    3.69   0
  -7   1   4   89.45    4.15   0
  -4  -2   4  114.47    4.79   0
  -3  -5   9   21.27    3.87   0
  -1  -5   8   17.26    3.93   0
   0   7   0   60.43    4.39   0
   3  -6  12    9.14    5.74   0
   5   1  -1  218.96    4.86   0
   5   6  -1   47.75    3.84   0
   5   9   2  130.72    4.20   0
   6  -4   6   10.96    8.29   0
   6   8   1    5.05    3.39   0
   8  -4   8    4.06    6.12   0
   8   0   1    0.31    3.69   0
   9  -1   3   40.41    3.59   0
   9   1   1   21.11    3.69   0
   9   6   1   -0.29    3.15   0
   9   7   2    8.39    2.75   0
  10  -2   6    0.22    3.92   0
  10  -1   4    2.86    4.12   0
  10   1   2   56.18    3.64   0
  10   3   1    4.99    3.42   0
  10   4   1    3.44    3.30   0
  11  -2   8   21.88    4.13   0
  11   0   4    0.68    3.79   0
  11   1   3    0.88    3.47   0
  11   4   2   82.61    3.79   0
  12   0   6    0.89    3.42   0
  12   1   5    1.23    3.45   0
  12   2   4   -3.00    3.20   0
 -13  -1  15   32.77    2.93   0
 -13   0  14    7.82    3.13   0
 -13   1  13   -0.78    3.19   0
 -13   3  12   36.75    3.70   0
 -12  -2  15    6.03    3.38   0
 -12  -1  13    5.56    3.29   0
 -12   0  12   12.33    3.40   0
 -12   1  11    1.32    3.48   0
 -11  -3  15    2.31    3.14   0
 -11  -2  13   11.36    3.19   0
 -11   0  10  105.46    3.93   0
 -10  -3  13    8.74    3.02   0
 -10  -2  11   73.30    3.64   0
 -10   3   7    1.20    3.61   0
  -9  -5  17    1.54    3.38   0
  -9  -1   8   22.52    2.98   0
  -9   2   6   -1.93    4.14   0
  -9   5   6    1.12    4.08   0
  -8  -5  15   63.90    3.69   0
  -8  -4  12   20.09    3.49   0
  -8  -3  10    1.24    3.18   0
  -8   0   6  863.62    6.98   0
  -7  -2   7  384.56    4.91   0
  -6  -6  16    4.08    3.42   0
  -6  -2   6  155.03    4.12   0
  -5  -6  15    5.82    3.43   0
  -5  -5  11   51.38    3.70   0
  -5  -2   5 1824.13    9.33   0
  -4  -6  14   28.18    3.98   0
  -4  -5  10   29.59    3.88   0
  -4  -1   3 3135.70   13.57   0
  -3  -6  13   36.87    4.17   0
  -3  -3   5   -2.25    3.90   0
  -3   8   2   97.25    6.15   0
  -2  -6  12   -0.33    3.51   0
  -1   8   1   13.88    4.18   0
   1   6  -1    5.14    3.21   0
   3  -5   8   38.69    6.40   0
   4  -6  13    2.14    6.13   0
   7   2  -1   31.09    3.65   0
   7   5  -1   56.58    3.01   0
   7   7   0   59.94    3.50   0
   7   8   1    4.08    3.53   0
   8   6   0   82.02    3.11   0
   9   5   0    5.46    3.21   0
  10  -3   8    4.38    4.21   0
  10   2   1    5.56    3.47   0
  10   5   1   -0.02    3.24   0
  11   2   2    7.25    3.43   0
  11   5   2   62.68    3.55   0
  12   3   3   25.44    3.63   0
  12   4   3    4.89    3.27   0
 -13  -1  16    0.87    3.32   0
 -11   2   9    3.20    3.22   0
 -11   5   9   55.20    4.55   0
 -10  -4  16    3.64    2.70   0
 -10   1   8   65.04    4.04   0
 -10   6   8    1.12    4.69   0
  -9  -4  14   21.66    2.89   0
  -9  -2  10   18.45    3.31   0
  -8  -5  16   67.41    3.75   0
  -7  -5  14   19.71    3.46   0
  -6  -6  17    3.23    3.43   0
  -6  -4  10   24.68    3.54   0
  -5   0   3    2.39    4.03   0
  -3  -4   7   30.78    3.87   0
  -3   9   3   48.31    5.56   0
  -2  -2   3 4860.16   18.41   0
  -1  -6  12   42.01    4.47   0
  -1  -3   4   18.16    4.13   0
  -1   4  -1   12.06    4.73   0
  -1   7   0   37.26    5.00   0
  -1   9   2    0.79    3.98   0
   1  -5   8  148.59    5.65   0
   2   4  -2   53.07    4.58   0
   2   8   0   34.11    3.73   0
   3   4  -2  593.14    6.34   0
   3   9   1   47.43    3.63   0
   4   5  -2   39.36    3.90   0
   4   7  -1    6.16    3.32   0
   4   9   1   31.10    3.70   0
   5   8   0    3.03    3.43   0
   6   1  -1   12.68    3.12   0
   7  -1   1  344.77    5.83   0
   7   0   0   20.36    3.87   0
   7   6  -1   12.08    3.56   0
   8  -3   5  453.93    7.89   0
   8  -2   3   25.99    4.38   0
   8   3  -1   41.15    2.98   0
   8   4  -1   94.77    3.17   0
   8   5  -1    1.97    3.28   0
   9  -2   4   87.38    4.58   0
   9   6   0   13.96    3.30   0
   9   7   1    8.05    3.25   0
  10   0   2  145.84    4.46   0
  10   6   1   12.56    3.44   0
  11  -2   7   31.71    4.12   0
  11  -1   5   20.35    3.56   0
  12   0   5    5.37    3.36   0
  12   1   4    2.42    3.40   0
 -13   0  15    0.01    3.41   0
 -13   1  14    0.01    3.38   0
 -13   2  13   50.70    3.72   0
 -12  -2  16    4.65    3.15   0
 -12  -1  14   10.04    3.48   0
 -12   2  11   14.24    3.53   0
 -12   5  11    3.65    4.02   0
 -11  -3  16   18.07    2.70   0
 -11  -2  14   66.49    3.41   0
 -11   1  10   72.97    3.78   0
 -11   3   9    2.90    3.54   0
 -11   4   9   36.17    4.12   0
 -10  -4  17  166.34    4.13   0
 -10  -3  14    8.15    3.16   0
 -10  -2  12    0.40    3.23   0
 -10   0   9    2.36    3.87   0
  -9   3   6   96.58    4.21   0
  -9   4   6   22.72    4.24   0
  -8  -5  17   34.33    3.67   0
  -8   5   5   46.95    5.31   0
  -6  -5  13   47.37    3.58   0
  -6  -3   8   11.41    3.89   0
  -5  -6  16    4.28    3.34   0
  -5   2   2  105.95    5.27   0
  -4  -6  15    3.29    3.42   0
  -4  -5  11   74.46    4.45   0
  -4  -3   6   -1.97    3.41   0
  -3  -6  14    9.54    3.91   0
  -2  -6  13   19.96    4.23   0
  -2   0   1    2.70    5.75   0
   0  -6  12    5.49    3.86   0
   1   8   0  131.28    4.76   0
   1   9   1   61.59    4.25   0
   2   3  -2  111.29    4.87   0
   2   5  -2  176.20    5.01   0
   2   7  -1   13.19    3.38   0
   4   2  -2  669.27    6.76   0
   5   5  -2   24.78    3.65   0
   5   7  -1   42.17    3.55   0
   5   9   1   -0.85    3.62   0
   6   5  -2  104.04    3.87   0
   6   8   0    5.87    3.35   0
   8   2  -1    9.62    3.58   0
   8   7   0   24.05    2.87   0
   9   0   1    2.52    3.36   0
  10  -1   3  313.74    5.61   0
  10   1   1   51.22    3.68   0
  10   3   0   16.93    3.47   0
  10   4   0    9.06    2.69   0
  10   5   0    9.07    3.09   0
  11   0   3   -0.04    3.27   0
  11   1   2    9.90    3.37   0
  11   3   1    4.87    3.30   0
  11   4   1    1.55    2.77   0
  11   5   1    5.00    3.22   0
  12   3   2    6.09    3.35   0
  12   4   2   -0.16    3.30   0
 -13   3  13   11.30    3.59   0
 -12  -2  17    2.17    3.20   0
 -12   0  13    0.18    3.27   0
 -12   1  12   23.83    3.40   0
 -12   3  11    3.16    3.47   0
 -12   4  11   10.45    4.00   0
 -11   0  11    2.37    2.82   0
 -11   6  10   10.22    4.67   0
 -10   2   8   25.36    3.47   0
 -10   7   9   42.31    5.49   0
  -9   0   8 1628.55    8.80   0
  -9   1   7   21.95    3.64   0
  -8  -3  11    4.18    3.21   0
  -8  -2   9   -0.71    3.20   0
  -8   3   5   68.41    4.25   0
  -7  -4  12   40.42    3.36   0
  -7   7   5   29.89    8.03   0
  -6   2   3  473.42    7.18   0
  -5  -6  17   10.38    3.40   0
  -5   5   2   28.52    8.88   0
  -1  -6  13   83.53    4.52   0
  -1  -5   9   12.72    4.12   0
  -1   5  -1  621.12    8.62   0
   1   7  -1   28.49    3.98   0
   3   2  -2 2551.38   12.56   0
   3   6  -2   23.36    4.13   0
   5   2  -2   83.35    3.55   0
   5   6  -2  196.18    4.51   0
   7  -3   4    6.06    5.03   0
   7   3  -2   14.76    3.29   0
   7   4  -2  300.97    4.56   0
   7   5  -2    1.92    3.06   0
   7   7  -1   16.23    3.53   0
   8   0   0  997.29    7.78   0
   8   6  -1   -0.31    2.76   0
   9  -4   9   -0.88    5.74   0
   9  -1   2   39.63    3.57   0
  10  -3   7    1.57    4.63   0
  10   2   0   50.13    3.62   0
  10   6   0   10.05    3.37   0
  11  -2   6   32.98    4.75   0
  11  -1   4   34.31    4.13   0
  11   2   1   32.18    3.51   0
  11   6   1    1.87    3.28   0
  12  -1   6    7.43    3.58   0
  12   0   4    3.46    3.57   0
  12   1   3    0.63    3.45   0
  12   2   2   15.35    3.27   0
 -13   0  16   -3.29    3.35   0
 -13   1  15   34.94    3.47   0
 -13   2  14   22.93    3.72   0
 -12  -1  15    1.24    2.71   0
 -11  -2  15    9.50    3.21   0
 -11  -1  13   47.61    3.40   0
 -11   2  10   55.59    4.20   0
 -10  -3  15    4.43    2.60   0
 -10  -1  11   32.71    3.49   0
 -10   5   8   36.74    4.60   0
  -9  -4  16   38.59    3.61   0
  -9  -3  13   19.18    3.38   0
  -9  -2  11   -2.13    3.30   0
  -9   6   7    4.47    5.26   0
  -8  -5  18    6.57    2.79   0
  -8  -4  14    7.10    3.20   0
  -8   1   6   59.27    4.14   0
  -8   4   5   48.39    4.72   0
  -7  -5  16    1.99    3.22   0
  -7  -3  10    7.28    3.25   0
  -7  -2   8   14.02    3.23   0
  -7   5   4   36.98    5.46   0
  -6  -5  14   28.97    2.91   0
  -5  -5  13   16.56    3.40   0
  -4  -6  16   21.98    3.49   0
  -3  -6  15   47.35    4.25   0
  -2  -6  14   75.37    4.42   0
  -2   8   1   36.65    5.07   0
  -2   9   2    1.17    4.72   0
   0   8   0  108.30    4.52   0
   0   9   1    1.26    4.03   0
   3  -6  13   61.54    5.26   0
   4  -6  14   37.62    6.29   0
   4   8  -1   13.45    3.93   0
   6   6  -2    3.68    3.49   0
   7  -2   2   25.71    3.93   0
   8   4  -2  327.19    4.59   0
   8   8   0    1.86    3.23   0
  10   4  -1   25.83    3.43   0
  11   3   0   20.64    3.43   0
  11   4   0   10.06    3.30   0
  11   5   0   22.83    3.43   0
  12   3   1   35.54    3.47   0
  13   2   3   42.97    3.75   0
 -13   3  14   15.75    3.70   0
 -12  -1  16    5.19    3.35   0
 -12   0  14    7.67    3.23   0
 -12   2  12   13.01    3.42   0
 -11   0  12    1.89    3.28   0
 -10  -3  16   32.48    3.31   0
 -10  -2  13    1.89    2.71   0
 -10   0  10   34.80    3.71   0
 -10   1   9    8.44    3.65   0
 -10   3   8   14.17    3.52   0
 -10   4   8   41.33    4.50   0
  -9  -4  17   13.59    3.39   0
  -9   2   7    8.96    3.99   0
  -8  -3  12   93.41    3.60   0
  -8   0   7   10.79    3.81   0
  -7   3   4  628.88    7.70   0
  -7   4   4   53.20    5.40   0
  -6  -5  15   18.80    3.48   0
  -6  -3   9    3.23    3.43   0
  -6  -2   7   16.39    3.26   0
  -6   5   3  106.08    7.65   0
  -5  -4  10    0.05    3.52   0
  -5  -2   6    0.68    3.53   0
  -4  -6  17    0.93    3.54   0
  -3  -4   8    2.71    3.65   0
  -2  -5  10   93.58    4.29   0
   1  -6  13    2.37    4.32   0
   1   3  -2   28.44    4.90   0
   2  -6  13   80.43    5.40   0
   2   2  -2 3448.51   16.12   0
   3   9   0   63.40    3.78   0
   4   0  -1    0.79    4.03   0
   4   9   0   18.32    3.52   0
   5  -3   3  106.39    7.99   0
   5   0  -1    1.13    3.96   0
   5   7  -2    2.50    3.42   0
   6   0  -1    0.14    4.50   0
   6   8  -1   55.72    3.66   0
   6   9   0   57.69    3.92   0
   7   2  -2    4.03    2.77   0
   7   6  -2   61.80    3.10   0
   8   5  -2    4.85    2.73   0
   9  -2   3   38.44    4.79   0
  10  -2   4    0.72    4.13   0
  10   0   1   -2.72    3.36   0
  10   1   0    8.83    3.60   0
  10   5  -1   -0.81    2.96   0
  10   7   0   22.72    3.45   0
  11   0   2  213.52    4.54   0
  11   1   1   18.72    3.26   0
  11   2   0    3.24    3.34   0
  12  -1   5    2.42    3.58   0
  12   0   3    0.43    4.01   0
  12   2   1    3.27    3.27   0
  12   5   1  157.18    3.74   0
  13   3   2    7.68    3.42   0
 -13   1  16    2.39    3.23   0
 -12   3  12   10.15    3.39   0
 -12   4  12   28.63    4.39   0
 -12   5  12   37.89    4.53   0
 -11  -2  16    2.29    3.26   0
 -11  -1  14   21.05    3.20   0
 -11   3  10   15.33    3.29   0
 -11   4  10    6.22    3.93   0
 -11   5  10   11.53    4.17   0
 -10  -2  14  111.30    3.76   0
 -10  -1  12   12.99    3.53   0
  -9  -3  14   19.16    2.81   0
  -9  -1  10    8.75    3.17   0
  -8  -4  15    2.16    2.63   0
  -7  -5  18   19.27    3.52   0
  -7  -1   7  745.95    6.30   0
  -7   1   5    9.38    3.64   0
  -7   8   6   41.93    9.11   0
  -6   3   3  115.05    5.64   0
  -5  -5  14    2.96    3.40   0
  -5  -3   8   -2.34    3.62   0
  -4  -3   7  809.91    6.91   0
  -3  -6  16   -2.03    3.47   0
  -3  -3   6   57.99    4.32   0
  -1  -6  14  123.72    4.24   0
  -1   6  -1   26.08    4.96   0
   0   7  -1    8.35    3.91   0
   2   8  -1   38.14    3.83   0
   2   9   0   19.80    3.65   0
   3  -1   0    2.85    5.52   0
   3   0  -1    0.51    5.04   0
   3   7  -2   17.61    3.40   0
   4   4  -3    8.47    3.46   0
   4   7  -2   75.51    3.69   0
   5   1  -2   90.08    4.15   0
   6   4  -3    3.83    3.32   0
   6   7  -2  148.49    4.12   0
   7   8  -1   16.31    3.50   0
   8  -4   7   48.39    7.01   0
   8   6  -2    6.14    2.73   0
   9  -3   5   37.57    4.99   0
   9   0   0   95.72    4.04   0
   9   1  -1   89.38    4.07   0
   9   4  -2  121.12    3.22   0
   9   5  -2   -1.49    3.06   0
   9   7  -1   40.13    3.54   0
  10   2  -1   23.34    3.51   0
  10   6  -1   11.95    2.70   0
  11  -2   5   73.22    4.57   0
  11  -1   3   -2.83    4.26   0
  11   4  -1    2.55    3.01   0
  13   1   3   23.90    3.53   0
  13   2   2   25.32    3.52   0
 -12  -1  17   14.23    3.42   0
 -12   0  15    2.43    3.43   0
 -12   1  14    8.82    3.27   0
 -12   2  13    3.85    3.34   0
 -11  -2  17   18.11    3.28   0
 -11   0  13   -0.38    3.35   0
 -10  -3  17    5.19    2.67   0
 -10   2   9    8.62    3.37   0
 -10   6   9    5.44    4.91   0
  -9  -3  15   85.00    3.53   0
  -9  -2  12  171.67    3.49   0
  -9   0   9   10.22    3.90   0
  -9   1   8   23.24    3.59   0
  -9   3   7   11.17    4.31   0
  -9   7   8    7.94    5.31   0
  -8  -4  16   10.96    3.40   0
  -7  -4  14  106.12    3.89   0
  -7  -2   9  190.24    4.16   0
  -6  -5  16    4.18    3.30   0
  -6  -4  12   37.09    2.95   0
  -6  -1   6   19.47    3.51   0
  -6   4   3    3.30    5.30   0
  -4  -5  13   43.26    3.46   0
  -3  -6  17   10.86    3.41   0
  -3   5   0  308.53   12.03   0
  -2  -6  16   17.16    4.05   0
  -2   7   0    3.51    5.24   0
  -1  -6  15    8.52    4.09   0
  -1  -5  10 1178.59    8.84   0
  -1   9   1  114.51    5.28   0
   0  -6  14    7.96    4.11   0
   1  -6  14    9.74    4.42   0
   1  -5   9   57.88    4.91   0
   1  -4   6  139.87    5.78   0
   1  -2   2   35.31    7.20   0
   1   6  -2    5.79    3.65   0
   1   9   0    4.87    4.06   0
   2   7  -2   25.34    4.12   0
   3  -6  14    1.57    4.93   0
   4   3  -3 1023.52    7.60   0
   4   5  -3  997.32    7.25   0
   6   1  -2   10.38    3.59   0
   6   3  -3  111.82    3.75   0
   7   0  -1    0.78    3.60   0
   7   5  -3    9.05    3.17   0
   8  -3   4    8.46    5.18   0
   8  -2   2   19.97    4.07   0
   8   8  -1   30.45    3.55   0
   9  -4   8   66.63    6.65   0
   9  -1   1   19.71    4.06   0
   9   6  -2    3.75    3.14   0
  10  -3   6   22.56    4.66   0
  10   7  -1   75.25    3.64   0
  11   3  -1   23.49    3.35   0
  11   5  -1   85.66    3.16   0
  12  -1   4    1.58    4.03   0
  12   3   0    7.13    3.37   0
  12   5   0   33.70    3.03   0
  13   0   4   50.75    3.91   0
  13   3   1   22.23    3.47   0
 -12   0  16    3.31    3.56   0
 -12   3  13   17.12    4.20   0
 -11  -2  18    3.39    3.22   0
 -11  -1  15   56.39    3.59   0
 -11   1  12   53.20    3.72   0
 -11   2  11   50.25    3.56   0
 -11   6  11    2.13    4.44   0
 -10  -3  18   11.73    2.71   0
 -10  -2  15    1.95    3.15   0
 -10   0  11    1.03    3.35   0
 -10   1  10   97.67    4.02   0
  -8  -4  17   12.41    3.52   0
  -8  -3  13  155.56    3.42   0
  -8   2   6   16.98    3.58   0
  -6  -5  17    1.64    3.21   0
  -6  -3  10  351.54    4.88   0
  -6   0   5    0.59    3.70   0
  -6   7   4  104.88   10.19   0
  -5  -5  15   20.39    3.53   0
  -5  -4  11    8.74    3.70   0
  -5  -1   5   10.35    3.05   0
  -5   4   2   40.99    6.30   0
  -4  -4  10   61.90    4.13   0
  -4  -1   4   85.61    3.92   0
  -3  -5  12  198.96    4.51   0
  -2  -6  17  154.99    5.03   0
  -2  -5  11   42.02    3.81   0
  -2  -4   8  112.20    4.68   0
  -1   8   0  125.22    5.13   0
   0  -6  15   21.64    4.64   0
   1   8  -1   14.10    4.25   0
   2  -6  14    7.04    4.40   0
   2  -5   9    3.61    4.81   0
   3   4  -3   20.84    3.84   0
   3   5  -3   23.16    3.58   0
   4   6  -3    1.85    3.62   0
   4   9  -1    1.30    3.61   0
   5   6  -3   59.94    3.83   0
   5   8  -2   -1.57    3.36   0
   5   9  -1    7.22    3.51   0
   6  -3   3  290.95    8.46   0
   6   6  -3  325.90    4.82   0
   6   8  -2   70.68    3.70   0
   6   9  -1    9.75    3.63   0
   7  -4   6   42.59    7.49   0
   7  -1   0  348.80    5.57   0
   7   1  -2   56.82    3.24   0
   7   6  -3   52.65    3.61   0
   8   0  -1    5.65    3.65   0
   8   4  -3   55.22    3.57   0
   8   5  -3   16.83    3.47   0
   9   7  -2    2.57    3.45   0
  10   0   0    4.03    4.08   0
  10   1  -1   22.55    3.81   0
  10   3  -2   33.48    3.64   0
  10   5  -2   67.07    2.91   0
  10   6  -2   54.90    3.54   0
  11   0   1    3.07    3.43   0
  11   1   0   75.58    3.85   0
  11   6  -1   20.01    2.85   0
  12  -2   6    2.87    3.93   0
  12   0   2  171.05    4.35   0
  12   1   1   -0.41    3.33   0
  12   2   0   19.58    3.47   0
  13   1   2    5.43    3.61   0
  13   2   1    7.38    3.40   0
 -12   1  15   -2.69    3.39   0
 -12   2  14   26.18    3.71   0
 -12   4  13   41.30    4.34   0
 -11   3  11    6.15    3.95   0
 -10  -3  19   63.70    3.15   0
 -10   3   9    4.20    3.29   0
 -10   5   9   50.50    4.79   0
  -9  -2  13   35.87    2.95   0
  -9  -1  11  303.52    4.46   0
  -8  -3  14    2.00    3.45   0
  -8  -2  11  194.68    3.70   0
  -8   0   8  167.06    4.55   0
  -8   1   7  373.75    5.53   0
  -7  -4  15   78.30    3.79   0
  -7  -3  12   10.22    3.12   0
  -6  -5  18    0.45    3.42   0
  -6  -4  13   72.44    3.07   0
  -5  -5  16   13.27    3.56   0
  -5   0   4  266.07    5.29   0
  -4  -5  14   12.98    3.55   0
  -4   0   3   -1.92    3.99   0
  -4   9   3   16.91    7.91   0
  -3  -4   9 1106.28    7.87   0
  -1  -6  16   34.78    3.93   0
   0   5  -2  389.17    6.61   0
   1  -6  15  221.90    5.93   0
   3  -6  15    4.20    5.16   0
   3  -5   9    1.28    5.19   0
   3   8  -2   96.22    4.61   0
   3   9  -1   61.73    3.90   0
   4   8  -2   13.09    3.34   0
   5   2  -3 3930.02   13.41   0
   6   2  -3  486.93    5.60   0
   6   7  -3   23.19    3.58   0
   7   8  -2    2.09    3.36   0
   8   6  -3   28.21    3.47   0
   8   8  -2   20.16    3.58   0
   9   4  -3   32.72    3.41   0
   9   5  -3   13.77    3.29   0
  10  -2   3   43.97    4.15   0
  10   2  -2   44.01    3.63   0
  11  -3   7   29.33    4.72   0
  11  -2   4    0.54    4.51   0
  11  -1   2   11.71    4.06   0
  11   4  -2    0.26    3.08   0
  11   5  -2   15.08    3.37   0
  12   4  -1    3.18    2.79   0
  12   5  -1   84.20    3.25   0
  13   0   3    3.22    3.47   0
  13   3   0   19.05    3.68   0
 -12   0  17    3.24    3.45   0
 -11   0  14   51.14    2.96   0
 -11   1  13   48.04    3.83   0
 -11   2  12   87.71    3.93   0
 -11   4  11    8.04    4.17   0
 -11   5  11   38.79    4.40   0
 -10  -2  16   11.95    2.78   0
 -10   0  12    6.56    3.50   0
 -10   4   9  122.33    4.97   0
  -9  -3  17   51.35    3.61   0
  -9   0  10  299.29    4.69   0
  -9   2   8    9.93    3.68   0
  -8  -4  19   10.38    3.52   0
  -8   3   6   10.68    3.83   0
  -7  -4  16   35.42    3.47   0
  -7  -2  10  642.27    5.66   0
  -7   2   5   53.51    4.03   0
  -6  -4  14   -0.03    3.48   0
  -5  -4  12  530.46    5.80   0
  -5  -3   9   31.52    3.12   0
  -5  -2   7  318.88    4.96   0
  -3  -5  13  335.97    5.01   0
  -3   9   2    0.09    5.99   0
  -2  -5  12   40.35    4.20   0
  -1  -6  17   35.15    4.47   0
  -1  -5  11  367.27    6.20   0
   0  -6  16    3.51    3.94   0
   0   9   0    3.40    4.00   0
   1   2  -2 2042.96   14.84   0
   1   7  -2   15.94    4.02   0
   2  -6  15   12.79    4.56   0
   2   4  -3    9.92    3.58   0
   2   5  -3   36.39    3.63   0
   2   9  -1  106.96    4.60   0
   4  -2   1   73.34    6.90   0
   4   2  -3   50.28    4.06   0
   4   7  -3    0.72    3.34   0
   8  -1   0  109.55    4.08   0
   9  -2   2   15.02    4.06   0
   9   0  -1   -1.70    3.50   0
   9   1  -2  179.62    4.40   0
   9   6  -3   70.73    3.59   0
  10  -1   1   50.67    3.90   0
  10   5  -3    3.62    3.01   0
  10   7  -2    4.33    2.81   0
  11   3  -2   12.15    3.44   0
  12  -1   3    0.40    3.35   0
  12   1   0   18.77    3.55   0
  13   1   1    8.44    3.93   0
 -12   0  18  188.55    4.42   0
 -12   1  16    5.63    3.40   0
 -12   2  15    3.33    3.39   0
 -12   3  14    8.95    3.56   0
 -11   0  15   -1.01    3.34   0
 -10  -2  17   -1.11    3.23   0
 -10  -1  14    2.84    2.76   0
 -10   2  10    3.93    3.38   0
  -9  -3  18   23.20    3.40   0
  -9  -2  14  151.84    3.44   0
  -9  -1  12    8.10    3.35   0
  -9   1   9  247.96    4.83   0
  -8  -2  12  317.09    4.66   0
  -8  -1  10    9.48    3.31   0
  -8   4   6  362.97    6.73   0
  -8   5   6    6.70    4.72   0
  -7  -4  17   -0.73    3.24   0
  -7  -3  13    0.58    3.17   0
  -7   0   7   51.06    4.10   0
  -7   1   6  242.32    5.44   0
  -5  -5  18   19.66    3.57   0
  -4  -5  15   24.28    3.43   0
  -4  -3   8  133.41    3.75   0
  -4  -2   6  152.73    4.67   0
  -3  -3   7 1172.92    8.29   0
  -2  -3   6   37.74    3.87   0
  -1   7  -1   20.50    4.60   0
   0  -4   7 1079.39    9.52   0
   0   8  -1   92.28    4.46   0
   1  -6  16    8.20    4.14   0
   1  -5  10    0.37    4.45   0
   1  -3   4  868.65   11.49   0
   2   0  -1    3.83    5.77   0
   2   8  -2   30.40    4.37   0
   3   7  -3   65.55    4.29   0
   5   4  -4   16.08    3.87   0
   5   5  -4    4.64    3.45   0
   5   9  -2   70.53    4.28   0
   6   4  -4  129.89    4.00   0
   6   5  -4   -0.84    3.34   0
   6   9  -2   11.22    3.75   0
   7  -3   3    7.63    5.49   0
   7  -2   1    6.02    4.36   0
   7   4  -4   50.28    3.52   0
   7   5  -4   32.93    3.25   0
   9   7  -3   87.53    4.02   0
  10   3  -3   98.10    3.90   0
  10   6  -3   37.68    3.45   0
  11   1  -1   20.38    3.58   0
  12  -2   5   -2.36    3.89   0
  12   0   1    3.81    3.40   0
  12   2  -1    4.52    2.85   0
  12   5  -2    6.64    3.27   0
  13   0   2    7.36    3.92   0
  13   2   0   28.40    3.51   0
  13   4  -1   27.11    3.57   0
 -12   1  17   12.71    3.50   0
 -12   4  14    8.16    3.54   0
 -11  -1  18    6.59    3.36   0
 -11   1  14   17.16    3.42   0
 -11   3  12   16.52    3.39   0
 -10  -2  18    0.75    3.10   0
 -10   0  13   -3.91    3.29   0
  -9  -3  19    1.84    3.26   0
  -9   3   8  316.17    5.57   0
  -9   6   8   76.64    5.16   0
  -7  -4  18   11.77    3.45   0
  -6  -4  15   73.96    3.73   0
  -6  -1   7  214.17    4.00   0
  -6   2   4   81.46    5.02   0
  -5  -5  19   -0.63    3.76   0
  -5  -4  13    2.62    3.47   0
  -4  -5  16   26.82    3.56   0
  -3  -5  14   31.60    3.56   0
  -3   8   1  185.76    8.17   0
  -2  -5  13   28.23    3.94   0
  -2  -4   9   75.12    4.76   0
  -2   9   1  111.97    6.18   0
  -1  -4   8  111.88    4.69   0
   0   3  -2  185.13    6.13   0
   2   3  -3  994.01    8.73   0
   3   2  -3   54.93    4.34   0
   4   5  -4    6.41    3.57   0
   4   9  -2   81.65    4.01   0
   5   6  -4   10.12    3.66   0
   5   8  -3    0.05    3.41   0
   6   3  -4   16.45    3.43   0
   6   6  -4   46.36    3.69   0
   6   8  -3    1.33    3.30   0
   7   3  -4  611.00    5.66   0
   7   6  -4    2.32    3.37   0
   7   8  -3    3.68    3.21   0
   8   5  -4  128.51    3.25   0
   8   6  -4    3.79    3.26   0
   8   8  -3   44.16    3.54   0
   9   4  -4    2.80    3.29   0
   9   5  -4    0.20    3.23   0
  10   0  -1    2.66    3.50   0
  10   7  -3    9.54    3.37   0
  11  -3   6    9.75    4.93   0
  11   4  -3    7.99    2.93   0
  11   5  -3   17.55    3.21   0
  12  -1   2   31.73    4.19   0
  12   3  -2    7.13    3.30   0
  13   3  -1    3.12    2.97   0
 -12   2  16    4.48    3.49   0
 -12   3  15    7.35    3.50   0
 -11  -1  19    6.72    3.35   0
 -11   0  16    9.32    3.36   0
 -11   2  13   13.89    3.47   0
 -11   4  12    0.40    4.07   0
 -11   5  12   34.25    4.27   0
 -10  -2  19    8.16    3.30   0
 -10   3  10   27.60    3.54   0
 -10   6  10   75.56    4.52   0
  -9   0  11    2.27    3.48   0
  -9   4   8  134.45    4.94   0
  -8  -2  13  174.97    4.04   0
  -8   0   9   -1.01    3.49   0
  -8   2   7  124.18    4.16   0
  -8   7   7   52.49    6.12   0
  -7  -4  19   43.33    3.60   0
  -7  -2  11   46.42    3.48   0
  -7   3   5    3.89    4.00   0
  -7   6   5   25.59    5.69   0
  -6  -4  16    7.83    3.38   0
  -6  -3  12  146.54    3.92   0
  -6   0   6 1098.12    8.16   0
  -5  -3  10    4.94    3.52   0
  -4  -5  17   40.03    3.62   0
  -3  -5  15    2.39    3.24   0
  -3   6   0   44.51    8.05   0
  -2   5  -1   37.49    5.84   0
  -1  -5  12    5.83    3.94   0
   0  -5  11   18.51    4.00   0
   1   5  -3   10.14    3.83   0
   2  -5  10   53.19    5.26   0
   2   1  -2  231.42    6.87   0
   2   7  -3  116.16    4.62   0
   3   9  -2   -1.78    3.83   0
   4   4  -4  111.12    3.65   0
   4   6  -4   44.24    3.84   0
   4   8  -3   21.11    3.35   0
   5   0  -2  102.46    4.51   0
   5   3  -4    2.37    3.33   0
   6   7  -4  104.23    4.03   0
   7   7  -4   14.57    3.48   0
   8  -2   1   57.63    4.63   0
   9  -4   7    5.52    6.42   0
   9   3  -4  385.67    4.76   0
   9   6  -4    8.22    3.36   0
  10  -2   2    2.38    3.75   0
  10   5  -4    7.17    3.06   0
  11  -2   3   42.53    4.13   0
  11  -1   1   18.85    3.68   0
  11   3  -3  143.71    3.45   0
  12  -2   4    1.52    4.53   0
  12   1  -1   21.37    3.47   0
  12   5  -3   48.87    3.44   0
  13  -1   3   24.73    4.22   0
  13   1   0    3.43    3.39   0
  13   2  -1    8.41    3.53   0
  13   4  -2   40.21    3.53   0
 -11   0  17    2.14    3.39   0
 -11   1  15   56.86    3.57   0
 -10  -1  16    7.04    3.20   0
 -10   0  14  117.80    3.84   0
 -10   1  12   11.00    2.82   0
 -10   2  11   74.07    3.73   0
 -10   4  10  104.56    4.18   0
  -9  -2  16   50.55    2.92   0
  -9   1  10    7.22    3.52   0
  -9   2   9   -1.86    3.48   0
  -8  -3  17    4.94    2.66   0
  -8  -1  11    1.97    2.60   0
  -6  -4  17   18.92    3.38   0
  -6   1   5  591.93    6.66   0
  -5  -4  14   10.78    3.38   0
  -5  -2   8   25.61    3.34   0
  -4  -5  18   23.82    3.54   0
  -3  -5  16   11.83    3.88   0
  -2   8   0   32.64    5.94   0
  -1   9   0    5.67    4.76   0
   0   7  -2   78.32    4.51   0
   1   4  -3   44.49    4.30   0
   1   8  -2    1.08    3.96   0
   3   5  -4    3.29    3.58   0
   3   8  -3    7.04    3.99   0
   4   3  -4  447.16    5.74   0
   5  -5  10   27.65    7.21   0
   5   1  -3  425.60    5.83   0
   6  -1  -1   12.17    4.22   0
   8  -4   6    4.89    7.17   0
   8  -3   3   29.24    5.11   0
   8   7  -4    7.28    2.65   0
   9   7  -4   41.95    3.61   0
  10  -1   0    7.97    3.22   0
  10   3  -4   56.65    3.66   0
  10   4  -4   20.25    2.64   0
  11   0  -1    3.60    3.31   0
  11   2  -3    0.06    3.47   0
  12   0   0   10.95    3.35   0
  12   3  -3   67.22    3.57   0
  12   4  -3    5.62    2.72   0
  13   0   1    2.95    3.46   0
  13   3  -2    2.16    3.53   0
 -12   2  17   -0.71    2.57   0
 -12   3  16   15.03    3.71   0
 -11   0  18   28.56    3.61   0
 -11   2  14   62.87    3.66   0
 -11   3  13   51.45    3.73   0
 -10  -1  17  111.79    3.97   0
  -9  -2  17   55.15    3.48   0
  -9  -1  14    3.87    3.29   0
  -9   0  12   64.18    3.57   0
  -9   7   9    0.28    4.77   0
  -8  -3  18   -0.35    2.61   0
  -8  -3  19    0.24    3.35   0
  -8  -2  14  318.56    4.65   0
  -7  -3  15   10.28    3.46   0
  -7  -2  12    6.99    3.19   0
  -7   0   8  100.18    4.20   0
  -7   4   5  178.21    5.85   0
  -6  -4  18    1.63    3.41   0
  -6  -3  13  751.43    6.24   0
  -5  -4  15   57.22    3.66   0
  -5  -3  11  758.63    6.35   0
  -5   0   5   35.86    4.06   0
  -3  -3   8    4.12    3.55   0
  -2   6  -1   10.92    5.87   0
  -1  -5  13    4.23    3.92   0
  -1   2  -1    6.96    8.33   0
   0  -5  12   10.75    4.10   0
   0  -3   5   61.55    4.63   0
   1  -5  11   18.11    3.93   0
   1  -4   7    2.84    4.56   0
   1   6  -3    9.00    3.16   0
   2   9  -2    3.14    4.10   0
   3  -5  10    0.61    4.74   0
   3   4  -4   81.90    3.90   0
   3   6  -4  256.77    4.87   0
   4   0  -2    8.20    4.11   0
   4   7  -4    0.80    3.32   0
   5  -1  -1  217.51    5.78   0
   5   9  -3    2.94    3.48   0
   6   2  -4   80.98    4.07   0
   7   5  -5    5.76    3.01   0
   7   8  -4    7.42    3.29   0
   8   2  -4   20.87    3.54   0
   8   5  -5   44.96    3.40   0
   8   8  -4    4.99    3.36   0
   9  -2   1  107.53    4.64   0
   9   0  -2   48.99    3.66   0
   9   2  -4   13.34    3.43   0
  10  -4   8    2.36    6.35   0
  11   4  -4    4.52    2.42   0
  11   5  -4    0.05    2.52   0
  11   6  -4   54.54    3.68   0
  12  -1   1    1.32    4.10   0
  13   1  -1    4.09    3.51   0
  13   2  -2   17.61    3.35   0
  14   2  -1    4.41    3.71   0
 -11   0  19   -1.39    3.71   0
 -11   1  16   39.55    3.64   0
 -11   4  13    2.10    3.61   0
 -11   5  13   34.77    4.42   0
 -10  -1  18  466.46    5.29   0
 -10   0  15    3.15    3.39   0
 -10   1  13  126.23    4.08   0
 -10   2  12   -0.51    3.43   0
  -9  -2  18    1.40    3.29   0
  -9   3   9    8.49    4.11   0
  -8  -2  15  344.68    4.89   0
  -8  -1  12  134.12    3.78   0
  -8   0  10  494.46    5.44   0
  -7  -3  16   22.32    3.51   0
  -7   1   7  729.93    6.83   0
  -7   5   5    7.55    4.77   0
  -6  -4  19   21.80    3.63   0
  -6  -1   8    0.56    2.59   0
  -6   3   4   16.09    4.83   0
  -5   1   4 1532.58   10.58   0
  -4  -4  13  194.19    4.52   0
  -4  -2   7  695.27    6.19   0
  -3  -1   4  234.00    5.23   0
  -2  -5  15    4.86    3.34   0
  -2  -4  10   20.88    3.84   0
  -2  -3   7  298.59    5.30   0
  -1  -3   6    2.96    4.02   0
  -1   8  -1  198.79    5.96   0
   0   9  -1    1.09    4.47   0
   2   8  -3  104.78    4.82   0
   4   9  -3   15.09    3.70   0
   5   5  -5  470.45    5.65   0
   5   8  -4   13.29    3.60   0
   6   4  -5  183.67    4.59   0
   7   6  -5   22.15    2.98   0
   8   4  -5   46.16    2.87   0
   8   6  -5   11.51    2.77   0
   9  -1  -1   87.19    4.39   0
   9   4  -5    0.92    3.40   0
   9   5  -5   88.19    3.42   0
   9   6  -5   -2.44    3.09   0
  10   0  -2   42.60    3.77   0
  10   5  -5   42.91    3.25   0
  11  -3   5   16.70    4.75   0
  11  -2   2    8.11    4.06   0
  11  -1   0   75.72    4.52   0
  11   3  -4   44.71    3.00   0
  12  -2   3   12.44    4.20   0
  12   1  -2    3.74    3.52   0
  12   4  -4   11.99    3.44   0
  12   5  -4    3.75    3.35   0
  13  -1   2   10.80    3.80   0
  13   0   0   61.36    3.98   0
  14   1   0   18.16    3.79   0
 -11   1  17   22.60    3.62   0
 -11   2  15    7.05    3.43   0
 -11   3  14    7.53    3.64   0
 -10   0  16   74.37    3.95   0
 -10   4  11    4.40    4.15   0
 -10   6  11   17.14    4.37   0
  -9  -2  19   16.03    2.86   0
  -9  -1  15    7.30    3.44   0
  -9   1  11  299.82    5.10   0
  -9   2  10   20.86    3.81   0
  -8   1   9   17.93    3.72   0
  -8   2   8   44.82    4.28   0
  -8   6   7    3.38    4.64   0
  -7  -2  13  207.27    4.25   0
  -6  -3  14  376.66    4.97   0
  -5  -4  16   10.49    2.98   0
  -4  -4  14   43.34    3.69   0
  -4  -3  10   49.90    3.86   0
  -3  -5  19   34.73    3.80   0
  -2  -5  16   71.01    4.01   0
  -1  -5  14   29.35    3.86   0
  -1   5  -2   10.31    5.06   0
   0  -5  13    2.72    4.02   0
   0  -2   3  353.02    8.30   0
   1   3  -3 1203.15   10.69   0
   2   2  -3 4613.42   18.62   0
   2   5  -4  114.55    4.56   0
   3   3  -4 2167.36   11.19   0
   4   8  -4    5.99    3.34   0
   5   4  -5   73.38    4.08   0
   6   3  -5 1352.00    7.90   0
   6   7  -5    8.28    3.42   0
   7   3  -5    1.24    3.31   0
   7   7  -5   24.54    3.66   0
   8   3  -5   64.41    3.62   0
   8   7  -5   13.71    3.43   0
   9  -3   3   12.11    5.08   0
   9   3  -5  145.08    3.90   0
   9   7  -5   11.34    3.60   0
  10   4  -5    0.66    2.64   0
  10   6  -5   29.00    2.91   0
  11   1  -3   19.11    3.75   0
  11   5  -5    1.17    3.29   0
  12   0  -1   -1.28    3.37   0
  12   3  -4    1.91    3.27   0
 -11   1  18   10.08    3.65   0
 -11   2  16    0.90    3.49   0
 -11   4  14   28.92    3.77   0
 -11   5  14   11.21    4.40   0
 -10  -1  20    5.74    2.91   0
 -10   1  14    5.03    3.55   0
 -10   5  11    7.49    3.58   0
  -9  -1  16  258.30    4.56   0
  -9   0  13    1.06    2.66   0
  -9   4   9   62.60    4.57   0
  -9   6   9    6.86    4.26   0
  -8  -2  16   79.45    3.26   0
  -8  -1  13  176.76    4.22   0
  -8   4   7  104.29    5.02   0
  -7  -3  18    8.76    3.34   0
  -6  -2  11  386.70    4.95   0
  -6   0   7    2.47    3.64   0
  -5  -3  12  250.98    4.21   0
  -5  -2   9    6.30    2.68   0
  -4   0   4  641.15    7.29   0
  -2  -5  17    4.57    3.62   0
  -2  -5  18  148.55    5.05   0
  -2  -2   5 2797.50   13.84   0
  -1  -5  15   52.13    4.45   0
  -1   6  -2   15.00    5.09   0
   0   8  -2  111.33    5.13   0
   1  -5  12   18.03    3.98   0
   1   9  -2    0.61    4.04   0
   2   4  -4  162.43    4.98   0
   2   6  -4    4.33    3.44   0
   3  -2   1  392.74   14.78   0
   3   9  -3   44.74    3.91   0
   4  -4   6   72.08    8.33   0
   4  -1  -1  428.75    7.83   0
   4   2  -4  112.08    4.67   0
   4   5  -5    0.28    3.54   0
   4   6  -5   15.96    3.60   0
   5   7  -5  250.76    4.64   0
   6   9  -4   92.66    4.06   0
   7  -5  12   37.46    8.53   0
   8   1  -4    3.20    3.54   0
   8   8  -5   18.17    3.67   0
  10  -2   1    0.01    3.92   0
  10  -1  -1   21.00    3.50   0
  10   7  -5   12.90    3.03   0
  11   0  -2    6.81    3.44   0
  11   4  -5    0.96    2.52   0
  11   6  -5   58.55    3.15   0
  12   5  -5    2.03    3.22   0
  13  -1   1    3.97    4.03   0
  13   1  -2    4.09    3.49   0
  13   2  -3    1.69    3.57   0
  13   4  -4   23.02    3.48   0
  14   1  -1   32.22    3.81   0
  14   2  -2   88.46    3.96   0
 -11   1  19    3.21    3.54   0
 -11   3  15    3.07    3.47   0
 -10   0  17   -0.69    2.97   0
 -10   1  15  148.21    4.16   0
 -10   2  13    3.82    3.48   0
 -10   3  12   36.97    3.58   0
  -9  -1  17    8.88    3.43   0
  -9   0  14   86.14    3.94   0
  -9   1  12    7.58    3.75   0
  -9   5   9  130.96    5.06   0
  -8  -2  17   61.78    3.02   0
  -8   0  11    0.93    2.77   0
  -7  -3  19    0.67    2.81   0
  -7  -3  20    2.21    3.36   0
  -7  -2  14    0.76    3.39   0
  -7  -1  11   57.18    3.51   0
  -7   0   9    5.33    3.76   0
  -6  -3  15   48.32    3.21   0
  -6  -1   9   82.51    3.58   0
  -6   2   5  602.85    7.37   0
  -5  -4  20   38.26    3.79   0
  -4  -4  15   32.91    3.53   0
  -4   1   3 3061.41   16.10   0
  -3  -4  13    0.83    3.62   0
  -2  -4  11  279.81    5.07   0
  -1   4  -2   65.20    5.73   0
   0  -5  14   -0.05    4.11   0
   2  -3   4  864.06   13.62   0
   2   7  -4  310.15    5.83   0
   3  -5  11    7.71    4.52   0
   3   8  -4    9.66    4.36   0
   4   4  -5   35.39    3.82   0
   5   3  -5   11.82    3.56   0
   5   9  -4   11.79    3.49   0
   6  -2   0   60.59    5.10   0
   6   0  -3    2.31    3.56   0
   6   1  -4  428.10    5.63   0
   6   8  -5   98.74    4.21   0
   7   0  -3    1.23    3.72   0
   7   2  -5   47.42    3.65   0
   7   5  -6    1.51    3.24   0
   7   6  -6   16.05    3.59   0
   7   8  -5    3.19    3.30   0
   8   0  -3   -0.26    3.62   0
   8   2  -5  244.18    4.55   0
   8   4  -6  369.19    4.76   0
   8   5  -6   10.19    3.16   0
   8   6  -6   41.72    3.57   0
   9   0  -3    3.07    3.45   0
   9   1  -4   11.39    3.72   0
   9   2  -5   11.64    3.45   0
   9   5  -6   -2.45    3.47   0
   9   6  -6    3.52    3.19   0
  10  -4   7    5.93    7.00   0
  10   1  -4   15.73    3.76   0
  11  -3   4   -0.10    4.97   0
  12  -2   2   15.34    4.26   0
  12  -1   0   18.22    3.50   0
  12   1  -3   33.16    3.76   0
  12   2  -4    5.66    3.64   0
  12   4  -5   -1.89    3.25   0
  13   0  -1    3.54    3.59   0
  13   3  -4   20.54    3.77   0
  14   0   0   16.48    3.70   0
 -11   2  17   19.48    3.00   0
 -11   3  16   13.95    3.62   0
 -11   4  15   72.53    4.19   0
 -10   0  18  713.61    5.75   0
 -10   0  19    0.51    3.59   0
 -10   4  12   10.36    3.52   0
 -10   6  12   11.27    4.26   0
  -9  -1  18   59.29    3.73   0
  -9   2  11    2.80    3.70   0
  -9   3  10    9.09    3.44   0
  -9   7  10    1.04    4.60   0
  -8  -2  18   74.86    3.17   0
  -8  -2  19    0.93    3.48   0
  -8  -1  14    3.47    3.48   0
  -8   1  10    8.46    3.62   0
  -8   3   8    8.26    4.24   0
  -7   3   6  258.80    5.70   0
  -7   7   6    0.64    5.81   0
  -6  -3  16  133.44    4.07   0
  -6  -2  12  525.62    5.48   0
  -6   1   6   16.53    4.00   0
  -6   4   4  122.83    5.54   0
  -6   6   4   54.43    6.89   0
  -6   8   5   98.10    8.67   0
  -5  -3  13  333.04    4.65   0
  -4  -3  11   35.04    3.98   0
  -4  -2   8  121.07    4.03   0
  -3   0   3   54.85    4.92   0
  -3   7   0  155.56    9.39   0
  -2   7  -1   73.00    6.44   0
  -1  -5  17   44.70    4.54   0
  -1  -5  18   -0.13    4.34   0
  -1  -4  10  216.57    4.91   0
   0  -5  15   26.33    4.24   0
   0  -4   9  840.99    8.00   0
   0   5  -3    3.62    3.92   0
   0   6  -3   58.76    4.86   0
   1   8  -3    3.27    3.97   0
   2  -5  12   56.48    4.71   0
   2   9  -3    1.06    4.21   0
   4  -5  11   68.13    6.21   0
   4   9  -4   51.08    4.34   0
   5  -5  11   24.14    6.31   0
   5   8  -5   67.29    4.03   0
   6   2  -5  598.34    6.02   0
   6   5  -6    3.18    3.49   0
   6   6  -6    8.96    3.57   0
   7   4  -6  490.40    5.45   0
   7   7  -6    3.30    3.49   0
   8   7  -6    2.06    3.36   0
   9  -4   6    2.65    6.90   0
   9  -2   0   64.85    4.88   0
   9   4  -6   21.14    2.81   0
   9   7  -6   -2.38    3.60   0
  10  -3   3    9.87    4.55   0
  10   0  -3    1.75    3.66   0
  10   2  -5  205.68    4.55   0
  10   4  -6   33.66    3.36   0
  10   5  -6    3.27    2.56   0
  10   6  -6    2.29    2.82   0
  10   7  -6   19.36    3.62   0
  11   6  -6   13.09    3.51   0
  12  -3   5    4.41    4.56   0
  12   0  -2    4.98    3.39   0
  12   3  -5    5.78    3.31   0
  13  -2   3   42.13    4.49   0
  13   4  -5   -1.43    3.40   0
  14   1  -2    4.26    3.58   0
  14   2  -3   11.16    3.59   0
 -11   2  18    2.41    3.54   0
 -11   3  17    9.43    3.54   0
 -11   4  16    0.34    4.26   0
 -10   0  20   12.56    3.64   0
 -10   1  16    4.36    3.53   0
 -10   3  13    5.48    3.41   0
 -10   5  12   80.99    4.17   0
  -9  -1  19   18.63    3.50   0
  -9  -1  20   26.41    3.38   0
  -9   0  15   -0.36    3.49   0
  -9   1  13  124.65    3.99   0
  -8  -2  20    3.30    3.50   0
  -8  -2  21    2.11    3.49   0
  -8   0  12    7.61    3.26   0
  -8   2   9    1.61    3.46   0
  -8   7   8   44.20    5.46   0
  -7  -2  15  467.67    4.84   0
  -7  -1  12   16.81    3.36   0
  -7   1   8  796.41    6.99   0
  -7   2   7  373.96    5.61   0
  -6  -3  17   14.14    3.53   0
  -6  -3  18   11.61    3.44   0
  -6   5   4    1.18    5.53   0
  -5  -3  14    5.76    3.60   0
  -5  -2  10   27.52    2.70   0
  -5   0   6  726.06    7.03   0
  -5   3   3  572.34    8.70   0
  -4  -4  17    2.18    3.59   0
  -4  -4  18   -2.65    3.53   0
  -3  -4  14   19.57    3.47   0
  -2  -4  12  109.08    4.24   0
  -1   7  -2  217.97    6.67   0
   0  -5  16   74.77    4.72   0
   1  -5  14   18.62    4.58   0
   1  -4   8  161.13    5.16   0
   2   3  -4 1781.59   11.47   0
   3   5  -5   32.64    3.75   0
   3   6  -5   58.76    3.84   0
   4   3  -5 1146.33    8.38   0
   5   0  -3    0.07    3.92   0
   5   1  -4 1579.19    9.49   0
   5   5  -6  166.49    4.38   0
   6  -3   2   80.18    6.89   0
   6   4  -6  651.70    6.28   0
   6   7  -6    0.59    3.61   0
   7  -1  -2   56.83    3.95   0
   8  -3   2    1.08    5.26   0
   8  -1  -2   78.79    3.90   0
   8   3  -6   13.86    3.35   0
   9   3  -6   88.82    3.82   0
  10   3  -6   20.33    3.50   0
  11   0  -3    0.55    3.38   0
  11   1  -4    2.42    2.92   0
  11   2  -5  134.30    4.45   0
  11   4  -6    0.98    2.52   0
  12   5  -6   14.70    3.32   0
  13  -1   0    2.71    3.98   0
  13   1  -3    3.89    3.56   0
  13   2  -4    4.16    2.83   0
  14   0  -1    1.36    4.19   0
  14   3  -4    1.93    2.92   0
 -10   1  17  113.87    4.18   0
 -10   2  15   -2.05    3.64   0
  -9  -1  21   40.24    3.75   0
  -9   0  16  154.91    4.13   0
  -9   4  10  161.42    4.56   0
  -9   5  10   16.20    4.36   0
  -9   6  10   13.22    4.29   0
  -8  -1  16   -0.14    3.38   0
  -7  -2  16  103.99    3.51   0
  -7   0  10   -0.56    3.58   0
  -7   4   6  479.82    7.41   0
  -6  -3  19    6.94    3.48   0
  -6  -3  20   15.84    3.59   0
  -6  -2  13  753.20    6.15   0
  -6  -1  10  324.82    4.68   0
  -6   0   8   82.44    4.07   0
  -5  -3  15  122.29    3.98   0
  -5  -1   8   12.49    3.37   0
  -4  -4  19  203.83    4.60   0
  -4  -4  20   54.40    3.88   0
  -4  -3  12  388.48    5.34   0
  -3  -4  15   23.05    3.58   0
  -3  -3  10  725.14    6.71   0
  -3  -2   7  540.87    6.29   0
  -2   9   0   20.75    6.11   0
  -1  -4  11   12.63    4.10   0
  -1  -3   7  645.11    7.17   0
  -1   9  -1   60.28    5.68   0
   0  -5  17   82.79    4.79   0
   0  -5  18    6.21    4.43   0
   0   2  -2   43.97    5.90   0
   0   4  -3   11.89    4.05   0
   0   7  -3   84.96    5.30   0
   1   5  -4   49.37    4.08   0
   1   6  -4    4.14    3.68   0
   2   8  -4   23.07    4.45   0
   3  -5  12   13.96    4.53   0
   3   2  -4 2859.71   13.15   0
   3   4  -5  430.73    5.68   0
   3   7  -5  370.71    5.88   0
   3   9  -4   79.18    4.70   0
   4   8  -5   23.61    3.80   0
   5  -2   0  553.83    9.06   0
   5   2  -5 1718.29    9.51   0
   5   4  -6   12.55    3.71   0
   6  -1  -2   10.54    3.68   0
   6   9  -5    3.99    3.56   0
   7   3  -6  266.41    4.29   0
   7   8  -6   40.61    3.72   0
   8   8  -6   47.94    3.79   0
  10  -2   0   48.73    4.24   0
  10  -1  -2  116.37    4.15   0
  11   3  -6    7.67    3.41   0
  12  -2   1    3.69    4.51   0
  12  -1  -1   16.67    3.75   0
  12   1  -4   69.06    3.92   0
  12   2  -5  207.47    4.61   0
  12   4  -6   45.75    3.02   0
  13  -2   2   20.62    4.41   0
  13   0  -2    4.39    3.64   0
  14   2  -4    5.75    3.61   0
 -10   1  18  429.40    5.51   0
 -10   2  16   13.83    3.56   0
 -10   3  14    9.97    3.48   0
 -10   5  13    7.23    4.24   0
 -10   6  13    5.28    4.35   0
  -9   0  17   -0.82    3.45   0
  -9   1  14    5.18    3.61   0
  -9   2  12  165.37    4.32   0
  -9   3  11  227.41    4.56   0
  -8  -1  17  253.58    4.47   0
  -8   0  13    1.46    3.12   0
  -8   1  11    1.15    3.51   0
  -8   4   8    2.99    3.56   0
  -8   6   8   40.61    4.66   0
  -8   8   9    3.28    5.46   0
  -7  -2  17   82.55    3.26   0
  -7  -2  18   -1.43    3.38   0
  -7  -1  13    4.84    3.41   0
  -6  -3  21   10.16    2.72   0
  -5  -3  16  105.57    4.09   0
  -5  -2  11   14.80    3.59   0
  -5   1   5    6.87    3.99   0
  -4  -2   9  133.43    4.15   0
  -3  -4  16    7.52    3.47   0
  -3  -1   5   78.03    4.53   0
  -3   9   1   57.73    8.44   0
  -2  -4  13   37.17    3.71   0
   0  -3   6  112.67    5.09   0
   0   9  -2   43.01    4.92   0
   1  -5  15    3.12    4.08   0
   1  -5  16   59.26    4.75   0
   1  -3   5   27.99    4.96   0
   1   1  -2 7274.76   31.97   0
   2  -5  14   47.52    4.92   0
   5   9  -5   10.25    3.65   0
   6  -5  12   38.12    6.86   0
   6   3  -6 1513.30    8.06   0
   6   8  -6   -0.93    3.58   0
   7   5  -7   -1.48    3.50   0
   7   6  -7   14.42    3.53   0
   8   1  -5   90.88    4.07   0
   8   5  -7   15.67    3.25   0
   8   6  -7   -0.74    3.40   0
   9  -3   2  137.92    6.11   0
   9   1  -5    8.79    3.43   0
   9   2  -6    0.20    3.26   0
   9   4  -7  274.08    4.70   0
   9   5  -7   53.55    3.04   0
  10   1  -5   56.33    4.02   0
  10   4  -7   10.82    3.27   0
  10   5  -7   26.87    2.89   0
  10   6  -7   15.22    2.96   0
  10   7  -7    0.36    3.44   0
  11  -3   3   50.25    5.17   0
  11   5  -7   41.01    3.56   0
  11   6  -7    7.63    3.41   0
  12  -3   4   76.79    5.41   0
  12   0  -3   -1.31    3.24   0
  12   3  -6   20.22    3.38   0
  13   1  -4    6.71    3.58   0
  13   2  -5    8.09    3.55   0
  13   4  -6   13.57    3.35   0
  14   1  -3   75.80    3.94   0
  14   3  -5   12.94    3.72   0
 -10   1  19   43.68    3.35   0
 -10   1  20    4.30    3.65   0
 -10   3  15    6.30    3.49   0
 -10   4  14    8.88    4.23   0
  -9   0  18  167.57    4.30   0
  -9   7  11    3.72    4.65   0
  -8  -1  18  102.42    3.89   0
  -8   0  14    4.57    3.35   0
  -8   2  10   73.43    3.97   0
  -8   3   9   71.04    4.65   0
  -8   5   8   55.72    4.43   0
  -7  -2  19    0.31    3.40   0
  -7  -2  20    1.25    3.58   0
  -7  -2  21    6.95    3.50   0
  -7   0  11    3.63    3.31   0
  -7   1   9  142.55    4.60   0
  -7   5   6    4.69    4.32   0
  -7   6   6   21.85    4.44   0
  -7   8   7    9.27    5.81   0
  -6  -2  14   40.30    3.09   0
  -6   3   5 1333.81   10.83   0
  -5   2   4 1655.21   11.48   0
  -5   7   3    2.12    8.11   0
  -4  -3  13  580.25    5.98   0
  -3  -4  17  302.80    4.95   0
  -3  -4  18  113.99    4.33   0
  -3  -4  19   11.07    3.79   0
  -3  -3  11  231.09    4.88   0
  -2  -4  14   40.46    3.58   0
  -2  -3   9   93.13    4.15   0
  -2  -2   6 1058.06    9.24   0
   0  -4  10    6.17    3.84   0
   1  -5  17   40.35    4.48   0
   1   4  -4  143.59    5.00   0
   1   7  -4   27.14    4.41   0
   1   9  -3   86.46    5.31   0
   2  -5  15    4.47    4.58   0
   2   6  -5  302.34    5.61   0
   3  -5  13    3.92    4.59   0
   3  -4   7  111.76    6.61   0
   3   8  -5   51.15    4.41   0
   4   1  -4   86.39    4.69   0
   4   5  -6    2.96    3.51   0
   4   6  -6   21.13    3.67   0
   4   7  -6   79.85    4.35   0
   5  -5  12    3.24    5.52   0
   5  -4   6  119.02   10.31   0
   5   8  -6    8.71    4.08   0
   6   6  -7   81.42    3.94   0
   7   0  -4  140.92    4.44   0
   7   1  -5   10.10    3.57   0
   7   2  -6  288.53    4.70   0
   7   4  -7  570.11    5.69   0
   7   7  -7    4.47    3.45   0
   8  -4   5    2.17    9.11   0
   8   0  -4   65.42    4.03   0
   8   2  -6   16.61    2.83   0
   8   4  -7  102.86    3.31   0
   8   7  -7   49.81    3.32   0
   9   0  -4   16.91    3.60   0
  10  -4   6   84.49    8.29   0
  10   0  -4    6.03    3.67   0
  10   2  -6   94.88    3.36   0
  11  -2   0    0.97    4.35   0
  11   2  -6   23.89    3.83   0
  11   4  -7   36.66    3.31   0
  12   5  -7   -1.66    3.25   0
  13  -1  -1    5.58    3.40   0
  13   0  -3    1.67    4.09   0
  13   3  -6    7.59    3.68   0
  14  -1   0   15.61    3.82   0
 -10   2  17   -0.32    2.90   0
 -10   2  18   -0.96    3.71   0
 -10   5  14   12.10    4.27   0
  -9   0  19   -0.84    2.94   0
  -9   0  20  212.45    4.53   0
  -9   0  21    1.92    3.52   0
  -9   1  15    6.73    2.87   0
  -9   2  13   30.80    3.90   0
  -9   3  12  138.59    4.19   0
  -9   4  11  130.18    4.63   0
  -8  -1  19   36.50    3.67   0
  -8  -1  21   32.70    3.72   0
  -8   1  12  136.83    4.27   0
  -7  -1  14  263.16    4.02   0
  -7   2   8   13.60    4.49   0
  -7   3   7  864.51    8.16   0
  -6  -2  15  309.35    4.71   0
  -6  -1  11   25.63    2.85   0
  -6   1   7  213.32    4.31   0
  -5  -3  18    2.09    3.56   0
  -5  -3  19   46.95    3.72   0
  -5  -3  20   38.37    3.77   0
  -5  -3  21   13.67    3.75   0
  -5  -2  12   12.44    3.57   0
  -5  -1   9  531.64    5.67   0
  -4  -3  14    6.90    3.78   0
  -4  -1   7  584.56    6.33   0
  -4   0   5   -0.24    3.14   0
  -2  -4  15   -0.51    3.31   0
  -2   8  -1    5.74    6.53   0
  -1  -4  12   51.46    3.73   0
  -1   8  -2   82.24    5.76   0
   0   8  -3   54.77    4.94   0
   1  -4   9   47.80    4.19   0
   1   2  -3 1859.44   14.21   0
   2  -5  16   38.29    4.48   0
   2  -5  17    3.82    4.15   0
   2   5  -5  123.44    4.21   0
   2   9  -4    2.27    4.66   0
   3  -5  14    0.98    4.58   0
   3   3  -5   -1.32    3.80   0
   4   0  -3    1.98    4.08   0
   4   4  -6 1030.47    7.65   0
   5  -1  -2   87.31    4.60   0
   6  -5  13   40.18    6.75   0
   6   1  -5  588.24    6.19   0
   6   5  -7   20.89    2.84   0
   6   7  -7  136.75    4.18   0
   8  -2  -1    8.44    4.29   0
   8   3  -7  214.58    4.33   0
   8   8  -7   72.07    4.12   0
   9   3  -7    6.91    3.45   0
  10  -3   2   73.13    4.85   0
  10   3  -7   -1.56    3.36   0
  11   0  -4   22.35    3.63   0
  11   3  -7    7.51    3.50   0
  12  -1  -2   -0.29    3.63   0
  12   1  -5   17.70    3.68   0
  12   2  -6    0.93    3.59   0
  12   4  -7    7.58    2.79   0
  13  -2   1    3.48    4.34   0
  13   4  -7   60.15    3.76   0
  14   1  -4   12.08    3.70   0
  14   2  -5   14.12    3.73   0
  14   3  -6   14.28    3.71   0
 -10   2  19    6.99    3.73   0
 -10   3  16   28.10    3.70   0
 -10   4  15    1.40    3.67   0
  -9   1  16  265.95    4.60   0
  -9   2  14  149.40    4.35   0
  -9   5  11  141.39    4.54   0
  -9   6  11    0.26    4.45   0
  -8   0  15    3.38    3.29   0
  -8   7   9   22.40    5.09   0
  -7  -1  15   90.58    3.94   0
  -6  -2  16   37.62    3.70   0
  -6   0   9   10.07    2.96   0
  -5   4   3   65.52    5.64   0
  -4  -3  15   96.73    4.06   0
  -4  -2  10    1.10    3.55   0
  -4   3   2  199.59    7.75   0
  -3  -2   8   26.28    3.77   0
  -2  -4  16  141.36    4.37   0
  -2  -4  17   35.38    4.39   0
  -2  -1   4 3948.09   18.33   0
  -1  -3   8 1155.08    9.08   0
   0  -4  11  112.76    4.65   0
   1   8  -4   45.46    4.90   0
   2   4  -5    1.91    3.91   0
   2   7  -5  124.29    4.48   0
   3  -5  15   -1.62    4.67   0
   3  -5  16    4.53    4.55   0
   3  -1  -1  947.43   12.49   0
   4  -5  14    7.54    5.01   0
   4   8  -6   36.62    4.29   0
   5  -5  13   60.31    5.69   0
   5  -3   2   41.67    8.49   0
   5   5  -7   75.99    3.94   0
   5   6  -7   20.13    3.58   0
   6   0  -4  168.91    4.72   0
   6   2  -6  143.38    4.19   0
   6   4  -7  157.04    3.82   0
   7  -2  -1   28.13    4.77   0
   7   3  -7  860.40    6.68   0
   8  -1  -3   78.84    3.96   0
   8   6  -8   37.79    3.62   0
   9  -2  -1   67.62    4.46   0
   9  -1  -3  535.15    6.29   0
   9   5  -8   73.93    3.87   0
  10  -2  -1   24.94    4.25   0
  10   5  -8   35.28    3.46   0
  10   6  -8   -2.20    3.50   0
  10   7  -8   12.22    3.53   0
  11   5  -8    7.03    3.45   0
  11   6  -8   90.60    3.86   0
  12  -3   3   25.58    5.16   0
  12  -2   0   19.23    4.23   0
  12   0  -4   97.34    4.10   0
  12   3  -7   21.48    3.58   0
  13   1  -5   98.28    4.04   0
  13   2  -6   12.90    3.54   0
  14   0  -3   -1.64    3.57   0
 -10   3  17    9.69    3.59   0
 -10   4  16    6.27    3.69   0
 -10   5  15   12.43    3.72   0
  -9   1  17    7.64    3.41   0
  -9   3  13   16.13    3.70   0
  -9   4  12    3.47    3.27   0
  -9   7  12    2.80    4.24   0
  -8   0  16    9.87    3.58   0
  -8   2  11  194.53    4.74   0
  -8   3  10   -0.25    4.25   0
  -8   4   9  265.91    5.20   0
  -7  -1  16  183.89    4.24   0
  -7   0  12  174.47    3.66   0
  -7   1  10  306.52    5.12   0
  -6  -2  17   39.72    3.12   0
  -6  -2  19    2.17    3.48   0
  -6  -1  12  134.62    3.48   0
  -5  -2  13  366.79    5.08   0
  -4  -3  16  461.75    5.53   0
  -2  -4  18   99.95    4.28   0
  -2  -4  19    5.40    3.77   0
  -2  -4  20    0.53    3.79   0
  -2  -3  10  871.60    7.41   0
  -1  -4  14    3.64    4.03   0
  -1  -2   5  166.46    5.44   0
   2   1  -3  583.53    8.92   0
   3   5  -6   25.40    3.65   0
   3   6  -6    5.77    3.66   0
   3   9  -5   20.37    4.32   0
   4  -5  15   19.94    4.91   0
   5  -5  14    3.11    5.31   0
   5   7  -7   17.62    3.54   0
   5   9  -6   44.86    4.18   0
   6   8  -7    5.10    3.75   0
   7  -1  -3  228.61    5.45   0
   7   6  -8   54.92    3.81   0
   8   7  -8   41.64    3.91   0
   9  -4   5    2.55    7.72   0
   9   1  -6   -1.13    3.53   0
   9   2  -7   14.14    3.34   0
   9   4  -8  120.19    3.95   0
   9   7  -8   11.10    3.02   0
  10   1  -6   36.86    3.78   0
  10   2  -7   20.14    3.43   0
  10   4  -8   38.06    3.18   0
  11  -3   2   65.49    5.12   0
  11  -1  -3   12.34    3.58   0
  11   1  -6  273.81    4.89   0
  11   4  -8   36.94    3.40   0
  12   4  -8   33.54    3.40   0
  12   5  -8   13.74    2.78   0
  13  -1  -2    2.83    3.53   0
  13   3  -7    4.97    3.56   0
  14   2  -6   -2.38    3.74   0
 -10   3  18   16.09    3.68   0
 -10   3  19   63.55    4.06   0
 -10   5  16    2.23    3.68   0
  -9   1  19   22.43    3.76   0
  -9   2  15  127.00    4.28   0
  -9   5  12   20.70    4.33   0
  -9   6  12   35.67    4.53   0
  -8   0  17   -2.21    3.53   0
  -8   0  18   15.80    3.39   0
  -8   5   9  122.97    5.01   0
  -8   6   9   66.03    4.85   0
  -7  -1  17  167.87    3.70   0
  -7  -1  18   17.58    3.33   0
  -7   0  13    0.14    3.22   0
  -7   4   7  556.48    7.26   0
  -6  -2  21   20.54    3.69   0
  -6   0  10 1440.72    8.23   0
  -6   1   8    2.85    3.70   0
  -5  -2  14  694.32    6.19   0
  -5  -1  10   46.60    3.39   0
  -4  -3  17   75.04    3.88   0
  -4  -3  18    8.25    3.60   0
  -4  -3  19   49.33    3.69   0
  -4  -3  20   16.61    3.56   0
  -4  -3  21   25.23    3.89   0
  -4  -2  11   18.96    3.60   0
  -4   1   4   80.93    4.95   0
  -3  -3  13   29.33    3.65   0
  -1  -4  15   13.41    4.24   0
  -1   3  -2    5.68    6.20   0
   0  -4  12  197.81    5.32   0
   0  -3   7 1440.51   10.77   0
   1  -4  10  113.52    4.68   0
   2   2  -4   56.30    4.80   0
   2   8  -5   51.49    4.50   0
   3   7  -6   10.84    3.60   0
   4   3  -6   -0.01    3.48   0
   5   1  -5    7.52    3.52   0
   5   2  -6    1.92    3.57   0
   5   4  -7   43.24    3.97   0
   6   3  -7  758.28    6.65   0
   7   5  -8   74.91    3.20   0
   7   7  -8    2.30    3.42   0
   8   1  -6   60.72    3.92   0
   8   2  -7  119.63    3.88   0
   8   4  -8    3.26    2.87   0
   8   8  -8   34.87    4.15   0
   9   0  -5    2.18    3.57   0
  10   0  -5   -1.90    3.57   0
  10   3  -8   12.67    3.42   0
  11  -2  -1  180.75    5.54   0
  11   2  -7   50.24    3.18   0
  11   3  -8    1.36    3.31   0
  12  -1  -3   34.27    4.52   0
  12   1  -6   16.68    3.78   0
  12   2  -7   24.44    3.63   0
  13  -2   0   30.12    4.54   0
  13   4  -8   -2.88    3.46   0
  14   1  -5   17.17    3.74   0
  14   3  -7    7.33    3.63   0
  -9   1  21   41.59    3.35   0
  -9   2  16   49.28    3.87   0
  -9   3  14   18.13    3.49   0
  -9   4  13    6.27    3.46   0
  -8   0  19    5.95    3.49   0
  -8   0  20   11.47    3.47   0
  -8   0  21    5.18    3.39   0
  -8   1  14    1.92    2.88   0
  -7  -1  19   86.93    3.30   0
  -7  -1  20   28.65    3.72   0
  -7  -1  21   75.80    3.76   0
  -7   1  11   52.82    3.94   0
  -7   2   9  188.45    4.74   0
  -7   3   8  639.16    7.18   0
  -6   7   5    6.86    6.03   0
  -5  -2  15  268.33    4.75   0
  -5   1   6  214.90    5.02   0
  -4  -1   8   74.14    3.90   0
  -4   2   3   45.06    4.99   0
  -3  -3  14   11.03    3.78   0
  -3  -2   9   88.06    4.29   0
  -3  -1   6   30.51    3.94   0
  -3   0   4  516.20    7.68   0
  -2  -3  11    7.52    3.78   0
  -2  -2   7  379.55    5.97   0
  -1  -4  16   39.91    3.97   0
  -1  -4  17   35.43    4.34   0
  -1  -4  19  232.01    5.34   0
   0  -2   4 2203.23   16.11   0
   0   6  -4  322.11    6.68   0
   1   3  -4   14.75    3.90   0
   2  -4   9   18.65    4.57   0
   3   4  -6  170.05    4.74   0
   3   8  -6   50.71    4.45   0
   4  -2   0  281.09    9.23   0
   4   5  -7   22.11    3.64   0
   4   6  -7  102.49    4.17   0
   4   7  -7   26.64    4.20   0
   4   9  -6   10.70    3.90   0
   5   0  -4  241.20    5.35   0
   5   8  -7    2.45    3.68   0
   6  -2  -1   26.05    4.37   0
   6  -1  -3  256.41    5.89   0
   6   5  -8    6.97    3.66   0
   6   6  -8  283.21    4.89   0
   6   7  -8    5.32    3.58   0
   7   1  -6  231.71    4.74   0
   7   2  -7  365.54    5.07   0
   7   4  -8  302.89    4.34   0
   7   8  -8   71.27    4.15   0
   8  -3   1   33.26    5.31   0
   8   3  -8    3.55    3.41   0
   9  -3   1   21.57    4.86   0
   9   6  -9    8.51    3.45   0
  10   5  -9   51.72    3.56   0
  10   6  -9    6.72    3.61   0
  10   7  -9   37.64    3.75   0
  11  -4   6    4.65    7.79   0
  11   5  -9   53.22    3.71   0
  11   6  -9   11.07    3.57   0
  12  -2  -1    5.94    4.12   0
  12   0  -5    2.64    3.62   0
  12   3  -8   19.86    3.51   0
  13   1  -6  174.97    4.58   0
  14  -1  -2    4.00    3.87   0
  14   0  -4    0.88    3.72   0
  -9   2  17   54.29    3.16   0
  -9   2  18   -3.03    3.77   0
  -9   3  15   92.32    4.17   0
  -9   5  13   61.36    4.55   0
  -9   6  13    5.60    4.37   0
  -8   1  15   97.49    4.08   0
  -8   3  11    4.26    3.78   0
  -8   4  10   55.85    4.08   0
  -7   0  14   61.25    3.00   0
  -7   5   7    2.58    4.14   0
  -7   6   7   13.17    4.53   0
  -6  -1  14   15.58    2.83   0
  -6   2   7   19.17    4.37   0
  -5  -2  16   14.47    3.54   0
  -5  -1  11   51.67    3.51   0
  -5   0   8  502.95    5.50   0
  -5   5   3  321.63    8.87   0
  -4  -2  12   16.96    3.77   0
  -4   0   6 3939.31   15.16   0
  -3  -3  15   22.19    3.86   0
  -1  -3   9   10.64    3.49   0
  -1   6  -3   27.51    5.34   0
  -1   9  -2    4.82    5.58   0
   0  -4  13    0.44    3.62   0
   0   5  -4   61.92    5.05   0
   0   9  -3   60.67    5.25   0
   1  -4  11    2.33    4.02   0
   1   6  -5  174.69    5.34   0
   1   9  -4    6.65    4.65   0
   2   3  -5  725.40    8.07   0
   3  -4   8    2.08    4.95   0
   3   1  -4  235.44    5.33   0
   3   2  -5  594.61    7.13   0
   4  -4   7    6.56    6.31   0
   4  -1  -2  293.82    7.29   0
   6   4  -8   24.85    3.89   0
   7  -3   1    4.59    5.46   0
   7   0  -5    5.97    3.81   0
   8   5  -9  116.18    4.08   0
   8   6  -9   66.44    3.90   0
   9   5  -9  132.08    3.56   0
   9   7  -9    3.51    3.67   0
  10  -4   5   50.58    8.02   0
  10  -3   1    6.15    4.39   0
  10  -1  -4   13.40    4.41   0
  10   4  -9  110.62    4.21   0
  12  -3   2    7.79    4.77   0
  12   5  -9   25.49    3.03   0
  13  -1  -3    7.79    3.66   0
  13   0  -5    4.74    3.64   0
  13   3  -8    9.05    3.03   0
  14   1  -6   14.54    3.78   0
  14   2  -7   56.73    4.00   0
  -9   2  19   15.67    3.86   0
  -9   2  20   60.47    3.93   0
  -9   3  16    6.36    3.49   0
  -9   4  14   19.29    3.58   0
  -8   1  16    2.14    3.54   0
  -8   1  17  249.32    4.61   0
  -8   2  13  165.11    4.63   0
  -8   5  10  187.47    5.31   0
  -8   7  10   16.05    4.41   0
  -7   0  15    0.80    3.51   0
  -7   1  12   17.77    3.52   0
  -7   8   8   73.41    5.86   0
  -6  -1  15  204.80    3.92   0
  -6  -1  16   -1.37    3.46   0
  -6   0  11   -1.23    2.85   0
  -6   3   6 1479.86   10.24   0
  -6   5   5  214.74    6.38   0
  -6   6   5  142.36    6.73   0
  -5  -2  17   39.63    3.11   0
  -5  -2  18   15.51    3.62   0
  -5  -2  19   24.04    3.65   0
  -5  -2  20    4.58    3.64   0
  -5  -2  21   -0.94    3.74   0
  -5   2   5 1765.31   11.46   0
  -5   3   4    1.71    4.20   0
  -5   6   3   60.73    7.09   0
  -3  -3  16   12.64    3.68   0
  -3  -3  17  111.64    4.28   0
  -3  -3  19   17.83    3.69   0
  -3  -3  20  137.11    4.37   0
  -3  -3  21   28.40    4.06   0
  -1   5  -3  101.82    5.97   0
  -1   7  -3    2.21    5.26   0
   0  -4  14    4.97    3.40   0
   0  -4  15   22.45    4.52   0
   0   7  -4   14.94    4.82   0
   1  -3   6  408.68    7.36   0
   1   5  -5  122.14    4.64   0
   1   7  -5  145.24    5.35   0
   2   6  -6  201.31    5.24   0
   2   9  -5    0.06    4.26   0
   4   4  -7  646.27    6.60   0
   4   8  -7    4.47    3.48   0
   5   5  -8   63.90    4.00   0
   5   7  -8   12.00    4.22   0
   6   1  -6   19.38    3.58   0
   6   2  -7   18.55    3.34   0
   6   8  -8   50.34    4.03   0
   7   6  -9   -0.27    3.58   0
   8  -2  -2  137.15    4.97   0
   8  -1  -4    3.43    4.09   0
   8   7  -9   15.68    2.96   0
   9  -2  -2  349.32    6.13   0
   9  -1  -4   10.59    3.62   0
   9   1  -7   21.48    3.51   0
   9   2  -8   10.55    3.30   0
   9   4  -9   57.12    3.14   0
  10  -2  -2   41.53    4.59   0
  10   1  -7  432.86    5.63   0
  10   2  -8   23.25    3.37   0
  11  -3   1    0.35    4.29   0
  11  -1  -4    1.42    3.42   0
  11   2  -8    5.54    3.58   0
  12   1  -7   11.86    3.77   0
  12   2  -8    5.72    3.44   0
  13  -2  -1    9.57    4.50   0
  13   4  -9    4.99    3.54   0
  14  -1  -3   71.03    4.74   0
  14   3  -8    3.58    2.92   0
  -9   3  17   48.40    3.90   0
  -9   4  15   55.18    3.94   0
  -9   5  14   55.48    3.96   0
  -9   6  14   10.84    4.46   0
  -8   1  18   94.93    3.96   0
  -8   1  19   36.18    3.61   0
  -8   2  14  301.64    5.04   0
  -8   3  12   91.39    4.16   0
  -8   4  11   69.15    4.43   0
  -8   6  10   83.16    4.67   0
  -7   0  16 1012.95    6.47   0
  -7   0  17   -3.39    3.44   0
  -7   2  10  670.87    6.61   0
  -7   4   8  310.58    5.91   0
  -6  -1  17    6.35    3.56   0
  -6  -1  18   20.70    3.52   0
  -6  -1  21   11.45    3.48   0
  -6  -1  22   -2.96    3.68   0
  -6   0  12   14.13    3.30   0
  -5  -1  12  552.58    5.65   0
  -4  -2  13  239.30    4.22   0
  -4  -1   9  331.91    5.02   0
  -3  -2  10   41.45    3.79   0
  -2   6  -2   10.71    7.01   0
  -1  -3  10   15.84    4.42   0
   0  -4  16   45.06    3.71   0
   0  -4  17   41.22    3.96   0
   0  -4  18    0.38    3.73   0
   0  -4  19    9.86    3.96   0
   1  -2   3   87.34    7.26   0
   2  -4  10    6.42    4.61   0
   2   7  -6   76.10    4.78   0
   3   0  -3   60.82    6.24   0
   3   3  -6   60.20    4.34   0
   3   6  -7  154.69    5.03   0
   3   9  -6    5.90    4.33   0
   4   1  -5 1238.72    9.12   0
   4   2  -6  150.32    4.71   0
   6   0  -5    2.13    3.55   0
   7   5  -9    3.60    3.51   0
   7   7  -9    2.62    3.46   0
   8   1  -7  373.34    5.38   0
   8   2  -8   40.87    3.52   0
   8   4  -9  262.72    4.05   0
   8   8  -9    1.94    3.64   0
   9   0  -6  211.31    4.82   0
   9   3  -9   19.19    3.40   0
  10   0  -6  156.15    4.58   0
  10   3  -9    1.21    3.31   0
  10   6 -10   71.23    4.04   0
  11   0  -6   37.57    3.81   0
  11   3  -9    1.32    3.30   0
  11   5 -10   13.11    3.57   0
  11   6 -10   13.08    3.61   0
  12  -2  -2   69.33    4.76   0
  12  -1  -4   71.02    4.36   0
  12   0  -6   12.39    4.03   0
  12   3  -9    0.43    3.39   0
  12   5 -10   53.81    3.69   0
  13  -3   2    4.48    5.10   0
  13   1  -7  104.54    4.19   0
  13   2  -8    4.83    3.69   0
  13   3  -9    4.21    3.54   0
  14   0  -5    1.82    3.69   0
  -9   3  18   21.47    3.01   0
  -9   3  19    3.90    3.58   0
  -9   4  16   36.88    4.00   0
  -9   5  15   20.84    3.83   0
  -9   6  15   38.25    4.81   0
  -8   1  20    2.85    2.85   0
  -7   0  18  111.85    3.34   0
  -7   0  19   -0.39    3.28   0
  -7   0  20  163.51    4.20   0
  -7   0  21    1.25    3.43   0
  -7   0  22   45.91    3.73   0
  -6  -1  19   68.82    3.17   0
  -6  -1  20   21.59    3.07   0
  -5   0   9    0.50    3.39   0
  -4  -2  14  259.21    4.22   0
  -3  -1   7  133.84    4.41   0
  -1  -2   6  348.56    6.39   0
   0  -3   8  205.06    5.06   0
   0   8  -4   12.20    4.45   0
   1  -4  13   93.05    4.66   0
   1   8  -5   88.18    5.10   0
   2  -3   5  203.65    7.36   0
   3   5  -7    3.47    3.58   0
   4   9  -7   43.30    4.64   0
   5   4  -8   24.52    3.74   0
   5   8  -8    5.37    3.72   0
   6   3  -8   14.41    3.67   0
   6   6  -9    7.40    3.57   0
   6   7  -9    1.46    3.97   0
   7  -2  -2    3.56    4.10   0
   7  -1  -4   90.11    4.19   0
   7   4  -9   43.17    3.58   0
   7   8  -9    6.33    3.59   0
   8   0  -6  829.44    7.26   0
   9   5 -10   18.99    3.59   0
   9   6 -10   11.14    3.65   0
   9   7 -10    5.41    3.64   0
  10   5 -10  152.08    3.74   0
  11   4 -10    4.09    3.40   0
  12  -3   1   36.96    4.90   0
  12   4 -10   37.50    3.58   0
  13  -1  -4    8.36    3.74   0
  13   0  -6  275.73    5.06   0
  14  -2  -1    5.06    4.17   0
  14   1  -7   17.88    3.72   0
  14   2  -8   36.03    3.96   0
  14   3  -9   18.81    3.72   0
  -9   5  16   14.66    3.68   0
  -8   2  16   74.68    3.96   0
  -8   4  12   15.39    4.06   0
  -8   5  11   19.57    4.13   0
  -8   6  11    3.94    4.10   0
  -8   7  11    1.62    4.21   0
  -7   1  14  251.42    4.56   0
  -7   2  11   43.41    3.90   0
  -7   5   8   71.15    4.68   0
  -7   7   8    2.08    4.53   0
  -6   0  13    5.19    3.28   0
  -6   2   8  156.06    4.64   0
  -6   8   6    0.91    5.61   0
  -5   1   7  265.97    4.73   0
  -4  -2  16   15.02    3.59   0
  -4  -2  17   16.58    3.49   0
  -4  -2  18    4.25    3.49   0
  -4  -2  19   64.63    3.76   0
  -4  -2  20   21.18    3.65   0
  -4  -2  21    5.80    3.68   0
  -3  -2  11  352.99    5.31   0
  -2  -3  15  583.28    6.14   0
  -2  -3  16   72.37    3.91   0
  -2  -3  18   11.26    4.29   0
  -2  -3  19    6.74    3.58   0
  -2  -3  20    4.65    3.61   0
  -2  -3  21   -2.19    3.82   0
  -2   7  -2  348.84   10.30   0
  -1   8  -3   -0.74    5.51   0
   0   4  -4   28.32    4.24   0
   1  -4  14    8.54    4.24   0
   1  -4  15   43.77    4.51   0
   1  -4  16   -0.55    4.27   0
   1  -4  17  125.99    5.02   0
   1  -4  18   50.19    4.65   0
   1  -4  19    2.69    3.93   0
   2  -4  11    4.88    4.67   0
   2   4  -6  172.41    4.75   0
   2   8  -6   14.78    4.32   0
   3  -4   9   84.48    5.65   0
   3   8  -7   31.71    4.43   0
   4   3  -7  851.65    7.33   0
   4   7  -8   42.72    4.54   0
   5  -2  -1  792.91   10.39   0
   5  -1  -3  428.70    6.89   0
   5   1  -6  214.79    4.73   0
   5   2  -7  302.87    4.96   0
   6  -3   1  241.11    8.82   0
   6   5  -9   25.21    3.14   0
   7   2  -8   12.00    3.22   0
   8   3  -9   66.72    3.02   0
   8   5 -10  176.85    4.39   0
   8   6 -10   84.82    4.03   0
   8   7 -10   20.85    3.54   0
   9  -3   0  298.47    7.40   0
  10  -3   0   13.39    4.59   0
  10   4 -10  100.14    3.46   0
  11  -4   5    9.16    8.12   0
  11  -1  -5  265.54    5.58   0
  11   1  -8    6.65    3.67   0
  11   2  -9    2.19    3.69   0
  12   2  -9    1.11    3.26   0
  13  -2  -2   17.20    4.44   0
  13   4 -10   -0.18    2.80   0
  14  -1  -4    9.24    4.35   0
  14   0  -6   32.17    3.92   0
  -9   5  17    1.61    3.98   0
  -8   2  18   76.99    3.88   0
  -8   2  19    0.77    3.64   0
  -8   2  21    4.75    3.62   0
  -8   3  14    5.88    3.62   0
  -7   1  15   90.28    3.97   0
  -7   3  10    8.89    4.11   0
  -7   6   8   51.88    4.33   0
  -7   8   9    4.99    4.88   0
  -6   0  14  105.39    3.86   0
  -6   3   7  785.71    8.07   0
  -5  -1  14   72.31    3.13   0
  -5  -1  15   60.54    3.57   0
  -5  -1  22    2.56    3.58   0
  -5   0  10   44.43    3.60   0
  -4   0   7    3.74    3.05   0
  -4   1   5 1239.78   10.08   0
  -2  -3  17  190.93    4.52   0
  -2   0   3    0.75    4.53   0
  -2   5  -2    9.48    6.51   0
   0  -1   2 1727.31   20.29   0
   3  -3   4  472.01   12.36   0
   3   4  -7   28.35    3.81   0
   5   9  -8   40.20    4.43   0
   6  -4   6   13.00    8.83   0
   6   4  -9  764.82    6.53   0
   6   8  -9    3.19    3.67   0
   7   0  -6 1781.55    9.87   0
   7   3  -9  117.27    4.02   0
   9  -4   4    5.82    8.89   0
   9  -1  -5    9.68    3.61   0
   9   1  -8   18.62    3.56   0
   9   2  -9    3.07    3.19   0
  10  -2  -3  695.42    7.96   0
  10  -1  -5   59.12    4.19   0
  10   1  -8   59.55    3.38   0
  10   2  -9   10.01    2.77   0
  10   3 -10   27.06    3.40   0
  10   6 -11   20.72    3.81   0
  11  -3   0   26.07    4.65   0
  11  -2  -3    3.13    4.33   0
  11   5 -11   35.65    3.85   0
  11   6 -11    2.81    3.69   0
  12  -1  -5   16.73    4.06   0
  12   1  -8   36.88    3.11   0
  12   3 -10    3.12    3.40   0
  12   5 -11   -0.43    3.58   0
  13  -3   1   23.20    5.08   0
  13   1  -8    3.38    3.62   0
  13   2  -9   39.13    3.08   0
  13   3 -10    3.78    3.48   0
  14   2  -9   79.75    4.14   0
  -8   3  15  118.46    4.31   0
  -8   4  13   29.22    3.58   0
  -8   5  12    9.32    3.83   0
  -8   6  12   45.32    4.64   0
  -8   7  12   11.17    4.41   0
  -7   1  16  176.69    4.36   0
  -7   1  17  166.69    4.35   0
  -7   2  12    7.38    3.07   0
  -7   4   9   40.51    4.14   0
  -6   0  15    1.34    3.32   0
  -6   0  16   91.27    4.01   0
  -6   0  22    4.34    3.70   0
  -6   1  11   28.87    3.76   0
  -5  -1  16   14.07    3.43   0
  -5  -1  17   28.87    3.58   0
  -5  -1  19   18.61    3.67   0
  -5  -1  20    5.66    3.64   0
  -5  -1  21   34.77    3.86   0
  -5   2   6    1.89    4.62   0
  -5   4   4   11.90    4.78   0
  -5   8   4    9.73    6.99   0
  -4  -1  11  685.55    6.26   0
  -3  -2  13   23.80    3.77   0
  -3   0   5    0.12    3.41   0
  -2  -2   9  144.64    4.75   0
  -1  -3  12    4.48    3.62   0
   0  -3   9  232.94    5.12   0
   1  -3   7  102.34    5.07   0
   1   9  -5   17.70    4.72   0
   2  -4  12    6.71    4.22   0
   2  -4  13    1.61    4.17   0
   2  -4  18   60.65    5.09   0
   2   9  -6   13.67    4.90   0
   4  -4   8  277.36    7.81   0
   4   4  -8  221.12    5.00   0
   4   8  -8   33.51    3.84   0
   5   0  -5   27.53    4.14   0
   5   3  -8   -0.74    2.97   0
   5   5  -9   22.99    4.03   0
   5   6  -9    1.08    3.45   0
   5   7  -9    8.04    3.50   0
   6  -1  -4  420.99    6.74   0
   6   2  -8  160.43    4.11   0
   7   5 -10   89.79    4.06   0
   8  -3   0   33.12    5.05   0
   9  -2  -3   47.26    4.09   0
   9   3 -10   10.28    3.52   0
   9   6 -11    3.07    3.60   0
   9   7 -11    4.08    3.71   0
  10  -4   4   45.64    8.31   0
  10   0  -7   10.45    4.15   0
  10   5 -11    7.43    3.55   0
  11   0  -7    9.44    3.09   0
  11   4 -11   10.93    3.60   0
  12  -3   0    9.29    4.70   0
  12  -2  -3   25.81    4.61   0
  12   0  -7   -1.09    3.88   0
  12   4 -11    6.45    3.40   0
  13  -1  -5   94.75    4.54   0
  13   4 -11   -1.31    3.62   0
  14  -2  -2   92.92    4.96   0
  14   1  -8   40.88    3.89   0
  -8   3  16   31.31    3.84   0
  -8   3  17    4.57    3.56   0
  -8   4  14    2.19    3.71   0
  -8   5  13   14.32    4.08   0
  -8   7  13   16.24    4.53   0
  -7   1  18   11.61    2.84   0
  -7   1  19   83.97    3.37   0
  -7   1  20   31.54    3.10   0
  -7   2  13  210.70    4.85   0
  -7   3  11   89.27    4.26   0
  -6   0  17    1.97    2.86   0
  -6   0  18    0.26    3.43   0
  -6   0  19    2.28    3.44   0
  -6   0  20  441.09    5.38   0
  -6   0  21    5.31    2.95   0
  -6   2   9  148.48    4.59   0
  -6   5   6    3.25    4.62   0
  -6   7   6    2.14    4.98   0
  -5   0  11   -1.25    3.12   0
  -5   1   8   10.43    3.99   0
  -3  -2  14   10.54    3.76   0
  -3  -2  20    5.20    3.44   0
  -3  -2  21   43.68    3.90   0
  -3  -1   8  498.34    5.73   0
  -1  -3  18   25.27    4.33   0
  -1  -3  19    4.76    3.70   0
  -1  -3  20   62.63    4.22   0
  -1  -2   7  897.91    8.54   0
   0  -2   5 1661.79   13.21   0
   0   9  -4   16.78    5.29   0
   1   6  -6    9.95    4.56   0
   2  -4  14    5.25    4.42   0
   2  -4  16   37.93    4.47   0
   2  -4  17  105.15    4.56   0
   2   2  -5 2586.61   13.93   0
   2   6  -7   45.87    4.34   0
   3  -4  10    3.02    4.67   0
   3   9  -7   33.99    4.55   0
   5  -4   7   26.56    6.62   0
   5   8  -9    3.01    3.77   0
   6   1  -7  214.74    4.14   0
   7   4 -10  345.22    4.98   0
   7   8 -10   -0.04    3.81   0
   8  -2  -3 1057.72    9.21   0
   8   1  -8  547.04    6.12   0
   8   2  -9   -1.00    2.73   0
   8   6 -11    0.22    3.62   0
  10   4 -11    1.93    3.33   0
  12   2 -10   13.24    3.38   0
  13  -2  -3    0.62    4.16   0
  14  -1  -5   20.32    4.05   0
  14   0  -7   -0.72    3.96   0
  -8   3  18    1.85    2.91   0
  -8   3  20   -0.84    2.90   0
  -8   4  15   -0.50    3.57   0
  -8   6  13   59.41    4.03   0
  -7   2  14    1.72    3.66   0
  -7   5   9    3.04    3.77   0
  -7   6   9    1.50    4.10   0
  -7   7   9   -1.23    4.20   0
  -6   1  12  135.58    3.73   0
  -6   6   6   14.55    5.24   0
  -5   3   5   16.48    4.35   0
  -5   9   5    8.50    7.09   0
  -4  -1  12    2.46    2.88   0
  -4  -1  22   15.93    3.81   0
  -4   0   8  541.70    6.15   0
  -3  -2  15  109.67    4.18   0
  -3  -2  16    0.30    3.57   0
  -3  -2  17    8.56    3.67   0
  -3  -2  18    2.72    3.69   0
  -3  -2  19   -0.12    3.51   0
  -2  -2  10   76.04    4.10   0
  -1  -3  15    3.82    3.63   0
  -1  -3  16  213.77    4.82   0
  -1  -3  17  115.79    4.28   0
   0  -3  10   47.27    3.79   0
   0   6  -5   22.79    4.80   0
   1   2  -4 1935.87   14.07   0
   1   7  -6  549.10    7.55   0
   2   3  -6   33.63    4.48   0
   2   5  -7   -2.65    3.95   0
   2   7  -7   43.59    4.65   0
   3  -4  11  342.23    6.76   0
   3  -4  17   33.34    4.55   0
   3   1  -5   71.19    4.60   0
   3   2  -6  368.61    5.54   0
   3   6  -8   44.61    4.33   0
   3   7  -8  172.99    5.47   0
   4   9  -8    9.33    4.63   0
   5   4  -9   53.09    4.04   0
   6   0  -6 1137.02    8.54   0
   6   3  -9    3.17    2.94   0
   6   5 -10  140.13    4.30   0
   6   7 -10   24.49    3.72   0
   8   0  -7    5.74    3.98   0
   8   3 -10    4.32    2.69   0
   8   5 -11   20.61    3.64   0
   8   7 -11   -0.32    3.58   0
  10  -1  -6   35.04    4.57   0
  10   1  -9    6.53    3.67   0
  10   2 -10    2.68    3.39   0
  11  -4   4   10.36    8.00   0
  11  -1  -6  264.43    5.01   0
  11   1  -9  126.55    4.27   0
  11   2 -10   51.67    3.22   0
  11   3 -11    8.67    3.20   0
  12  -1  -6   13.86    3.77   0
  12   1  -9   56.21    4.20   0
  12   3 -11    5.02    3.42   0
  13  -3   0   21.26    5.02   0
  13   1  -9   -1.94    3.57   0
  13   2 -10    7.34    3.01   0
  13   3 -11    1.13    3.59   0
  14  -2  -3    8.76    4.50   0
  14   1  -9    1.41    3.80   0
  14   2 -10    0.81    3.70   0
  -8   4  16   13.76    3.61   0
  -8   4  17   14.62    3.60   0
  -8   4  18   32.96    3.91   0
  -8   4  19    9.84    3.87   0
  -8   6  14  155.86    4.74   0
  -7   2  15  467.93    5.64   0
  -7   2  16  109.87    4.15   0
  -7   2  21    4.23    3.64   0
  -7   3  12    9.52    3.91   0
  -7   8  10    0.55    4.28   0
  -6   1  13  142.76    4.10   0
  -6   2  10   39.08    3.91   0
  -6   3   8   13.34    3.78   0
  -4  -1  13  131.13    4.07   0
  -4  -1  14   44.71    3.55   0
  -4  -1  20  107.21    4.14   0
  -4  -1  21   20.97    3.90   0
  -3  -1   9  412.64    5.63   0
  -2  -2  11   30.17    3.97   0
   0  -3  11  668.24    7.26   0
   0  -3  20   64.37    4.11   0
   0   7  -5    7.46    4.86   0
   1  -3   8  142.04    5.20   0
   1   3  -5  496.03    7.50   0
   1   5  -6   29.86    4.13   0
   2   8  -7  137.72    5.72   0
   3  -4  12  257.41    5.87   0
   3  -4  15   13.66    4.30   0
   3  -4  16   73.27    5.05   0
   3   3  -7 1057.28    8.26   0
   4  -4   9  182.21    6.64   0
   4   1  -6  943.68    7.96   0
   4   6  -9    0.81    3.41   0
   4   7  -9   32.93    4.46   0
   6   8 -10   11.09    3.77   0
   7  -3   0   74.37    5.99   0
   7  -1  -5   11.14    3.68   0
   7   2  -9  194.78    3.88   0
   7   7 -11   10.88    3.55   0
   8   4 -11   67.15    3.93   0
   9  -1  -6   -0.61    4.18   0
   9   2 -10   22.96    3.40   0
  10  -3  -1  141.91    5.74   0
  10  -2  -4  267.41    5.96   0
  10   3 -11    5.90    3.36   0
  10   5 -12   82.57    3.99   0
  10   6 -12    6.33    3.05   0
  11  -3  -1   19.05    4.56   0
  11  -2  -4  532.01    7.23   0
  11   0  -8  137.78    4.42   0
  11   5 -12   34.18    3.04   0
  12  -2  -4    7.34    4.52   0
  12   0  -8  457.23    5.92   0
  12   4 -12   23.35    3.54   0
  13  -1  -6  185.77    4.85   0
  13   0  -8    4.01    3.71   0
  -8   5  16   65.71    4.20   0
  -8   5  17   33.73    3.89   0
  -8   5  18    4.39    4.53   0
  -8   6  15   53.97    4.23   0
  -8   6  16   37.57    4.77   0
  -7   2  18   -0.24    2.84   0
  -7   2  19    2.31    2.91   0
  -7   2  20    3.42    2.83   0
  -7   3  13    3.94    3.53   0
  -7   4  11   25.17    3.75   0
  -7   5  10   87.06    4.86   0
  -7   7  10   15.66    4.92   0
  -6   1  14   13.70    3.37   0
  -6   1  22    2.58    2.88   0
  -6   8   7    1.59    5.23   0
  -5   0  13    2.22    2.60   0
  -5   0  14    2.14    3.40   0
  -5   0  21    4.36    3.76   0
  -5   1   9  494.91    5.60   0
  -5   5   4    1.41    5.23   0
  -4  -1  16   21.00    3.64   0
  -4  -1  17   41.81    3.76   0
  -4  -1  18   32.77    3.68   0
  -4  -1  19   37.45    3.68   0
  -4   0   9    1.25    3.51   0
  -4   1   6  946.82    8.56   0
  -2  -2  20   27.38    3.77   0
  -2  -2  21   20.74    3.16   0
  -1   9  -3   17.94    6.25   0
   0  -3  12   32.45    4.54   0
   0  -3  18   16.91    3.96   0
   0  -3  19    5.69    3.73   0
   0   5  -5   72.28    5.19   0
   1   8  -6   18.12    4.35   0
   2  -3   6   80.74    5.63   0
   3  -4  13   41.63    4.60   0
   3  -4  14    9.14    4.21   0
   3   8  -8   90.65    4.36   0
   4   5  -9  351.82    5.65   0
   4   8  -9    4.99    4.38   0
   5   1  -7  262.42    4.96   0
   5   2  -8   18.46    3.43   0
   5   6 -10   74.85    4.06   0
   5   7 -10   25.21    4.19   0
   6   4 -10   30.70    3.26   0
   7  -2  -3 1294.57   10.52   0
   7   0  -7   52.60    4.28   0
   7   3 -10    5.70    2.75   0
   7   5 -11    7.83    3.62   0
   7   8 -11    3.91    3.87   0
   9  -3  -1  373.19    7.51   0
   9  -2  -4   10.19    4.18   0
   9   3 -11  218.02    4.35   0
   9   5 -12   21.21    3.60   0
   9   6 -12   30.24    3.89   0
   9   7 -12    6.36    3.82   0
  10   0  -8  961.61    7.70   0
  10   4 -12    6.69    3.43   0
  11   4 -12    6.34    2.93   0
  12  -3  -1   16.86    4.71   0
  13  -2  -4    4.94    4.31   0
  13   2 -11   15.02    3.74   0
  14  -1  -6   16.14    3.93   0
  14   0  -8  229.96    4.98   0
  -7   3  14  114.64    4.31   0
  -7   4  12   31.13    4.20   0
  -6   1  16    4.43    2.83   0
  -6   1  17    5.03    3.35   0
  -6   1  18   23.53    3.60   0
  -6   1  19   66.07    3.23   0
  -6   1  20   21.73    3.03   0
  -6   3   9    3.25    4.49   0
  -5   0  15    2.87    2.78   0
  -5   0  16  104.26    4.08   0
  -5   0  17    4.41    3.47   0
  -5   0  18   18.30    3.48   0
  -5   0  19    2.47    3.53   0
  -5   0  20    0.34    2.88   0
  -5   7   4  189.16    7.83   0
  -3  -1  10  277.49    4.98   0
  -3  -1  22   55.46    4.01   0
  -2  -2  12    7.45    3.05   0
  -2  -2  13  279.72    4.93   0
  -2  -2  18    3.85    3.78   0
  -2  -2  19   16.41    3.69   0
   0  -3  13  113.55    4.45   0
   0  -3  15  769.41    6.97   0
   0  -3  17  131.63    4.36   0
   0   3  -4   62.12    5.64   0
   0   8  -5   91.72    5.98   0
   2   4  -7   50.12    4.56   0
   3   4  -8   -0.42    4.00   0
   4  -4  10   66.40    5.42   0
   4  -4  15    8.49    5.03   0
   4  -4  16   16.29    4.55   0
   5  -4   8   69.51    6.65   0
   5  -1  -4 1523.34   11.03   0
   5   3  -9   26.68    3.83   0
   5   5 -10  412.37    5.73   0
   5   8 -10   23.07    4.43   0
   6   2  -9  143.60    4.00   0
   8  -1  -6   65.52    4.13   0
   8   1  -9   14.79    3.59   0
   8   2 -10   72.24    3.79   0
   8   6 -12   43.14    3.72   0
   8   7 -12   12.24    3.78   0
   9   0  -8 1651.80    9.28   0
   9   4 -12    3.61    3.49   0
  11   1 -10   73.66    4.12   0
  11   2 -11   51.53    3.78   0
  11   3 -12   14.50    3.50   0
  12  -1  -7   10.68    4.16   0
  12   1 -10   32.62    3.79   0
  12   2 -11   10.90    2.90   0
  12   3 -12    7.79    3.60   0
  13  -3  -1    0.09    4.71   0
  13   1 -10    7.63    3.57   0
  13   3 -12   33.51    3.76   0
  14   2 -11   54.72    4.08   0
  -7   3  15    6.02    3.71   0
  -7   3  17   60.23    3.97   0
  -7   3  18   -0.78    3.69   0
  -7   3  20    3.89    3.75   0
  -7   5  11    5.37    3.64   0
  -7   7  11    9.55    4.35   0
  -6   2  12  512.03    5.96   0
  -6   4   8   25.45    4.40   0
  -6   5   7   25.72    4.26   0
  -6   7   7  128.08    5.70   0
  -5   1  10   51.49    3.31   0
  -5   3   6  300.32    6.25   0
  -5   6   4    4.61    5.75   0
  -4   0  10  205.96    4.63   0
  -4   9   3   14.09    9.09   0
  -3  -1  11    8.38    3.76   0
  -3  -1  21   24.01    3.87   0
  -2  -2  14   21.73    4.15   0
  -2  -2  15 1204.70    8.02   0
  -2  -2  16   37.06    3.92   0
  -2  -2  17   24.20    3.80   0
  -2  -1   7  159.02    4.92   0
  -1  -2  21   14.03    4.08   0
  -1   6  -4  318.68    8.31   0
  -1   7  -4  303.16    8.31   0
   1  -3   9  241.38    5.64   0
   1  -3  19    4.03    3.88   0
   1   4  -6  194.00    5.72   0
   2   9  -7   -0.92    4.52   0
   3   0  -4  504.43    7.98   0
   3   9  -8   21.21    4.56   0
   4  -4  11   49.31    4.91   0
   4  -4  12   28.23    4.96   0
   4  -4  13    4.04    4.60   0
   4  -4  14   -2.84    4.32   0
   4   0  -5   -0.75    4.06   0
   4   4  -9  890.05    7.45   0
   4   9  -9    2.22    5.12   0
   6   1  -8    4.51    2.81   0
   6   3 -10  359.88    5.20   0
   6   5 -11   45.02    3.90   0
   6   6 -11   52.53    3.78   0
   6   7 -11    1.48    3.69   0
   8  -3  -1   51.44    5.38   0
   8  -2  -4   16.09    4.25   0
   8   3 -11    4.41    2.76   0
   8   5 -12    9.05    3.64   0
  10  -4   3    6.73    7.89   0
  10  -1  -7  421.72    5.94   0
  10   3 -12   33.36    3.66   0
  10   6 -13    6.24    3.87   0
  11  -1  -7   18.71    3.72   0
  11   0  -9    2.39    3.88   0
  11   5 -13   40.65    3.25   0
  12   0  -9    2.29    3.94   0
  12   4 -13   41.24    3.60   0
  13  -1  -7  105.85    4.42   0
  13   0  -9   -1.33    3.80   0
  14  -1  -7   16.43    4.79   0
  -7   4  13   33.23    3.90   0
  -7   5  12    0.67    4.24   0
  -7   6  11    1.04    3.88   0
  -6   2  21   17.71    3.65   0
  -6   3  10  367.13    5.97   0
  -6   6   7   76.28    4.88   0
  -5   1  11   52.77    4.06   0
  -5   1  22    4.22    3.71   0
  -5   2   8   20.82    3.90   0
  -4   0  21   -0.44    3.69   0
  -4   0  22    6.13    3.01   0
  -4   1   7  573.55    6.68   0
  -3  -1  19   45.28    3.83   0
  -3  -1  20   37.20    3.92   0
  -2   0   4  140.55    6.22   0
  -1  -2   9    4.62    3.90   0
   0  -2   6  504.47    7.52   0
   1  -3  10  112.67    4.78   0
   1  -3  17   34.85    4.48   0
   1  -3  18   28.83    3.99   0
   1   9  -6   20.52    4.96   0
   3   6  -9   26.16    4.32   0
   5  -4  15   37.17    5.18   0
   5   0  -6  725.19    6.92   0
   5   4 -10    5.41    3.71   0
   6   8 -11    2.49    3.93   0
   7   2 -10  658.68    6.11   0
   7   7 -12    3.20    3.80   0
   8   0  -8  156.70    4.17   0
   8   4 -12   14.82    3.73   0
   9   1 -10    5.83    3.41   0
   9   2 -11    2.64    3.49   0
   9   6 -13    0.54    3.91   0
  10  -3  -2   32.68    5.14   0
  10  -2  -5  187.29    5.46   0
  10   0  -9    9.36    4.20   0
  11  -4   3   65.35    8.36   0
  11  -3  -2    9.88    4.79   0
  11   4 -13    3.34    3.60   0
  12  -3  -2    4.68    4.76   0
  12  -2  -5  195.76    5.26   0
  13  -2  -5   13.26    4.70   0
  13   2 -12    5.30    3.73   0
  14   0  -9    1.37    3.90   0
  -7   4  16   30.71    3.87   0
  -7   4  17    1.61    3.58   0
  -7   4  18   12.72    3.76   0
  -7   4  19   40.02    4.04   0
  -7   5  13   43.96    4.48   0
  -7   6  12   49.07    4.57   0
  -7   7  12    2.36    4.52   0
  -6   2  14   39.07    3.99   0
  -6   2  15  330.12    5.07   0
  -6   2  16   39.12    3.87   0
  -6   2  17   40.77    3.74   0
  -6   2  18    0.75    3.45   0
  -6   2  19    1.18    3.47   0
  -6   2  20   31.08    3.10   0
  -6   8   8   55.89    5.26   0
  -5   1  12  536.91    5.77   0
  -5   1  20    7.77    3.55   0
  -5   1  21   24.76    3.14   0
  -4   0  11    0.01    2.64   0
  -4   0  20   21.47    3.74   0
  -4   5   2   36.21    6.87   0
  -3  -1  13  417.19    5.47   0
  -3  -1  14    5.05    3.45   0
  -3  -1  15  365.66    5.09   0
  -3  -1  16   42.95    3.67   0
  -3  -1  17   52.09    3.91   0
  -3  -1  18  104.93    4.07   0
  -3   0   7    0.39    3.71   0
  -1  -2  18    8.61    4.35   0
  -1  -2  19    3.56    3.67   0
  -1   5  -4  185.74    6.85   0
  -1   8  -4   11.77    6.49   0
   0   4  -5   51.14    5.19   0
   1  -3  11   78.61    4.67   0
   1  -3  16   20.95    3.87   0
   2  -3   7  151.38    6.02   0
   2  -3  19   15.60    4.13   0
   2   0  -3    0.97    5.73   0
   2   7  -8   66.00    4.99   0
   3   2  -7  546.83    6.59   0
   3   7  -9   50.85    4.40   0
   4  -2  -1  125.77    7.40   0
   4   2  -8  116.49    4.19   0
   4   6 -10   48.75    3.92   0
   4   7 -10   22.68    3.97   0
   5  -4   9   64.65    5.82   0
   5  -4  14   37.04    5.30   0
   5  -2  -2  104.51    5.48   0
   6  -4   7   45.92    7.40   0
   6   0  -7    1.14    3.79   0
   6   4 -11   57.29    4.08   0
   7   5 -12    1.42    3.70   0
   9  -1  -7   21.46    3.80   0
   9   3 -12  141.67    3.66   0
  10   4 -13    6.87    2.85   0
  11   1 -11   96.14    4.05   0
  12   1 -11   -0.68    3.56   0
  12   2 -12   12.06    3.02   0
  12   3 -13   16.31    3.82   0
  13  -3  -2    2.21    4.92   0
  13   1 -11   15.44    3.69   0
  13   3 -13    9.05    3.72   0
  14  -2  -5   17.48    4.10   0
  14   2 -12    1.91    3.10   0
  -7   5  14   21.81    3.86   0
  -7   5  15   63.17    4.72   0
  -7   6  13   40.36    4.19   0
  -7   7  13  212.89    5.47   0
  -6   3  11  139.69    4.44   0
  -6   3  21   13.71    3.82   0
  -6   5   8    4.72    4.20   0
  -6   7   8    3.87    4.71   0
  -5   1  13   47.57    3.76   0
  -5   1  14   71.83    3.83   0
  -5   1  17   26.24    3.53   0
  -5   1  18   37.01    3.56   0
  -5   1  19   18.73    3.45   0
  -5   2   9    3.93    3.70   0
  -5   8   5   66.85    6.72   0
  -5   9   6   44.49    6.60   0
  -4   0  12   14.14    2.70   0
  -4   0  13   -1.57    3.29   0
  -4   0  17    0.01    3.66   0
  -4   0  19    4.00    3.12   0
  -2  -1   8  106.16    4.35   0
  -2  -1  21   10.43    4.03   0
  -2   1   2  215.39    8.92   0
  -1  -2  11    7.48    3.85   0
   0   9  -5    5.71    5.23   0
   1  -3  12   75.05    4.17   0
   1  -3  13   64.74    4.09   0
   1  -3  14   15.96    3.94   0
   1  -3  15    2.82    3.79   0
   1   6  -7  293.72    6.12   0
   1   7  -7   81.22    4.95   0
   2  -3  18   26.54    4.03   0
   2   2  -6 1043.66    9.46   0
   2   5  -8 1263.20    9.19   0
   2   8  -8  319.23    6.60   0
   3  -3   5  456.82   10.31   0
   3   3  -8    6.02    3.85   0
   3   5  -9   18.26    3.93   0
   3   8  -9    3.93    4.36   0
   4   1  -7  563.18    6.45   0
   4   3  -9  432.19    5.84   0
   4   5 -10   22.67    3.94   0
   4   8 -10    8.33    4.54   0
   5  -4  10    6.08    4.55   0
   5  -4  11  126.95    5.82   0
   5  -4  12    9.60    4.67   0
   5  -4  13   18.23    4.37   0
   5   2  -9    7.33    3.46   0
   5   5 -11   49.09    4.45   0
   5   6 -11    2.74    3.65   0
   5   7 -11    7.29    3.65   0
   6  -4  14   17.39    5.19   0
   7  -2  -4  189.05    5.71   0
   7   0  -8   99.01    4.38   0
   7   4 -12   33.95    3.78   0
   8   1 -10    8.86    3.48   0
   8   3 -12   90.47    3.94   0
   8   5 -13   16.26    3.74   0
   8   7 -13    9.13    4.09   0
   9  -2  -5   13.84    3.78   0
   9   0  -9    5.66    3.37   0
  10   2 -12   -2.46    3.48   0
  11  -1  -8    6.89    3.73   0
  11   5 -14   10.94    3.18   0
  12  -4   3    2.83    7.41   0
  12  -1  -8   33.38    3.93   0
  12   4 -14    8.67    3.72   0
  13  -1  -8    0.40    4.02   0
  13   0 -10    9.64    3.65   0
  14   0 -10    2.23    3.89   0
  -7   5  16    6.83    3.91   0
  -7   5  17   12.91    3.98   0
  -7   5  18   14.82    3.97   0
  -7   6  14    3.18    3.95   0
  -7   6  15  254.62    5.35   0
  -7   6  16   39.81    4.14   0
  -6   3  12  147.27    4.70   0
  -6   3  20   11.67    3.83   0
  -6   8   9    0.56    4.88   0
  -5   1  15   55.73    3.09   0
  -5   1  16   13.94    3.03   0
  -4   0  14    0.11    2.79   0
  -4   0  15   -0.39    2.77   0
  -4   0  16    7.89    2.83   0
  -4   1   8   67.77    4.14   0
  -4   1  22   18.19    3.92   0
  -3   0  22    6.35    3.13   0
  -2  -1  20    8.69    3.74   0
  -1  -2  12   24.32    3.99   0
  -1  -2  13   59.43    4.27   0
  -1  -2  14 1040.57    7.84   0
  -1  -2  15  128.07    4.60   0
  -1  -2  16  112.10    4.45   0
   0  -2   7   48.84    4.33   0
   0  -2  20    1.86    3.73   0
   1   8  -7    2.72    4.85   0
   2  -3   8   56.41    5.19   0
   2  -3  17  119.25    4.55   0
   3   1  -6   27.26    4.07   0
   5   1  -8    9.01    2.93   0
   5   3 -10   -0.64    3.22   0
   5   8 -11    2.94    3.84   0
   6  -4   8   -1.18    5.99   0
   6  -4  13   11.61    5.38   0
   6  -3   0   72.53    6.62   0
   6   2 -10   35.02    3.63   0
   6   5 -12  191.95    4.68   0
   6   6 -12    5.16    3.87   0
   6   8 -12    8.73    4.92   0
   7  -4   6   40.54    8.52   0
   7  -3  -1  566.39    9.79   0
   8  -1  -7  370.66    5.88   0
   9   6 -14   12.08    3.74   0
  10  -1  -8   65.76    4.34   0
  10   3 -13    4.69    2.86   0
  10   5 -14    9.65    3.06   0
  11  -2  -6   24.59    4.59   0
  11   0 -10   97.86    4.40   0
  11   4 -14   24.29    3.70   0
  12  -3  -3   58.74    5.18   0
  12  -2  -6    3.18    4.06   0
  13  -2  -6   10.74    4.00   0
  13   2 -13   48.76    4.10   0
  14  -2  -6    4.29    4.56   0
  -6   3  13  723.54    6.83   0
  -6   3  14  375.58    5.48   0
  -6   3  15   49.75    4.07   0
  -6   3  16  127.36    4.33   0
  -6   3  17   12.61    3.67   0
  -6   3  18   15.79    3.72   0
  -6   3  19    7.18    3.27   0
  -6   4  10   27.64    4.16   0
  -6   5   9   26.86    4.49   0
  -5   2  10   28.13    4.05   0
  -5   2  21    4.95    3.64   0
  -5   4   6   10.55    4.23   0
  -5   5   5  443.55    7.71   0
  -4   1  21   12.79    3.61   0
  -4   3   4  410.80    7.39   0
  -3   0  21    2.36    3.09   0
  -2  -1   9  152.05    4.19   0
  -2  -1  18   33.93    3.78   0
  -2  -1  19    1.95    3.04   0
   0   6  -6    4.89    4.80   0
   0   7  -6    6.21    5.08   0
   2  -3  16    3.99    3.79   0
   2   9  -8  131.13    5.98   0
   3  -3  18    8.56    4.79   0
   3   9  -9   92.81    5.52   0
   4   4 -10   62.39    4.37   0
   5   4 -11   11.40    3.94   0
   6  -4  12   36.73    5.50   0
   6   1  -9   86.03    3.31   0
   6   3 -11  142.50    3.77   0
   7   2 -11   39.22    3.80   0
   7   7 -13  221.32    4.95   0
   8  -2  -5  234.86    5.49   0
   8   0  -9    2.65    3.09   0
   8   4 -13   31.41    3.86   0
   9   2 -12  161.34    3.80   0
   9   3 -13   18.80    3.61   0
  10  -4   2    0.73    7.91   0
  10  -3  -3   92.31    5.59   0
  10  -2  -6   96.32    4.80   0
  10   0 -10   35.28    3.86   0
  10   4 -14    8.46    3.62   0
  11  -4   2   81.48    8.08   0
  11  -3  -3  149.84    5.57   0
  12   1 -12   21.46    3.83   0
  12   2 -13    2.87    2.87   0
  12   3 -14    9.83    3.54   0
  13  -3  -3    5.01    4.71   0
  13  -1  -9    6.04    4.23   0
  13   1 -12    2.17    3.09   0
  13   3 -14   11.04    3.29   0
  14   1 -12   24.24    3.41   0
  -6   4  11   62.83    4.21   0
  -6   4  20   41.47    4.05   0
  -6   6   9    4.49    4.43   0
  -6   7   9    4.72    4.15   0
  -6   8  10   14.27    4.43   0
  -5   2  11   19.39    3.90   0
  -5   2  19   28.54    3.62   0
  -5   2  20    0.37    3.03   0
  -5   6   5  381.26    7.98   0
  -5   7   5  246.59    7.10   0
  -4   4   3    6.71    5.49   0
  -4   6   2  421.33   10.78   0
  -3   0   9   -0.64    3.45   0
  -3   0  19    8.24    3.85   0
  -3   1   5   69.64    4.79   0
  -2  -1  10 1596.89    9.57   0
  -2  -1  17  139.44    4.31   0
  -2   0   5    1.13    4.58   0
  -2   4  -2   93.27   10.71   0
  -1  -1  21    5.61    3.10   0
   0  -2  17   74.89    4.31   0
   1  -2  20    0.69    4.04   0
   1   3  -6   -1.02    3.63   0
   2  -3  14    3.42    4.22   0
   2  -3  15   88.35    4.37   0
   2   4  -8  103.98    4.44   0
   3  -3  17    1.45    4.58   0
   5  -3   1   13.56    8.72   0
   5  -1  -5    5.25    4.18   0
   5   0  -7    0.64    3.66   0
   6  -4   9    5.43    5.25   0
   6  -4  10    9.58    5.37   0
   6  -4  11   11.08    4.89   0
   6  -1  -6   16.80    4.20   0
   6   4 -12   33.11    3.87   0
   7  -4  13   24.68    5.17   0
   7   5 -13   47.19    3.93   0
   8   2 -12  320.57    4.90   0
   9  -1  -8   21.18    3.91   0
   9   0 -10  270.76    5.03   0
   9   4 -14   18.51    3.78   0
  10   2 -13   -2.39    3.50   0
  11  -1  -9  128.74    4.39   0
  11   3 -14    4.60    3.57   0
  12  -4   2    0.98    7.20   0
  12  -1  -9   61.27    4.00   0
  12   0 -11   -0.75    3.83   0
  13   0 -11    0.50    3.58   0
  14  -1  -9   -1.01    3.94   0
  14   0 -11    1.63    3.88   0
  -6   4  12   36.45    4.05   0
  -6   4  17   19.10    3.77   0
  -6   4  18   -2.32    3.82   0
  -6   4  19   18.43    3.14   0
  -6   7  10   25.41    4.94   0
  -6   8  11    2.36    4.65   0
  -5   2  12    8.43    3.78   0
  -5   2  16    8.84    3.59   0
  -5   2  17   46.72    3.80   0
  -5   2  18   13.92    2.72   0
  -5   3   8    0.76    3.86   0
  -5   3  21   14.53    3.79   0
  -5   9   7   38.55    6.23   0
  -4   1  10  213.41    4.64   0
  -4   1  18   26.64    3.77   0
  -4   1  19   38.42    3.01   0
  -3   0  18  447.96    5.47   0
  -3   1  22   55.34    4.15   0
  -3   2   3   51.90    5.62   0
  -2  -1  11   76.08    4.15   0
  -2  -1  13   19.93    3.83   0
  -2  -1  14   81.48    3.93   0
  -2  -1  15  275.47    5.12   0
  -2  -1  16    3.91    2.98   0
  -1  -1   6   35.20    4.45   0
  -1  -1  20   12.41    3.91   0
  -1   3  -3 1082.95   15.01   0
   0  -2  16   87.07    4.17   0
   0  -1   3  172.37    8.30   0
   0   8  -6   37.91    5.30   0
   1  -2  19   12.48    3.86   0
   1   9  -7   -0.76    4.87   0
   2  -3  10  169.96    5.17   0
   2  -3  11   18.06    4.24   0
   2  -3  12  309.87    6.15   0
   2  -3  13   29.38    3.89   0
   2   6  -9    2.85    4.33   0
   2   7  -9   60.19    5.23   0
   3  -3  16   22.66    4.50   0
   3   6 -10   81.71    4.14   0
   3   7 -10   14.92    3.77   0
   4   0  -6 4460.04   16.41   0
   4   6 -11    8.21    3.74   0
   4   8 -11   94.62    5.26   0
   5   6 -12  194.24    4.67   0
   5   7 -12    7.19    3.95   0
   6   0  -8   64.43    3.66   0
   7  -4  12   -0.03    5.38   0
   7   0  -9    1.77    3.80   0
   7   4 -13   33.75    3.88   0
   8   1 -11    2.07    3.41   0
   8   5 -14   33.22    3.82   0
   9  -3  -3   62.55    5.34   0
   9  -2  -6    2.03    3.65   0
  10  -1  -9    9.06    4.61   0
  10   1 -12   10.71    3.66   0
  10   3 -14    9.14    3.53   0
  11  -2  -7   48.59    4.79   0
  11   0 -11    6.21    3.70   0
  11   4 -15   68.64    3.81   0
  12  -3  -4    5.15    4.69   0
  12  -2  -7   19.17    4.04   0
  13  -2  -7   73.75    4.36   0
  13   1 -13   -1.46    3.83   0
  13   2 -14   22.08    3.78   0
  14  -2  -7   61.38    4.96   0
  14   1 -13   17.49    3.63   0
  -6   4  14    1.41    3.74   0
  -6   4  15   72.30    3.99   0
  -6   4  16    5.57    3.82   0
  -6   5  11   43.48    4.00   0
  -6   5  18   -0.92    3.79   0
  -6   5  19   95.26    4.46   0
  -6   6  10  149.13    5.23   0
  -6   8  12   10.03    4.58   0
  -5   2  14  656.89    5.77   0
  -5   3   9   27.32    4.03   0
  -5   3  20   35.80    3.78   0
  -5   4   7   43.25    4.31   0
  -5   8   6    8.88    5.62   0
  -4   1  16   26.11    3.65   0
  -4   1  17   40.24    3.64   0
  -4   2  21   -3.51    3.38   0
  -3   0  11   -0.27    3.32   0
  -3   0  16   25.94    3.56   0
  -3   0  17    1.70    3.02   0
  -3   1  21   22.09    3.92   0
  -2   0  21   -0.84    3.07   0
  -2   6  -3  861.16   16.78   0
  -2   7  -3  237.35   11.37   0
  -1  -1  19    8.03    3.70   0
  -1   9  -4   15.46    6.93   0
   0  -2   9  362.84    5.97   0
   0  -2  10   29.01    4.57   0
   0  -2  15  179.03    4.81   0
   0  -1  21    3.83    3.91   0
   1  -2   5 1693.59   14.15   0
   1  -2  18    3.89    3.84   0
   1   4  -7  968.21    8.87   0
   2   8  -9   76.78    5.54   0
   3  -3   6  216.13    7.47   0
   3  -3  15    1.49    4.31   0
   3   0  -5   -0.46    4.32   0
   3   2  -8   27.31    3.96   0
   3   5 -10   67.41    4.32   0
   3   8 -10  271.58    5.78   0
   4  -3  17   39.76    4.87   0
   4   2  -9  117.92    4.37   0
   4   3 -10   44.22    3.99   0
   5   2 -10   22.56    3.80   0
   5   5 -12   53.81    4.05   0
   5   8 -12    5.16    4.00   0
   6  -2  -4   94.17    5.50   0
   6   2 -11  372.74    5.16   0
   6   5 -13   38.18    3.91   0
   6   6 -13    5.24    3.80   0
   7  -4   7    7.14    6.97   0
   7  -4  11   15.37    5.34   0
   8  -4   5    3.24   10.02   0
   8  -4  12    2.88    5.85   0
   8  -1  -8  557.49    6.54   0
   8   4 -14    5.90    3.61   0
   9  -4   2   18.43    9.12   0
   9   1 -12    5.72    3.57   0
   9   2 -13   33.10    3.79   0
   9   6 -15   33.13    4.02   0
  10   0 -11    2.08    3.64   0
  10   4 -15    2.12    3.71   0
  11  -3  -4   42.53    4.98   0
  12   1 -13    2.74    3.68   0
  12   2 -14   25.99    3.11   0
  12   3 -15   11.54    3.66   0
  13  -3  -4   21.16    4.74   0
  13  -1 -10    8.75    3.92   0
  14  -3  -4    3.56    5.08   0
  14  -1 -10   53.28    4.24   0
  -6   5  13   43.60    4.09   0
  -6   5  15   14.96    3.90   0
  -6   5  16    5.60    3.58   0
  -6   5  17    2.92    3.63   0
  -6   6  12    6.87    4.27   0
  -6   6  17    8.11    4.36   0
  -6   7  11    0.85    3.72   0
  -6   7  12   56.85    5.04   0
  -5   3  18    2.47    3.67   0
  -5   3  19   44.28    4.02   0
  -4   1  12   -0.42    2.66   0
  -4   1  13  131.12    4.12   0
  -4   1  14   48.94    3.71   0
  -4   1  15  111.88    3.41   0
  -4   2   7  662.43    7.39   0
  -3   0  12  242.50    4.08   0
  -3   0  13    4.54    3.49   0
  -3   0  15    5.98    2.73   0
  -3   1  20   38.08    3.84   0
  -2   0  20   13.73    3.14   0
  -1  -1  18    2.17    3.84   0
  -1   4  -4  387.27    8.96   0
   0  -2  11  245.87    5.25   0
   0  -2  12   83.22    4.42   0
   0  -2  13 1323.73    8.91   0
   0  -1  20    5.05    3.66   0
   1  -2  17   50.88    3.99   0
   1   6  -8    1.80    4.39   0
   1   7  -8    4.64    4.40   0
   2  -2  19   25.33    3.96   0
   3  -3  14    8.43    4.64   0
   3   3  -9   23.18    4.10   0
   4   1  -8   68.48    4.05   0
   7  -4   8  167.59    8.11   0
   7  -4   9  128.02    7.32   0
   7  -4  10   14.28    5.42   0
   7  -2  -5   46.83    4.26   0
   7   2 -12    9.26    3.54   0
   7   5 -14   17.43    3.86   0
   7   6 -14    4.24    2.97   0
   7   7 -14    6.37    4.00   0
   8  -4  11  143.05    7.35   0
   8  -2  -6   16.41    4.13   0
   8   0 -10  441.80    5.33   0
   9   3 -14   19.08    2.90   0
  10  -2  -7   17.90    3.87   0
  11  -4   1    2.25    7.14   0
  11   1 -13   43.97    3.82   0
  11   3 -15    2.61    3.66   0
  12  -4   1   34.13    7.09   0
  12  -1 -10   34.17    3.92   0
  12   0 -12   12.39    3.72   0
  13  -2  -8    3.48    4.48   0
  13   0 -12   14.28    3.65   0
  14   0 -12   11.62    4.07   0
  -6   6  13    5.64    3.89   0
  -6   6  14   39.73    4.20   0
  -6   6  15   26.35    4.27   0
  -6   6  16    0.83    4.00   0
  -6   7  13  253.30    5.46   0
  -6   7  14    5.03    3.92   0
  -6   7  15    7.55    3.99   0
  -5   3  10   -0.70    3.93   0
  -5   3  17  172.10    4.53   0
  -5   4  20   40.07    4.00   0
  -5   6   6   50.89    5.56   0
  -5   7   6   98.31    5.95   0
  -5   9   8   38.35    5.80   0
  -4   2  19   62.97    3.95   0
  -3   1  19   39.41    3.74   0
  -3   5   0  290.21   12.87   0
  -2   0   6  198.02    5.62   0
  -2   0  19    0.81    2.98   0
  -1  -1   7 1929.30   11.87   0
  -1  -1  17   29.25    3.93   0
  -1   0  21   -1.58    3.83   0
  -1   6  -5 1070.25   12.78   0
  -1   7  -5  399.99    9.37   0
   1  -2  16   67.48    4.84   0
   1   8  -8   83.75    5.78   0
   2   2  -7  379.98    6.27   0
   3  -3  13    6.95    4.37   0
   3  -2   0   14.98    8.89   0
   3  -1  -3 7774.69   29.03   0
   3   1  -7  132.25    4.66   0
   3   4 -10 1763.28   10.17   0
   4  -3  16  122.07    4.99   0
   6   4 -13   62.68    4.06   0
   7  -3  -2   12.07    5.48   0
   7   3 -13    2.91    3.06   0
   8  -3  -3  331.47    7.22   0
   8   2 -13  155.50    4.53   0
   9   0 -11    7.98    3.61   0
  10  -4   1    6.21    7.25   0
  10   3 -15    3.83    3.65   0
  10   5 -16    0.67    3.85   0
  11   0 -12    4.95    3.58   0
  11   4 -16    4.07    3.81   0
  12  -2  -8    5.40    3.93   0
  12   2 -15    8.60    3.80   0
  13  -3  -5   61.78    5.04   0
  13   1 -14    2.21    3.90   0
  13   2 -15    4.12    3.84   0
  14  -2  -8   38.86    4.47   0
  -5   3  14    3.31    3.78   0
  -5   4  19   68.82    4.40   0
  -5   5   7   71.95    4.75   0
  -5   8   7    2.20    4.97   0
  -4   2   8  107.82    4.72   0
  -4   3  21   23.52    3.30   0
  -4   8   3   16.44    6.69   0
  -4   9   4   50.17    6.93   0
  -3   1  18  109.00    4.21   0
  -3   2  21   43.55    3.92   0
  -2   0  17   -2.39    3.76   0
  -2   0  18    2.21    2.96   0
  -2   1  21   11.27    3.88   0
  -1  -1   8   34.67    4.23   0
  -1  -1  15   17.27    3.96   0
  -1   0  20    5.02    3.90   0
   0  -1  19   12.83    3.10   0
   0   4  -6  451.46    7.95   0
   1  -2   6 4143.31   19.46   0
   1   5  -8   13.20    4.11   0
   2  -2  18    6.62    3.87   0
   2   9  -9   12.67    4.93   0
   3  -3   7  130.33    6.07   0
   3  -3  12    1.99    4.59   0
   3   7 -11   29.50    4.65   0
   4  -3  15   88.23    4.93   0
   4   6 -12   16.14    3.82   0
   4   7 -12    5.59    3.89   0
   5  -3  16   35.98    5.01   0
   5  -1  -6  223.06    5.32   0
   5   0  -8  498.27    6.16   0
   5   6 -13   76.67    4.24   0
   5   7 -13  105.78    4.54   0
   6   0  -9    3.40    3.84   0
   6   6 -14   36.83    4.52   0
   6   7 -14    0.83    4.59   0
   7  -1  -8  753.70    7.30   0
   7   4 -14   99.83    4.26   0
   8  -4  10    2.39    5.90   0
   8   3 -14    6.38    3.15   0
   9  -3  -4  377.21    7.40   0
   9  -2  -7   10.55    3.84   0
  10   4 -16    7.06    3.77   0
  11  -3  -5  331.85    6.68   0
  11  -2  -8   10.82    3.75   0
  11   2 -15    9.18    3.62   0
  12  -3  -5    6.45    4.40   0
  12   1 -14    8.63    3.78   0
  12   3 -16   16.97    3.82   0
  13  -1 -11   12.88    4.05   0
  13   0 -13    4.47    3.75   0
  14  -3  -5   15.34    4.62   0
  14  -1 -11    6.65    4.04   0
  14   0 -13    0.44    3.75   0
  -5   4   9   59.82    4.16   0
  -5   4  17   19.96    3.74   0
  -5   5  19    0.26    3.96   0
  -4   2   9  134.44    4.63   0
  -4   2  16   15.94    3.61   0
  -4   2  17   13.11    3.01   0
  -4   3  20   16.81    3.91   0
  -4   5   3  882.27   11.55   0
  -3   1   7  128.43    4.73   0
  -3   1  17   54.83    3.82   0
  -2   0   7    2.11    3.91   0
  -1  -1   9    3.21    3.94   0
  -1  -1  14    2.52    3.89   0
  -1   8  -5  219.48    9.18   0
   0  -1  18   -2.61    3.89   0
   0   7  -7 1064.19   11.30   0
   1  -1  20    8.29    4.03   0
   2  -2  17    8.02    3.81   0
   2   0  -4  139.92    6.40   0
   3  -3   8  153.93    5.43   0
   3  -3   9   58.18    4.56   0
   3  -3  10   14.19    4.26   0
   3   6 -11   19.07    3.60   0
   3   8 -11   -0.06    4.84   0
   4  -3  14   -0.39    4.45   0
   4   0  -7   -0.10    3.82   0
   4   5 -12  246.47    4.93   0
   4   8 -12   42.06    4.36   0
   5   2 -11   17.48    3.65   0
   5   5 -13   12.76    3.70   0
   6  -3  -1   42.03    6.34   0
   6   2 -12  515.38    5.84   0
   6   5 -14   27.14    3.97   0
   7   0 -10    2.01    3.17   0
   8  -4   9   10.39    6.17   0
   8   0 -11    1.45    3.58   0
   8   4 -15   -2.93    3.61   0
   9  -4  10  114.32    7.65   0
   9   3 -15   89.96    3.95   0
  10  -2  -8   21.95    3.94   0
  10   0 -12    6.21    3.16   0
  11  -4   0    5.95    6.66   0
  11   1 -14   15.22    3.89   0
  11   3 -16   10.07    3.79   0
  12  -4   0   67.00    7.13   0
  12  -1 -11    0.45    3.89   0
  12   0 -13    0.62    3.72   0
  13  -2  -9   43.00    4.15   0
  14  -2  -9   77.50    4.59   0
  -5   4  10    3.28    3.79   0
  -5   4  11    5.52    4.13   0
  -5   4  15   52.95    4.05   0
  -5   4  16    8.64    3.73   0
  -5   5  18   22.00    4.08   0
  -5   6   7   19.97    4.61   0
  -5   7   7   14.16    4.54   0
  -5   8   8   10.14    4.52   0
  -4   2  10    5.59    3.72   0
  -4   2  14  256.64    4.70   0
  -4   2  15  262.73    4.79   0
  -4   3   6    1.20    4.73   0
  -4   3  19   47.45    3.21   0
  -3   1   8  480.07    6.27   0
  -3   2  20    3.60    2.99   0
  -3   3   2 2719.23   20.62   0
  -3   9   1   56.23    9.53   0
  -2   0  15   -0.23    3.35   0
  -2   1   3  557.85   10.06   0
  -2   1  20    5.97    3.23   0
  -1  -1  10  387.99    5.92   0
  -1  -1  11   12.89    3.85   0
  -1  -1  12   47.45    4.08   0
  -1   0  19    4.47    3.69   0
  -1   2  -2   31.44    8.54   0
  -1   5  -5  373.37    8.94   0
   0  -1  17   50.02    4.09   0
   0   0  21    3.80    3.84   0
   0   6  -7  133.39    5.93   0
   1  -2   7 1518.42   11.75   0
   1  -2  13 1416.17    9.23   0
   1  -1  19   25.42    3.83   0
   1   3  -7  636.46    7.57   0
   1   9  -8   87.47    6.26   0
   2   1  -6   70.42    4.82   0
   2   6 -10   30.92    4.63   0
   2   7 -10   42.47    4.78   0
   3  -2  18    6.71    4.01   0
   4  -3  13    1.76    4.57   0
   4  -1  -5 1299.97   10.64   0
   4   2 -10    2.86    3.14   0
   4   3 -11   32.59    4.17   0
   5  -3  15   44.37    4.90   0
   5   1 -10   50.25    3.68   0
   5   3 -12  247.40    4.42   0
   7  -2  -6  298.52    6.01   0
   7   1 -12   14.96    3.64   0
   7   2 -13  207.32    4.53   0
   7   3 -14  118.37    4.25   0
   8  -4   6    1.86    8.08   0
   8  -4   7   44.94    7.70   0
   8  -4   8    4.13    6.65   0
   8   6 -16   35.02    4.09   0
   9  -4   1  289.11   11.63   0
   9  -4   9    1.68    6.70   0
   9  -1 -10    6.36    3.90   0
   9   0 -12   63.68    3.85   0
   9   4 -16   37.27    4.09   0
  10  -3  -5  619.26    8.13   0
  10   1 -14    7.24    3.72   0
  10   2 -15   -1.01    3.49   0
  10   3 -16   29.54    3.83   0
  11  -1 -11   91.50    4.23   0
  11   0 -13    8.72    3.69   0
  12  -3  -6   23.25    4.51   0
  12  -2  -9    3.14    3.62   0
  12   2 -16    1.94    3.69   0
  13  -3  -6    4.20    4.87   0
  13   1 -15   30.10    4.05   0
  14  -3  -6   14.22    4.77   0
  14  -1 -12   19.21    4.74   0
  -5   4  13    5.73    3.97   0
  -5   4  14    8.16    3.12   0
  -5   5   9   17.91    4.85   0
  -5   5  16   11.55    3.75   0
  -5   6   8   72.42    4.96   0
  -5   6  17   12.20    4.10   0
  -5   7   8   11.14    4.53   0
  -5   8   9    1.87    4.60   0
  -4   2  12   11.55    3.09   0
  -4   3  18    5.10    2.97   0
  -4   7   3    0.42    5.91   0
  -3   1   9  432.88    5.90   0
  -3   1  14    1.39    3.59   0
  -3   2  19    1.93    2.86   0
  -3   3  21   24.61    4.03   0
  -2   0   9   -1.09    3.79   0
  -2   0  13    3.16    3.64   0
  -2   0  14  108.87    4.07   0
  -2   1  19   -3.00    3.56   0
  -2   5  -3  296.80   12.07   0
  -1   0   3    5.03    5.29   0
  -1   1  21    7.77    3.83   0
   0  -1  16   62.68    4.30   0
   0   0  20   65.33    4.36   0
   0   8  -7  429.85    8.93   0
   1  -2   8   38.31    4.60   0
   1  -2  12  373.99    5.86   0
   1   2  -6  331.89    6.74   0
   1   4  -8  101.83    5.10   0
   2   5 -10   90.14    5.12   0
   2   8 -10   35.48    5.00   0
   3  -2  17    8.04    4.63   0
   3   2  -9   79.35    4.35   0
   3   3 -10  690.16    7.06   0
   4  -3   4  468.17   12.24   0
   4   1  -9  321.67    5.27   0
   4   4 -12  253.37    5.38   0
   5   4 -13    0.62    3.92   0
   6  -2  -5  552.87    7.32   0
   6   4 -14    6.40    3.75   0
   7   4 -15   72.64    4.24   0
   8   3 -15  113.34    4.31   0
   9  -2  -8   15.07    3.93   0
  10  -4   0   10.91    7.13   0
  10  -1 -11   34.13    4.03   0
  11  -3  -6    3.43    4.62   0
  11  -2  -9   -0.52    3.73   0
  11   2 -16    4.44    3.81   0
  12  -4  -1    0.88    6.33   0
  12  -1 -12   21.49    4.00   0
  12   1 -15   -0.27    3.13   0
  13  -1 -12    2.52    3.93   0
  13   0 -14    1.20    4.07   0
  -5   5  13   13.25    3.66   0
  -5   5  14    2.86    3.94   0
  -5   5  15   19.06    3.93   0
  -5   6   9    2.54    4.54   0
  -5   6  15    5.13    3.99   0
  -5   6  16    6.44    3.90   0
  -5   7   9    8.75    4.41   0
  -5   7  15   34.40    4.92   0
  -5   8  10   19.03    4.98   0
  -5   8  11    0.99    4.81   0
  -5   8  12    3.81    5.01   0
  -4   3  16  414.03    5.50   0
  -4   6   3    0.94    5.35   0
  -4   9   5    1.67    5.73   0
  -3   1  10  273.38    4.61   0
  -3   1  11   10.04    3.56   0
  -3   1  12  707.93    6.35   0
  -3   2  18    5.87    3.51   0
  -2   0  11   -4.01    4.08   0
  -2   0  12  483.57    5.52   0
  -2   2  21   19.50    3.36   0
  -1   0  17    2.99    3.81   0
   0   5  -7  103.95    5.14   0
   1  -2   9  120.54    4.64   0
   1  -2  10   36.73    4.03   0
   1  -1  18    6.38    3.88   0
   1   6  -9    2.72    4.43   0
   1   7  -9    8.92    5.12   0
   2  -2   3   12.85    7.25   0
   2  -1  19    6.82    3.91   0
   3   0  -6  707.62    7.62   0
   3   4 -11 2009.80   10.65   0
   4  -3  12    5.66    4.59   0
   4  -2  18   24.60    4.19   0
   4   6 -13   10.15    4.43   0
   4   7 -13   19.22    4.53   0
   5  -3  14   40.77    4.79   0
   5   7 -14   67.75    4.32   0
   6  -3  15   31.17    4.78   0
   6  -1  -8    1.28    4.00   0
   6   0 -10 1542.61    9.05   0
   6   6 -15   31.85    4.10   0
   6   7 -15    7.80    4.08   0
   7  -1  -9  137.90    4.86   0
   7   0 -11    6.55    3.74   0
   8  -1 -10   11.03    3.84   0
   8   4 -16   14.94    3.81   0
   9  -4   8   59.89    7.50   0
   9   3 -16    4.94    3.65   0
   9   5 -17    4.19    3.90   0
  10  -2  -9   11.98    3.71   0
  10   0 -13    2.00    3.10   0
  11  -4  -1   -0.19    6.49   0
  11   1 -15   56.64    4.02   0
  11   3 -17    9.60    3.74   0
  12  -2 -10   13.13    4.41   0
  12   0 -14    4.51    3.61   0
  13  -4  -1   24.87    6.73   0
  13  -2 -10    5.83    4.06   0
  14  -2 -10   -2.37    4.04   0
  -5   5  12   53.14    4.02   0
  -5   6  11    5.65    4.16   0
  -5   6  14    3.97    3.92   0
  -5   7  10   21.10    4.54   0
  -5   7  11    8.51    4.46   0
  -5   7  12    2.52    4.52   0
  -5   7  14   73.08    4.35   0
  -4   3  15   98.30    4.20   0
  -4   4   5   34.61    4.78   0
  -4   4  18   -1.53    3.15   0
  -4   5  19  102.87    4.43   0
  -4   8   4    5.68    5.53   0
  -3   2   5  571.76    8.67   0
  -3   2  17    8.16    3.60   0
  -3   3  19   10.28    3.88   0
  -3   4   1  189.39    9.10   0
  -2   2  20   24.04    3.77   0
  -1   0  16   24.03    3.67   0
  -1   1  20   13.29    3.12   0
   0  -1  14  225.46    5.12   0
   0   0  19    4.23    3.15   0
   1  -1  17   54.70    4.19   0
   1   8  -9   25.86    5.47   0
   2  -2  14    9.31    3.78   0
   2   2  -8  112.96    4.74   0
   2   3  -9   88.99    4.46   0
   3  -2  16    2.84    3.86   0
   3   6 -12   89.12    5.20   0
   3   7 -12   41.68    4.74   0
   4  -3  11    7.14    4.40   0
   4  -2  17   56.39    4.94   0
   4   5 -13   42.67    4.40   0
   4   8 -13   84.60    5.48   0
   5  -3  13    7.27    4.43   0
   5   0  -9    0.75    3.67   0
   5   2 -12    9.82    3.85   0
   5   5 -14    7.83    3.58   0
   6   3 -14  377.01    5.39   0
   6   5 -15   14.36    3.70   0
   7  -3  -3   79.41    5.16   0
   7   2 -14   -1.00    3.67   0
   7   6 -16   36.12    4.30   0
   8   0 -12   11.58    3.65   0
   9  -1 -11  292.87    5.42   0
   9   4 -17   14.20    4.01   0
  10  -4   8    2.95    7.71   0
  10  -3  -6   23.68    5.00   0
  10   1 -15  153.32    4.38   0
  10   2 -16   13.50    3.80   0
  10   3 -17    9.06    3.77   0
  11   0 -14   39.27    3.90   0
  12  -3  -7   16.47    4.79   0
  12   2 -17    3.11    3.73   0
  13  -3  -7    2.54    4.69   0
  13  -1 -13   -3.32    3.49   0
  14  -3  -7    4.59    4.61   0
  14  -1 -13   21.23    4.16   0
  -4   3   9  433.80    6.07   0
  -4   3  10   43.28    4.04   0
  -4   3  14    8.44    3.03   0
  -4   4  17    3.68    3.07   0
  -4   5   4    4.81    4.65   0
  -4   5  18   24.81    4.04   0
  -4   9   6   18.02    5.79   0
  -3   2  16    2.84    3.72   0
  -3   4  20  116.65    4.44   0
  -2   1  16   -0.42    3.58   0
  -2   2   1 1644.68   21.06   0
  -2   2  19   11.08    3.73   0
  -2   3  21   -2.32    3.81   0
  -1   0  15    5.94    3.63   0
  -1   1  19    8.17    3.81   0
  -1   2  21   17.99    3.99   0
   0  -1  13   64.72    4.42   0
   0   0  18  216.00    4.85   0
   0   1  21    1.15    3.28   0
   1  -1  16   67.66    4.09   0
   1   0  20   20.74    3.33   0
   1   5  -9   13.13    4.64   0
   2  -2  13    2.53    4.09   0
   2  -1  18    5.14    3.66   0
   2   4 -10   18.94    4.16   0
   3  -1  19   15.96    4.06   0
   3   8 -12    5.76    4.55   0
   4  -3   5 1694.18   16.96   0
   4  -3  10    3.12    4.42   0
   4   0  -8  547.59    6.55   0
   4   2 -11   17.65    3.92   0
   4   3 -12  371.77    5.67   0
   5   1 -11   56.28    3.68   0
   6   1 -12  134.80    4.16   0
   7  -2  -7  388.00    6.14   0
   7   3 -15   11.56    3.88   0
   8  -2  -8   47.40    4.14   0
   8   2 -15  330.73    5.39   0
   8   3 -16   34.68    3.82   0
   8   5 -17   37.28    4.24   0
   9  -4   7    4.26    7.39   0
   9  -2  -9   -0.17    4.56   0
   9   0 -13    4.85    2.94   0
  10  -4  -1   19.08    6.75   0
  10  -1 -12   12.53    3.88   0
  11  -3  -7    8.82    4.66   0
  11  -2 -10   47.69    4.21   0
  11   2 -17   18.54    3.87   0
  12  -4  -2   15.38    5.62   0
  12  -1 -13    2.50    3.89   0
  12   1 -16    2.87    3.13   0
  13  -4  -2   34.43    6.28   0
  13  -2 -11   12.19    4.81   0
  13   0 -15   -1.48    4.05   0
  14  -2 -11   58.05    4.52   0
  -4   3  11   32.68    3.46   0
  -4   4   6  989.18    9.37   0
  -4   4  16   72.70    3.46   0
  -4   5  17   38.15    4.03   0
  -4   7   4    3.48    5.33   0
  -3   2   6  383.35    7.24   0
  -3   2  14    8.81    3.65   0
  -3   3  18  253.63    4.22   0
  -3   4  19   12.39    3.90   0
  -3   7   0  144.64   10.63   0
  -2   1  15  310.93    5.00   0
  -2   2  18    2.63    3.49   0
  -2   3  20    3.43    3.64   0
  -1   1  18    4.48    3.75   0
  -1   9  -5    1.06    8.10   0
   0   3  -6  106.15    5.37   0
   0   9  -7    0.89    6.43   0
   1   0  19   -0.92    3.77   0
   2  -2  12   59.25    4.89   0
   2  -1  -2  231.12    9.34   0
   2   6 -11   19.55    4.46   0
   2   7 -11   16.15    4.63   0
   3  -2  15   35.04    3.81   0
   3   3 -11  227.53    5.21   0
   4  -3   6   -1.21    5.47   0
   4  -3   8   18.30    5.05   0
   4  -2  16  178.64    5.44   0
   4   1 -10  219.72    4.73   0
   4   4 -13  193.58    5.02   0
   5  -3  12    8.15    4.63   0
   5  -2  17   18.12    5.14   0
   5   4 -14    2.58    3.90   0
   6  -3  -2  200.01    7.41   0
   6  -3  13    5.51    5.22   0
   6  -2  -6  158.42    5.12   0
   7  -3  14   97.76    5.49   0
   7   4 -16   30.58    3.84   0
   8   1 -14    3.78    2.99   0
   9  -4   0   57.41    8.07   0
   9  -4   6    1.92    8.04   0
   9   1 -15    9.51    3.79   0
   9   2 -16   49.68    3.85   0
   9   3 -17   55.07    4.08   0
  10  -2 -10    4.26    3.72   0
  10   0 -14   96.89    3.48   0
  11  -4  -2    1.21    5.54   0
  11  -1 -13   45.85    4.19   0
  11   1 -16   36.03    3.29   0
  12  -2 -11   10.49    4.04   0
  12   0 -15    3.06    3.84   0
  13  -3  -8   10.33    4.70   0
  14  -3  -8    5.33    4.99   0
  -4   4   7  628.11    7.58   0
  -4   4  14   44.21    4.08   0
  -4   5   5    2.00    4.62   0
  -4   5  16   21.25    3.99   0
  -4   6   4   44.81    5.34   0
  -4   6  17    3.17    4.18   0
  -4   8   5   23.12    5.55   0
  -4   9   7   42.11    5.58   0
  -4   9   8    8.22    5.27   0
  -3   2  13   23.22    3.79   0
  -3   3  17  109.79    3.66   0
  -3   6   0   40.47    9.17   0
  -2   1  14   78.64    3.93   0
  -1   0  13   -0.25    3.82   0
  -1   2  20   18.93    3.84   0
  -1   7  -6    2.12    6.24   0
   0  -1  11  490.33    6.25   0
   0   0  17    5.66    3.15   0
   0   4  -7 1033.03   10.24   0
   0   7  -8   67.74    5.47   0
   1  -1  15  332.47    5.48   0
   1   3  -8 1190.84    9.73   0
   1   9  -9   22.17    5.64   0
   2  -2  11    2.85    4.45   0
   2  -1  17   84.60    4.27   0
   2   0  -5    1.29    4.83   0
   2   5 -11   45.53    4.70   0
   2   8 -11   57.47    5.32   0
   3  -2  14    1.06    4.49   0
   3  -1  18   13.51    3.94   0
   4  -3   7   11.56    4.81   0
   4   6 -14   23.91    4.55   0
   4   7 -14    8.71    4.65   0
   5  -3   0  444.69   13.15   0
   5  -3  11    9.32    4.88   0
   5   6 -15    5.44    4.10   0
   5   7 -15   31.38    4.29   0
   6  -1  -9   87.43    4.43   0
   6   0 -11    1.07    3.52   0
   6   6 -16    1.37    3.95   0
   7  -1 -10  296.83    5.35   0
   7   0 -12  163.79    4.47   0
   8  -3  -5   63.49    4.67   0
   8   0 -13    8.17    3.35   0
   8   4 -17   14.83    3.29   0
   9  -3  -6   98.12    4.70   0
   9  -1 -12    9.03    3.94   0
   9   4 -18   10.64    3.94   0
  10  -4   7    3.54    7.76   0
  10  -3  -7    1.21    4.64   0
  10   1 -16    5.47    3.67   0
  10   2 -17    1.88    3.68   0
  10   3 -18   14.11    3.85   0
  11   0 -15   -3.64    3.91   0
  12  -3  -8   20.91    4.01   0
  12   1 -17   11.45    3.92   0
  13  -4  -3    3.20    5.93   0
  13  -1 -14    0.16    3.72   0
  13   0 -16    5.75    3.88   0
  -4   4   8  214.05    5.92   0
  -4   4  12  223.11    5.35   0
  -4   5  15   25.34    4.03   0
  -4   6  16   18.19    3.82   0
  -4   7  15   15.07    4.74   0
  -4   8   6   33.67    5.73   0
  -3   2  11  332.73    5.37   0
  -3   2  12   67.61    4.15   0
  -3   3  16    9.28    4.02   0
  -3   4  18  106.20    3.70   0
  -3   5  19   35.82    3.56   0
  -2   1  13   15.10    3.60   0
  -2   2  17   23.23    2.98   0
  -2   3  19   13.22    3.82   0
  -2   4  20    0.98    3.96   0
  -1   1  17   29.39    3.28   0
  -1   2  19    1.03    3.70   0
  -1   4  -5  492.23    9.28   0
  -1   6  -6  875.00   11.66   0
   0  -1   7  471.81    7.17   0
   0  -1   9   55.33    4.76   0
   0   0  16   15.36    4.05   0
   0   1  19   17.04    4.03   0
   0   6  -8  219.43    6.24   0
   1  -1  14  405.66    6.18   0
   1   0  18   22.95    3.99   0
   1   4  -9  970.56    8.51   0
   2  -2   4    6.48    5.67   0
   2  -2  10    2.89    4.19   0
   2  -1  16    3.37    3.85   0
   2   0  19   -1.83    4.08   0
   3   0  -7    0.87    3.94   0
   4  -2  -3   45.94    5.44   0
   4   5 -14   12.48    3.83   0
   5  -2  16   30.04    4.95   0
   5   0 -10   42.95    3.82   0
   5   2 -13  362.10    5.35   0
   5   3 -14    4.56    3.86   0
   5   5 -15   21.13    3.96   0
   6  -3  12    6.17    4.96   0
   6   2 -14   39.29    3.85   0
   6   3 -15   49.98    4.13   0
   6   5 -16    4.89    3.77   0
   7  -3  13   26.54    4.91   0
   7   1 -14  259.40    4.80   0
   7   2 -15  475.52    5.71   0
   7   5 -17   12.79    4.08   0
   8  -2  -9    1.17    3.81   0
   8   2 -16   72.99    4.20   0
   8   5 -18    4.43    4.04   0
   9  -4   5    1.80    8.87   0
   9   0 -14   69.64    3.64   0
  10  -4  -2  185.70    7.72   0
  10  -1 -13  120.24    4.49   0
  11  -3  -8    0.60    4.95   0
  12  -4  -3    7.17    5.14   0
  12  -1 -14   10.77    3.75   0
  12   0 -16   -0.97    4.07   0
  13  -3  -9    1.82    4.64   0
  13  -2 -12    4.95    4.12   0
  14  -3  -9   18.20    5.24   0
  -4   4  10   66.30    4.45   0
  -4   4  11  390.51    5.80   0
  -4   5   6    2.77    4.10   0
  -4   5  13   41.12    3.99   0
  -4   6   5   11.04    4.98   0
  -4   6  15    2.41    3.93   0
  -4   7   5   88.33    5.60   0
  -4   7  14    5.94    4.68   0
  -4   8  13   78.37    5.22   0
  -3   2   9   78.38    3.79   0
  -3   2  10   35.97    3.30   0
  -3   3  15   26.44    3.91   0
  -3   4  17  290.52    4.96   0
  -3   5  18   45.79    4.15   0
  -3   9   2    2.92    6.85   0
  -2   1  12  168.96    4.33   0
  -2   3  18    9.47    3.80   0
  -1   0   5    0.74    4.04   0
  -1   0  11    0.18    3.90   0
  -1   1  16  375.21    5.24   0
   0   0  15   16.94    3.81   0
   0   1  18   -0.90    3.69   0
   0   5  -8  971.66   10.24   0
   0   8  -8   51.41    6.35   0
   1   0  -3   10.17    6.41   0
   1   1  20   13.60    3.12   0
   1   6 -10   33.66    4.70   0
   1   7 -10   32.07    4.56   0
   2  -2   9   20.57    4.35   0
   2   2  -9  149.13    5.08   0
   2   3 -10  850.72    7.70   0
   3  -1  17    7.30    3.91   0
   3   1  -9  395.32    5.40   0
   3   6 -13   32.01    4.15   0
   3   7 -13    7.63    3.93   0
   3   8 -13    1.19    4.93   0
   4  -1  18   18.70    4.14   0
   4   2 -12   20.50    3.92   0
   4   3 -13  577.51    6.43   0
   5  -3  10   12.69    4.60   0
   5  -1  -8   11.01    3.36   0
   5   1 -12  561.41    6.07   0
   5   4 -15   58.83    4.13   0
   6   4 -16    9.08    3.90   0
   7  -2  -8   10.29    4.14   0
   7   4 -17    2.45    3.70   0
   8   1 -15   84.49    3.55   0
   8   3 -17    5.07    3.04   0
   9  -4  -1  396.23   10.86   0
   9  -2 -10   22.25    4.16   0
   9   2 -17   51.15    4.02   0
   9   3 -18   23.54    3.96   0
  10  -4   6   87.88    9.34   0
  10  -2 -11   71.10    4.17   0
  10   0 -15    0.92    3.11   0
  11  -4  -3    7.01    4.97   0
  11  -1 -14   17.24    4.02   0
  11   1 -17   24.47    3.20   0
  12  -3  -9    1.49    4.63   0
  12  -2 -12   12.88    4.01   0
  13  -4  -4   18.14    5.84   0
  -4   5   7   19.00    4.27   0
  -4   5  11   70.07    5.09   0
  -4   5  12  270.86    5.17   0
  -4   6  13   12.96    3.88   0
  -4   7  13   18.12    4.30   0
  -4   8   7    0.40    4.64   0
  -4   8   8   33.02    4.85   0
  -4   8   9    1.44    4.60   0
  -4   8  10    7.74    4.77   0
  -4   8  11   95.76    5.42   0
  -4   8  12   38.77    4.39   0
  -3   3  14   13.16    3.77   0
  -3   4  16    7.55    3.78   0
  -2   2  15 1284.45    7.89   0
  -2   4  19    1.57    4.11   0
  -1   0   6  158.69    5.69   0
  -1   0   7   -0.35    4.14   0
  -1   0   9   -2.98    3.89   0
  -1   1  15   16.08    3.60   0
  -1   2  18    0.29    3.60   0
  -1   5  -6  171.50    6.96   0
  -1   8  -6   16.72    7.09   0
   1  -1  13 1335.17    8.75   0
   1   0  17    3.92    3.19   0
   1   1  19   21.54    3.90   0
   1   8 -10  147.69    6.12   0
   2  -2   5  113.42    6.36   0
   2  -2   6 4555.92   21.08   0
   2  -2   7  128.89    5.58   0
   2  -1  15   80.55    4.39   0
   2   0  18   -1.08    3.71   0
   2   6 -12    3.00    4.72   0
   2   7 -12   10.17    4.54   0
   3   0  19    2.40    4.03   0
   4  -2  14    2.63    3.92   0
   4   0  -9    1.80    3.11   0
   4   4 -14   44.84    4.00   0
   5  -2  15   17.59    4.63   0
   6  -3  11   33.64    5.25   0
   6  -2  -7   22.33    4.16   0
   6  -2  16    2.12    4.38   0
   6   6 -17    7.97    3.96   0
   7  -3  12   10.92    5.16   0
   7  -1 -11   55.02    4.14   0
   7   0 -13   -1.35    3.44   0
   8  -3  -6   10.63    4.26   0
   8  -1 -12  137.03    4.68   0
   8   0 -14    8.36    3.69   0
   9  -4   4    3.36    9.61   0
   9  -3  -7    9.40    4.18   0
   9  -1 -13  130.13    4.42   0
  10  -3  -8   10.10    4.12   0
  10   2 -18    3.47    3.69   0
  10   3 -19   65.06    4.27   0
  11  -4   6    1.96    8.45   0
  11  -2 -12   90.45    4.40   0
  11   0 -16    7.07    3.13   0
  12  -4  -4    8.48    5.14   0
  12   1 -18   65.57    4.34   0
  13  -1 -15   29.39    3.55   0
  14  -3 -10   11.59    5.10   0
  -4   5   8  446.52    6.33   0
  -4   5  10   25.21    4.29   0
  -4   6   6   21.46    4.51   0
  -4   6  11    8.07    4.40   0
  -4   6  12   17.73    3.95   0
  -4   7   7   22.23    5.20   0
  -4   7  11  115.75    5.17   0
  -4   7  12    0.64    3.94   0
  -3   3   4 1857.73   13.75   0
  -3   3  13   28.75    3.92   0
  -3   4  15   21.81    3.84   0
  -3   5  16   10.93    3.92   0
  -3   6  17    4.60    4.18   0
  -3   8   1  167.29    9.36   0
  -2   1   8  101.88    3.94   0
  -2   5  19   28.81    4.26   0
  -1   3  19    1.81    3.69   0
   0   1  17   51.64    4.13   0
   0   2  19   33.20    4.09   0
   1  -1  12  320.67    5.68   0
   1   0  16  402.47    5.56   0
   2   1  20  107.22    4.42   0
   2   8 -12   17.64    5.24   0
   3  -1  -5   72.52    5.17   0
   3  -1  16    8.48    3.77   0
   3   2 -11  342.34    5.59   0
   4  -1  -7  558.50    6.98   0
   4  -1  17   15.83    4.08   0
   4   6 -15    5.12    4.60   0
   4   7 -15   14.38    4.84   0
   5   5 -16    7.23    3.86   0
   5   6 -16    6.15    3.97   0
   6  -3  -3  115.66    6.21   0
   6  -1 -10  324.01    5.65   0
   6   0 -12    9.06    2.89   0
   6   2 -15  319.31    5.28   0
   6   3 -16  130.61    4.36   0
   6   5 -17    4.30    3.69   0
   7  -3  -5    2.53    5.04   0
   7   2 -16  108.38    4.39   0
   7   5 -18   15.96    4.27   0
   8   2 -17   61.10    3.97   0
   9  -2 -11    2.64    4.00   0
   9   0 -15    3.07    3.08   0
  10  -4  -3   80.52    6.10   0
  10  -1 -14    3.28    3.95   0
  10   0 -16   65.36    4.08   0
  11  -4  -4    1.01    4.77   0
  11  -3  -9   -0.56    4.01   0
  11   1 -18    6.14    3.91   0
  12   0 -17    4.63    4.05   0
  13  -4  -5    4.19    5.07   0
  13  -3 -10    2.50    4.10   0
  -4   6   7   97.35    4.62   0
  -4   6   9    3.80    3.77   0
  -4   6  10   53.57    4.19   0
  -4   7   8   42.73    4.99   0
  -4   7   9   31.68    4.30   0
  -4   7  10   20.07    3.89   0
  -3   3  12  166.65    4.08   0
  -3   4   2  578.93   10.33   0
  -3   4  14   19.92    3.81   0
  -3   6  16    4.63    3.83   0
  -2   3  16   76.38    4.22   0
  -2   6  -4  153.69   11.78   0
  -1   1  14    5.90    3.76   0
   0   3  20   67.33    4.29   0
   0   9  -8   59.77    7.68   0
   1   1  18    8.93    3.79   0
   1   2  20    9.25    3.92   0
   1   3  -9   10.08    4.48   0
   2  -1  14    8.87    4.04   0
   2   0  17   -0.28    4.00   0
   2   1  -8  105.35    4.57   0
   2   5 -12   39.53    4.17   0
   3  -2  -1 2576.56   24.84   0
   3  -2  11    2.45    3.94   0
   3   0  -8 1501.06    9.73   0
   3   4 -13    5.03    3.98   0
   4  -2  13   40.72    4.04   0
   4   5 -15   25.29    3.85   0
   5  -3   8  155.24    6.12   0
   5  -2  -6    0.88    4.86   0
   5  -2  14   27.52    4.78   0
   5  -1  -9  553.73    6.56   0
   5   0 -11   -0.62    2.87   0
   5   2 -14  655.09    6.39   0
   5   3 -15  127.70    4.51   0
   6  -3  10  207.15    6.33   0
   6  -2  15   48.08    4.61   0
   6   1 -14   13.24    3.55   0
   7   4 -18   10.76    4.02   0
   8  -3  12   21.55    4.71   0
   8   1 -16   -0.86    3.52   0
   8   3 -18   -1.90    3.13   0
   9  -4  -2  119.89    7.29   0
   9   1 -17    5.73    3.80   0
   9   2 -18   -0.82    3.81   0
   9   3 -19    3.28    3.86   0
  10  -3  -9    6.06    4.42   0
  10  -2 -12    0.87    3.77   0
  11  -1 -15   55.59    4.15   0
  11   0 -17   -1.48    3.96   0
  12  -4  -5    0.85    4.99   0
  12  -3 -10    1.06    3.87   0
  13  -1 -16    2.48    3.95   0
  -3   3   5   -1.78    4.25   0
  -3   3   6   57.02    5.31   0
  -3   4  13    4.42    3.95   0
  -3   5   1   -0.24    6.29   0
  -3   5  15    2.69    3.99   0
  -3   7  15    6.15    4.04   0
  -3   9   3   46.53    6.50   0
  -2   2  13  260.01    4.33   0
  -2   4  17   36.73    3.29   0
  -1   3  18   21.28    3.08   0
  -1   4  19  225.24    4.81   0
   0   1  16   63.89    4.22   0
   0   3  -7 1446.56   11.47   0
   0   6  -9  171.92    6.36   0
   0   7  -9    0.21    4.39   0
   1  -1  10  116.89    5.18   0
   1   0  15    0.07    3.82   0
   1   4 -10  222.69    5.31   0
   1   7 -11    3.11    4.86   0
   2   1  19    3.50    3.37   0
   2   3 -11   10.00    4.04   0
   3  -1  15    2.70    3.89   0
   3   0  18   97.17    3.69   0
   3   6 -14    6.19    3.86   0
   3   7 -14   22.20    4.20   0
   4  -2  -4  102.50    6.11   0
   4  -1  16   -0.01    3.99   0
   4   0 -10  207.38    4.80   0
   4   2 -13  240.94    5.07   0
   4   3 -14   11.88    4.16   0
   5  -1  17  315.28    5.66   0
   5   1 -13   43.82    3.19   0
   5   4 -16   12.66    4.05   0
   6   4 -17   15.87    3.13   0
   7  -3  11   -1.41    4.50   0
   7  -1 -12   16.43    3.85   0
   7   0 -14   68.23    3.95   0
   8  -1 -13  178.14    4.68   0
   8   0 -15   -3.39    3.62   0
   8   4 -19   10.24    3.95   0
   9  -1 -14    6.33    3.83   0
  10  -4  -4   19.23    5.37   0
  10   1 -18  430.81    5.80   0
  10   2 -19    4.35    3.19   0
  11  -4  -5   -2.20    4.74   0
  11  -3 -10   12.39    4.00   0
  11  -2 -13   13.09    4.10   0
  13  -4  -6    9.46    5.16   0
  13  -3 -11    4.18    4.00   0
  13  -2 -14   18.21    4.19   0
  -3   3   7 1168.61    9.22   0
  -3   3   8    4.31    4.20   0
  -3   3   9   23.25    3.48   0
  -3   5  14   35.17    3.99   0
  -3   6  14    4.44    3.88   0
  -3   7  14   24.79    4.15   0
  -3   8  13    1.53    4.74   0
  -2   2   2 3489.01   23.78   0
  -2   2  12    2.29    2.84   0
  -2   4  16  136.83    4.45   0
  -2   5  17   -0.08    4.06   0
  -1   3  17  121.13    4.26   0
   0   0  12   84.21    3.84   0
   0   3  19    2.30    3.02   0
   1   1  17   56.16    4.18   0
   1   2  -8 1295.53    9.82   0
   1   2  19    9.05    3.26   0
   1   6 -11   51.92    4.77   0
   2  -1  -3  576.12   10.21   0
   2  -1  13   74.76    4.57   0
   2   0  16    7.46    3.97   0
   2   2 -10   77.30    4.42   0
   2   4 -12  111.61    4.79   0
   3  -2  10    0.02    3.63   0
   4  -2  12   66.79    4.28   0
   4   1 -12    1.94    3.69   0
   4   4 -15   33.08    4.04   0
   5  -3  -1   37.68    6.74   0
   5  -3   7   53.11    5.48   0
   5   6 -17    7.88    4.10   0
   6  -2  14   99.58    5.12   0
   6   0 -13   -3.04    3.54   0
   6   2 -16   35.82    4.12   0
   6   5 -18   -1.51    4.05   0
   7   2 -17   83.91    4.19   0
   8  -4   0   25.82    9.93   0
   8  -3  11   25.78    5.36   0
   8   2 -18   79.53    4.14   0
   9  -2 -12  166.48    4.74   0
   9   0 -16  129.40    3.79   0
  10  -4   5   52.61    8.34   0
  10   0 -17    0.54    4.13   0
  11  -1 -16   39.86    4.13   0
  11   1 -19    4.46    3.91   0
  12  -4  -6   48.45    5.44   0
  12  -3 -11    3.86    4.04   0
  12  -2 -14   25.51    4.27   0
  12   0 -18  168.12    4.19   0
  -3   4   3   18.73    5.20   0
  -3   5  13  338.92    5.51   0
  -3   8  12   -2.59    4.65   0
  -3   9   4   70.98    5.79   0
  -2   2  11   28.97    3.55   0
  -2   3  14  209.29    4.55   0
  -2   6  17  130.40    3.97   0
  -1   6  -7  376.89    8.82   0
  -1   7  -7  161.52    7.70   0
   0   8  -9    6.72    5.68   0
   1  -1   9    3.91    4.04   0
   1   8 -11    0.29    5.12   0
   2   1  18    7.42    3.11   0
   2   6 -13   20.89    4.25   0
   2   7 -13   12.12    4.76   0
   3  -2   9    2.13    4.23   0
   3  -1  -6   29.93    4.58   0
   3  -1  14   22.77    3.85   0
   3   0  17    0.42    3.78   0
   3   1  19   11.75    3.47   0
   3   2 -12   76.74    4.40   0
   3   3 -13   25.82    4.13   0
   3   4 -14   20.17    4.39   0
   4  -1  -8   70.10    4.25   0
   4  -1  15    9.27    4.50   0
   4   6 -16   17.68    4.15   0
   5  -2  13   -2.27    4.26   0
   5  -1  16    1.85    4.10   0
   5   0 -12  172.67    4.50   0
   6  -3  -4   15.15    4.91   0
   6  -3   9    4.69    4.48   0
   6   1 -15  219.21    4.74   0
   6   3 -17    9.47    3.93   0
   7  -3  -6  259.76    5.84   0
   7  -3  10   28.43    5.15   0
   7   3 -18   -1.80    3.11   0
   8   3 -19   -1.69    3.06   0
   9  -4  -3   24.21    5.85   0
   9  -3  -9   18.03    4.58   0
   9  -3  11   18.65    5.47   0
   9   1 -18   61.85    4.16   0
   9   2 -19   14.31    3.14   0
  10  -3 -10   30.86    4.30   0
  11  -4  -6    1.92    4.99   0
  11  -4   5   10.25    8.61   0
  11  -3 -11    6.28    4.47   0
  11  -2 -14   67.61    4.33   0
  11   0 -18   24.30    4.21   0
  12  -1 -17   11.82    4.19   0
  13  -4  -7   56.47    5.03   0
  13  -3 -12   30.25    4.95   0
  13  -2 -15    4.34    4.26   0
  -3   5  12  195.17    4.86   0
  -3   6  13   33.95    4.26   0
  -3   7   1  120.18    7.82   0
  -3   7  12   44.92    4.66   0
  -3   8  11   -1.22    4.59   0
  -3   9   5   19.95    5.27   0
  -3   9   6    4.35    5.25   0
  -3   9   7   32.91    5.46   0
  -3   9   8   23.71    4.92   0
  -3   9   9   86.22    5.60   0
  -2   4  15    0.60    3.18   0
  -2   6  16    9.65    4.04   0
  -1   1  11   10.66    3.08   0
  -1   3  16  218.21    4.89   0
  -1   4  -6  110.88    6.21   0
  -1   4  17   41.37    3.95   0
  -1   5  18    6.87    3.17   0
   0   0  10 2283.60   11.32   0
   0   2  -6  514.21    7.88   0
   0   3  18   14.85    3.20   0
   0   4  19    9.28    3.19   0
   1  -1   8   85.77    4.76   0
   1   0  -4 3704.11   20.90   0
   1   0  13    1.67    3.97   0
   1   1  16   69.94    4.16   0
   1   2  18    4.20    3.27   0
   1   3  19    7.43    3.79   0
   2   0  15    2.78    4.06   0
   2   2  19   21.00    4.13   0
   2   5 -13   28.77    4.24   0
   2   8 -13   -1.33    4.58   0
   3   0  -9    0.42    3.51   0
   4  -2  11  194.23    5.57   0
   4   3 -15   91.20    4.47   0
   4   5 -16   23.67    4.07   0
   5  -3   6  126.75    6.55   0
   5  -1 -10   47.91    4.04   0
   5   1 -14   72.52    4.00   0
   5   4 -17   13.11    3.94   0
   6   4 -18   -0.63    3.80   0
   7  -1 -13    9.53    3.73   0
   7   0 -15    1.76    3.75   0
   8  -4  -1   92.71    8.92   0
   8  -3  -8    5.39    4.03   0
   8  -1 -14    3.97    3.85   0
   8   0 -16    8.78    3.91   0
   9   0 -17   -0.93    3.76   0
  10  -4  -5    1.21    4.80   0
  10  -1 -16    9.09    3.79   0
  10   1 -19   39.16    3.47   0
  12  -4  -7   10.31    4.53   0
  12  -2 -15    3.88    3.93   0
  -3   4   4   88.22    5.32   0
  -3   4   8    2.18    4.90   0
  -3   4   9 1120.22    8.53   0
  -3   5  11  311.32    5.58   0
  -3   6   1   97.77    7.57   0
  -3   6  12   87.55    4.15   0
  -3   7  11   35.81    4.65   0
  -3   8  10  264.01    6.03   0
  -2   2   3 4537.43   23.48   0
  -2   2   9  145.57    4.48   0
  -2   4  -3    2.01    8.85   0
  -2   4  14   39.06    3.94   0
  -2   5  15   10.54    3.85   0
  -2   7  15   13.94    4.31   0
  -1   1  10  397.67    5.56   0
  -1   3  -5   30.70    5.49   0
  -1   5  -7    1.90    5.58   0
  -1   5  17   36.73    4.28   0
  -1   8  -7   24.12    8.12   0
   0   4  18    3.56    3.70   0
   1   3 -10   15.75    4.14   0
   1   4 -11   13.45    4.65   0
   2  -1  11    2.49    4.14   0
   2   0  -7    0.94    4.07   0
   2   1  17   80.07    3.52   0
   3   0  16    3.44    3.94   0
   3   1 -11   11.64    3.14   0
   3   1  18    8.40    4.07   0
   3   5 -15    4.73    4.30   0
   3   7 -15    0.31    4.07   0
   4   0 -11    2.10    3.43   0
   4   0  17    3.30    3.91   0
   4   4 -16   68.27    4.36   0
   5  -3   5   16.79    6.05   0
   5  -2  12   20.18    4.17   0
   5  -1  15    3.07    4.55   0
   6  -2  13    2.91    4.07   0
   6  -1  16   54.97    4.55   0
   6   0 -14  104.88    4.00   0
   7  -3  -7  871.92    8.85   0
   7   2 -18    4.30    3.70   0
   8  -3  10   11.38    5.16   0
   8  -2 -12  331.85    5.71   0
   9  -4  -4    3.90    5.15   0
   9  -2 -13   33.25    4.20   0
  10  -2 -14  115.17    4.65   0
  10   0 -18  697.08    6.70   0
  11  -4  -7   38.94    5.11   0
  11  -1 -17   28.24    4.17   0
  13  -4  -8    0.07    4.70   0
  13  -3 -13    9.11    4.74   0
  -3   4   7   26.35    4.17   0
  -3   5   2  134.04    6.61   0
  -3   5  10   69.26    4.59   0
  -3   6  11   23.84    3.71   0
  -3   7  10   16.78    4.92   0
  -3   8   3    6.87    5.43   0
  -3   8   9    3.85    4.87   0
  -2   2   7  369.73    6.02   0
  -2   2   8  102.12    3.90   0
  -2   4  13   33.65    3.94   0
  -2   5  -4  491.49   14.39   0
  -1   1   9    3.00    3.69   0
  -1   6  17   37.05    4.25   0
   0   0   9   16.95    3.79   0
   0   1  13   68.95    4.07   0
   0   2  15  179.04    4.70   0
   0   6 -10    4.95    4.96   0
   1   0  12  145.86    4.80   0
   1   1  15  338.26    5.29   0
   1   2  -9    4.31    4.08   0
   1   2  17   49.08    3.28   0
   1   3  18   27.77    3.99   0
   1   6 -12   43.03    5.25   0
   1   7 -12   55.64    4.88   0
   2   0  14   43.29    4.09   0
   2   2 -11   33.77    4.14   0
   2   2  18    2.84    3.86   0
   2   3  19   13.24    4.05   0
   2   4 -13   34.93    4.06   0
   3  -2  -2 2574.64   20.73   0
   3   2 -13   25.43    3.97   0
   4  -2  10    3.12    4.35   0
   4  -1  -9  331.48    5.43   0
   4  -1  14   48.20    4.12   0
   4   1  18   16.48    4.16   0
   4   6 -17    2.28    4.74   0
   5  -3  -2  172.31    7.29   0
   5   0 -13    1.83    3.47   0
   5   0  17   -0.82    4.05   0
   5   5 -18   20.84    4.17   0
   6  -3  -5 1342.91   11.38   0
   6   1 -16    1.96    3.75   0
   6   2 -17   37.49    3.26   0
   6   3 -18   14.50    3.83   0
   7  -2 -11   42.51    4.25   0
   7  -2  13   13.97    4.85   0
   7   3 -19    2.15    3.25   0
   8  -4  -2  322.39    9.52   0
   8  -3  -9   63.52    5.09   0
   8   3 -20   -1.04    3.06   0
   9  -3 -10    8.17    3.92   0
   9  -3  10    8.15    5.08   0
   9   1 -19   23.70    3.94   0
   9   2 -20   62.52    3.37   0
  10  -4  -6   31.02    4.68   0
  10   1 -20    2.86    3.94   0
  11  -3 -12   18.30    4.00   0
  11  -2 -15   11.06    3.83   0
  11   0 -19   -1.05    3.35   0
  12  -4  -8   36.49    5.07   0
  12  -3 -13   11.16    4.88   0
  12  -2 -16    2.60    3.92   0
  12  -1 -18   69.02    4.35   0
  13  -4  -9    3.49    4.76   0
  -3   5   9   24.17    4.12   0
  -3   6  10   87.67    4.29   0
  -3   7   2   17.69    5.65   0
  -3   7   9   47.54    4.94   0
  -3   8   4   10.97    4.86   0
  -3   8   5   46.99    5.24   0
  -3   8   6   42.36    5.29   0
  -3   8   7   34.31    4.85   0
  -3   8   8   88.33    4.66   0
  -2   2   6  996.48    9.40   0
  -2   3  11    7.55    4.08   0
  -2   6  14   78.26    4.28   0
  -2   7  14   28.07    4.17   0
  -2   8  13    3.65    3.92   0
  -1   1   8   38.87    4.15   0
  -1   2  12   25.72    3.71   0
  -1   5  16   47.33    4.19   0
   0   3  16  102.62    4.29   0
   0   4  17   43.30    3.91   0
   0   7 -10    9.41    4.89   0
   0   9  -9    6.48    6.90   0
   1  -1   5  569.92    9.01   0
   1   5 -12    5.79    4.62   0
   2  -1  -4 3957.20   20.31   0
   2  -1  10  522.26    6.74   0
   2   1  16    6.49    3.83   0
   2   6 -14   76.60    4.48   0
   2   7 -14   30.46    4.99   0
   3  -2   7   27.15    4.70   0
   3   0  15    1.48    3.94   0
   3   1  17    9.57    3.75   0
   3   4 -15   19.24    3.81   0
   4   0  16   10.23    3.90   0
   4   5 -17   43.78    4.36   0
   5  -3   4  785.14   13.41   0
   5  -2  -8   21.51    4.17   0
   5  -2  11   57.14    5.12   0
   5  -1 -11   53.12    4.23   0
   5   1 -15   66.41    3.87   0
   6  -2  12    4.46    4.63   0
   6   4 -19   19.12    4.06   0
   7  -1 -14  253.05    5.00   0
   7   0 -16 1069.68    7.44   0
   7   4 -20   18.83    3.38   0
   8  -2  13   38.13    5.27   0
   8  -1 -15   86.94    3.66   0
   8   0 -17    6.14    3.87   0
   9  -4  -5    3.85    5.08   0
   9   0 -18  181.44    4.72   0
  10  -4   4   45.90    8.89   0
  10   0 -19   -3.56    4.23   0
  11  -4  -8   40.50    4.87   0
  11  -1 -18    6.56    4.09   0
  13  -3 -14   11.65    4.80   0
  -3   5   3   22.62    5.12   0
  -3   5   7    0.12    4.49   0
  -3   5   8  620.39    6.92   0
  -3   6   2   22.56    5.62   0
  -3   6   8   45.93    4.59   0
  -3   6   9   30.07    3.99   0
  -2   7  13    6.24    4.15   0
  -1   4  15   14.19    3.09   0
   0   0   7   19.55    4.53   0
   0   2  14   39.45    4.20   0
   0   5 -10  367.13    6.77   0
   0   8 -10   23.51    6.18   0
   1  -1   3   47.69    6.83   0
   1  -1   4   18.01    5.60   0
   1   0  11    5.18    4.06   0
   1   3  17   33.61    3.84   0
   2   0  13    2.23    4.11   0
   2   1 -10 1668.37   10.05   0
   2   2  17   11.88    3.73   0
   2   3  18   21.35    4.06   0
   2   5 -14   39.73    4.40   0
   3   1 -12  721.78    6.97   0
   3   2  18    7.68    4.11   0
   3   6 -16    4.17    4.67   0
   4  -2   9   30.76    4.46   0
   4  -1  13  206.25    4.81   0
   4   0 -12   12.05    3.40   0
   5  -1  14   34.18    4.02   0
   5   4 -18   86.96    3.68   0
   6  -3  -6 1461.54   11.18   0
   6  -3   7   33.84    5.19   0
   6  -1 -13  149.88    4.36   0
   6   0 -15    6.81    3.63   0
   7  -3  -8  652.66    7.42   0
   7   2 -19    1.59    3.84   0
   7   3 -20    3.79    4.03   0
   8  -4  -3   56.72    6.53   0
   8  -3   9   28.35    5.09   0
   8  -2 -13  162.73    4.85   0
   8   1 -19   40.61    4.01   0
   8   2 -20    1.90    3.86   0
   9  -3 -11  247.25    5.10   0
   9   1 -20   23.55    3.88   0
  10  -4  -7   10.02    4.40   0
  10  -3 -12   37.32    4.13   0
  11  -3 -13   54.62    4.45   0
  12  -4  -9    8.39    4.58   0
  13  -4 -10    5.63    4.63   0
  -3   5   4    1.35    4.20   0
  -3   5   5   33.12    4.29   0
  -3   5   6   26.03    4.27   0
  -3   6   3  390.93    8.00   0
  -3   6   7  146.64    5.20   0
  -3   7   3   61.05    5.44   0
  -3   7   4   65.71    5.55   0
  -3   7   6   12.86    4.75   0
  -3   7   7   62.24    4.91   0
  -2   8  12   18.14    4.06   0
  -2   9  -1  208.20    9.97   0
  -1   2  11    5.16    3.48   0
  -1   3  13  124.05    4.16   0
  -1   4  14    2.74    3.73   0
  -1   5  15   48.20    4.03   0
  -1   6  -8   12.48    5.78   0
  -1   7  -8    7.01    6.45   0
   0   1  11  495.20    5.89   0
   0   2  -7   47.39    4.63   0
   0   4  16   50.83    3.80   0
   1   0  -5    1.33    4.82   0
   1   3 -11  311.96    5.68   0
   2  -1   9   60.89    4.42   0
   2   0  -8  210.67    5.21   0
   2   1  15   77.95    4.31   0
   2   2 -12    5.28    3.94   0
   2   3 -13   61.37    4.28   0
   2   4 -14   35.39    4.37   0
   3  -1  11  556.46    7.06   0
   3   0  14   39.48    4.07   0
   3   1  16    8.47    3.94   0
   3   5 -16   15.13    3.95   0
   4   1 -14   48.20    3.82   0
   4   1  17   11.59    3.93   0
   4   4 -17    1.00    3.99   0
   5  -3  -3  580.27    9.41   0
   5   0  16   27.35    4.08   0
   5   2 -17   45.36    3.93   0
   5   5 -19    3.25    4.19   0
   6   1 -17    7.42    3.67   0
   6   2 -18    2.38    2.95   0
   6   3 -19    6.77    3.86   0
   7  -2 -12    7.54    3.27   0
   7  -2  12    5.02    4.39   0
   7   1 -18   13.27    3.00   0
   8  -3 -10    0.81    4.01   0
   8  -1 -16    1.95    3.86   0
   8   0 -18   14.41    3.70   0
   9  -4  -6   18.30    5.13   0
   9  -1 -17    4.55    3.76   0
  11  -4  -9   33.77    4.74   0
  12  -4 -10   42.40    4.82   0
  12  -2 -17    3.24    4.02   0
  -3   6   4  260.28    6.67   0
  -3   6   5   53.35    4.77   0
  -3   6   6    2.01    4.30   0
  -2   6  12    2.66    3.87   0
  -2   7  12    9.89    3.88   0
  -2   8  11   61.98    4.41   0
  -2   9   9   14.51    4.95   0
  -1   1   6   35.97    3.80   0
  -1   4  -7    3.08    5.12   0
   0   0   6 1502.81   10.93   0
   0   4 -10    2.85    4.14   0
   0   5  16   79.34    4.23   0
   1   0  10  773.48    7.20   0
   1   1  -8   34.99    4.28   0
   1   1  13 1474.02    8.55   0
   1   3  16   25.66    3.66   0
   1   7 -13    4.16    5.28   0
   2   0  12   21.19    4.08   0
   2   2  16   78.69    4.08   0
   2   6 -15  111.69    5.06   0
   3  -1  -8  496.27    6.39   0
   3   2 -14   14.06    3.90   0
   3   2  17    3.32    3.81   0
   3   3 -15   24.65    4.09   0
   3   3  18   11.97    3.75   0
   3   4 -16    7.69    4.32   0
   4  -1  12  174.98    5.41   0
   4   2  18   25.02    3.34   0
   4   5 -18   23.86    4.58   0
   5  -3   3  101.62    8.76   0
   5  -2  -9    4.37    3.87   0
   5  -2  10    2.09    4.45   0
   5  -1  13   20.57    4.39   0
   5   1 -16   13.29    3.66   0
   5   1  17  315.84    5.46   0
   5   3 -18   -2.47    3.14   0
   6  -2  11   11.60    4.48   0
   6  -1  14    5.58    3.81   0
   6   0  16    7.63    4.23   0
   6   4 -20   41.38    4.09   0
   7   0 -17    4.94    4.06   0
   9  -3   9   47.71    5.26   0
   9  -2 -15  125.13    4.54   0
   9   0 -19   -0.36    3.22   0
  10  -4  -8   44.31    4.87   0
  10  -3 -13    3.83    3.72   0
  10  -2 -16    9.68    3.87   0
  10   0 -20    7.24    3.93   0
  11  -4   4    9.42    8.21   0
  11  -3 -14    7.92    3.94   0
  11  -2 -17   22.49    3.92   0
  11  -1 -19    1.97    3.98   0
  13  -4 -11   -0.09    4.86   0
  -2   3   8  478.77    5.90   0
  -2   4  10   25.28    4.19   0
  -2   5  11   42.95    4.34   0
  -2   6  -5    9.64   10.09   0
  -2   6  11   18.29    3.64   0
  -2   7  11   16.52    3.96   0
  -2   8  10   38.93    4.24   0
  -2   9   8  129.13    5.67   0
  -1   3  12    5.29    2.94   0
  -1   4  13   66.84    3.92   0
  -1   5  14   27.43    3.13   0
  -1   6  14  118.52    4.47   0
  -1   7  14   22.85    4.16   0
  -1   8  13    3.06    3.97   0
   0   0   5    5.42    5.18   0
   0   1  -5 3131.88   17.94   0
   0   1  10  524.75    5.99   0
   0   3  -9  231.02    5.36   0
   0   4  15   21.89    3.63   0
   0   6 -11    3.72    4.77   0
   0   6  16    2.04    3.29   0
   0   7 -11    6.65    5.54   0
   1   5 -13    3.11    4.61   0
   1   5  17   36.84    3.98   0
   2  -1  -5 1013.81   10.13   0
   2  -1   8    6.91    4.48   0
   2   1 -11   86.38    4.39   0
   2   1  14    5.17    3.72   0
   2   3  17  115.13    3.72   0
   2   5 -15    7.04    4.34   0
   2   7 -15   15.66    4.85   0
   3   1  15    5.43    3.82   0
   4  -2  -7  666.36    7.54   0
   4   0 -13   -0.92    3.35   0
   4   1  16    1.74    3.67   0
   4   2 -16   18.45    3.79   0
   4   3 -17   70.31    4.25   0
   5  -3  -4    2.50    5.15   0
   5   0  15    0.23    3.92   0
   6  -3   6   36.09    5.27   0
   6  -1 -14   11.26    2.94   0
   6   0 -16   86.26    3.61   0
   7   2 -20    1.69    3.79   0
   8  -3 -11    4.50    3.95   0
   8  -3   8   19.38    5.35   0
   8   1 -20    2.73    3.79   0
   8   2 -21    2.54    3.20   0
   9  -2  12   18.15    5.00   0
   9  -1 -18   60.02    4.18   0
  10  -4  -9  123.42    5.69   0
  10  -3   9    4.13    5.19   0
  11  -4 -10    1.71    4.54   0
  12  -4 -11    9.24    4.70   0
  12  -3 -15    6.84    4.06   0
  -2   3   7  302.99    5.84   0
  -2   7  10   37.27    4.62   0
  -2   8   9   71.42    5.06   0
  -2   9   0   18.85    6.74   0
  -1   2   9    3.85    3.72   0
  -1   5  13    4.70    3.84   0
  -1   7  13    2.21    3.61   0
   0   0   4 2169.39   16.28   0
   0   5 -11   15.83    4.58   0
   0   5  15   21.43    3.73   0
   0   7  15    6.26    3.94   0
   1   0   9    5.92    4.42   0
   1   2  14  509.71    5.33   0
   1   3  15    1.62    3.60   0
   1   4  16   -1.20    3.76   0
   2   0  -9   -2.87    3.73   0
   2   3 -14  219.78    5.13   0
   3  -1  10   37.83    4.22   0
   3   0  13   49.08    4.66   0
   3   5 -17  108.81    5.24   0
   3   6 -17   10.26    4.20   0
   4   0  14  270.97    5.04   0
   4   4 -18   -1.80    4.06   0
   5  -1 -13   47.89    3.88   0
   5   0 -15    4.35    3.69   0
   5   2 -18   15.60    3.92   0
   6  -1  13    5.29    4.35   0
   6   0  15    1.22    4.52   0
   6   1 -18   24.49    3.82   0
   6   3 -20   11.23    4.03   0
   7  -3   7   15.72    5.33   0
   7  -2  11    7.65    4.55   0
   7   0 -18  116.54    4.27   0
   8  -4  -5   41.45    5.25   0
   8  -1 -17  229.72    4.36   0
   8  -1  14   34.30    4.56   0
   8   0 -19    3.18    3.79   0
   9  -2 -16   54.48    4.29   0
   9   0 -20  236.67    4.80   0
  10  -3 -14    8.36    3.81   0
  10  -2 -17   -4.27    3.83   0
  10  -1 -19   41.22    3.46   0
  11  -3 -15    3.85    4.04   0
  11  -2 -18    5.09    3.89   0
  13  -4 -12    5.71    4.49   0
  -2   3   0  277.82   12.35   0
  -2   3   6   36.18    4.35   0
  -2   6  10   39.94    3.98   0
  -2   9   5    1.81    5.26   0
  -2   9   6   11.74    4.61   0
  -1   4  12   61.20    3.84   0
  -1   6  13   78.70    4.35   0
  -1   8  -8    7.44    7.33   0
  -1   8  12    6.36    4.19   0
   0   1   9   52.89    4.05   0
   0   2  -8   40.19    4.34   0
   0   4  14    3.77    3.72   0
   0   6  15   18.61    3.45   0
   1   0  -6  157.08    5.67   0
   1   1  -9    4.83    4.13   0
   1   3 -12    8.43    3.88   0
   1   4 -13   67.06    4.80   0
   1   5  16   54.65    4.20   0
   2   0  11   14.05    4.32   0
   2   3  16    1.96    3.57   0
   2   4 -15   -0.60    3.71   0
   2   5  17    0.64    4.02   0
   3  -2  -4 2827.27   17.15   0
   3  -2   4   32.78    6.21   0
   3   2 -15  110.02    4.52   0
   3   2  16    6.88    3.08   0
   3   3 -16    8.65    4.00   0
   3   3  17    7.20    3.19   0
   5  -2 -10   23.27    3.38   0
   5  -1  12   29.38    3.94   0
   5   1 -17   29.93    3.83   0
   5   1  16    5.96    3.90   0
   5   2  17   15.16    4.13   0
   6  -2  10   -1.46    4.63   0
   6   0 -17   -0.03    3.67   0
   7  -3 -10    6.29    3.92   0
   7  -2 -14    0.21    3.92   0
   7   0  15   -0.64    4.67   0
   8  -4  -6  373.10    7.54   0
   8  -3 -12   96.74    4.59   0
   8  -2  11    7.37    4.52   0
   9  -4  -8  134.35    5.80   0
   9  -3   8   -0.60    5.44   0
  10  -4   3    8.58    8.63   0
  11  -4 -11    7.43    4.11   0
  12  -4 -12   29.22    4.51   0
  12  -3 -16   18.40    4.07   0
  -2   3   5  706.80    8.22   0
  -2   4   8  112.27    4.93   0
  -2   5   9 1136.93    8.37   0
  -2   6   9    2.72    4.40   0
  -2   7   9   72.04    4.65   0
  -2   9   1  101.76    6.59   0
  -2   9   2    2.45    5.55   0
  -2   9   3    4.35    4.98   0
  -2   9   4   -1.35    5.24   0
  -1   2   8 1336.84    9.04   0
  -1   3  10   13.41    3.83   0
  -1   5  12    5.76    3.76   0
  -1   6  -9    1.85    5.37   0
  -1   7  12   51.63    4.12   0
   0   2  11  292.78    4.88   0
   0   3 -10   47.92    4.53   0
   0   4 -11  114.96    5.05   0
   0   5  14   -1.64    3.75   0
   0   7  14   30.62    4.32   0
   0   8 -11   14.66    5.70   0
   1   1  11  247.52    5.31   0
   1   2 -11    5.04    4.03   0
   1   2  13 1530.59    8.49   0
   1   4  15   51.22    3.86   0
   1   6 -14  116.57    5.38   0
   1   7 -14   23.12    5.45   0
   2  -1  -6   75.47    4.86   0
   2   1 -12  170.49    4.93   0
   2   6 -16   12.33    4.72   0
   3   0  12 3780.01   13.66   0
   3   1 -14    5.29    3.62   0
   3   1  14   21.24    3.93   0
   3   4  17   36.36    4.08   0
   4  -2  -8  123.29    5.09   0
   4   0 -14    3.73    3.50   0
   4   0  13   -1.45    3.96   0
   4   1  15    6.28    3.94   0
   4   2 -17   11.97    3.93   0
   4   3 -18    7.27    3.94   0
   4   3  17   40.98    4.11   0
   5  -3  -5   13.43    4.08   0
   5   0  14   28.40    4.21   0
   5   4 -20   31.13    4.28   0
   6  -3   5    7.31    6.07   0
   6   2 -20   29.04    4.10   0
   7   1 -20   34.38    3.98   0
   7   2 -21    2.55    3.15   0
   9  -4  -9   59.87    4.99   0
   9  -3 -14   14.04    4.01   0
   9  -2 -17   49.24    4.13   0
   9  -2  11    6.76    4.78   0
   9  -1 -19   19.05    4.21   0
   9   0 -21   -0.06    3.92   0
  10  -3 -15    7.66    3.93   0
  10  -3   8    0.98    5.59   0
  10  -2 -18    4.61    3.96   0
  11  -4 -12    7.52    4.76   0
  11  -3 -16   13.39    4.01   0
  -2   4   7   38.54    4.15   0
  -2   5  -5  266.20   10.67   0
  -2   5   8 1302.74    9.34   0
  -2   7   8   64.03    4.96   0
  -1   4  11   13.11    4.02   0
  -1   6  12   40.19    3.30   0
  -1   7  -9   25.99    6.26   0
  -1   8  11   -1.48    3.96   0
  -1   9   9   21.00    5.13   0
   0   1   8 1554.79    9.71   0
   0   3  12   36.84    3.95   0
   0   4  13    4.41    3.61   0
   0   6 -12    3.87    5.03   0
   0   6  14    6.13    3.09   0
   1   0   8 2440.05   11.91   0
   1   3  14   14.85    3.10   0
   1   5 -14   33.07    4.18   0
   1   5  15    2.19    3.82   0
   2   0  10 2632.89   11.89   0
   2   2  14    9.44    3.60   0
   2   3 -15  572.29    6.48   0
   2   5 -16   70.41    4.40   0
   3  -1   9  105.16    4.60   0
   3   3  16   28.43    3.95   0
   3   5 -18   43.39    4.84   0
   4  -1 -12    1.39    3.73   0
   4   1 -16   17.61    3.04   0
   4   4 -19  195.66    4.97   0
   5  -3  -6  294.91    6.43   0
   5  -3   2   41.27    9.05   0
   5  -2 -11   12.16    4.09   0
   5  -1 -14   77.37    3.98   0
   5   0 -16   99.75    3.46   0
   5   1  15   -1.68    3.72   0
   5   2 -19   25.63    3.93   0
   5   3 -20   41.14    4.15   0
   6  -3  -9    2.52    4.10   0
   6  -2 -13  781.56    6.96   0
   6   0  14    2.47    3.89   0
   6   3 -21   10.44    3.32   0
   7  -3 -11   90.22    4.58   0
   7  -2  10    2.30    4.71   0
   7   0 -19    0.76    3.62   0
   8  -4  -7   96.57    5.21   0
   8  -3 -13  151.68    4.69   0
   8  -3   7   61.99    5.92   0
   8  -2 -16   77.14    4.32   0
   8  -1  13    1.88    4.00   0
   8   0 -20    0.28    3.16   0
  10  -4 -11    2.08    3.96   0
  -2   3   1  581.18   11.85   0
  -2   3   2   95.34    6.56   0
  -2   4  -4  117.70    9.04   0
  -2   6   8  155.13    4.67   0
  -2   8  -2  206.69   10.26   0
  -2   8   6   10.97    4.60   0
  -1   2   7  903.30    7.76   0
  -1   3  -7  106.83    5.48   0
  -1   3   9   11.00    3.78   0
  -1   5  -9   53.25    5.31   0
  -1   5  11  373.73    5.53   0
  -1   7  11    4.42    3.82   0
   0   2  -9  334.47    6.39   0
   0   2  10   33.90    3.61   0
   0   5 -12   11.85    4.71   0
   0   5  13    2.93    3.63   0
   0   7 -12   24.77    5.16   0
   0   7  13   28.04    3.83   0
   1   0  -7    1.60    4.16   0
   1   2  12  391.59    5.40   0
   1   3 -13  129.98    4.73   0
   1   4 -14    3.89    4.30   0
   1   4  14    6.15    3.80   0
   2  -1  -7  167.01    5.04   0
   2  -1   6   21.08    4.97   0
   2   2 -14   19.22    4.17   0
   3   2 -16    1.48    3.93   0
   3   3 -17  105.24    4.42   0
   4   0 -15    0.97    3.46   0
   4   1  14   49.76    4.02   0
   4   2 -18    6.78    3.66   0
   5   0  13    2.29    4.44   0
   5   2  16   29.80    4.13   0
   6  -2   9  189.46    5.72   0
   6  -1 -16    0.41    2.92   0
   6   0 -18    2.43    3.02   0
   7  -4  -3   17.42    6.23   0
   7  -3   6   29.32    5.86   0
   7   0  14   -3.33    4.60   0
   7   1 -21   82.84    4.18   0
   8  -4  -8    1.93    4.49   0
   8  -1 -19   40.07    4.10   0
   9  -3 -15   88.10    4.45   0
   9  -1 -20   28.27    3.94   0
  10  -3 -16   30.57    4.01   0
  10  -2 -19   10.94    4.03   0
  11  -4 -13    4.98    4.02   0
  11  -4   3   67.47    8.53   0
  11  -3 -17    7.99    4.07   0
  12  -4 -14    8.47    4.86   0
  -2   5   7   -0.46    3.95   0
  -2   6   7   44.80    4.72   0
  -2   8   5   45.63    4.86   0
  -1   2  -5 1742.16   14.66   0
   0   8  12    1.92    3.83   0
   1   0   7    4.12    4.05   0
   1   2 -12   22.58    4.13   0
   1   3  13   67.23    4.02   0
   1   5  14   17.98    3.62   0
   1   7  14    9.17    4.13   0
   2   1 -13   19.82    3.90   0
   2   3  14    1.23    3.69   0
   2   4  15   28.01    3.03   0
   3  -2  -6  377.58    7.22   0
   3  -1   8   31.17    4.72   0
   3   0 -13    2.34    2.92   0
   3   0  11    6.15    4.25   0
   3   3  15   -2.56    3.53   0
   3   4  16   69.77    3.46   0
   3   5  16    7.60    3.78   0
   4   1 -17   42.87    4.09   0
   4   2  15   16.29    3.82   0
   4   3  16  125.40    4.03   0
   5  -3  -7  521.78    7.36   0
   5  -2 -12   14.19    3.97   0
   5   0 -17   -1.90    3.59   0
   6   1 -20   19.20    3.95   0
   6   1  15   14.52    3.82   0
   7  -4  -5  177.74    6.48   0
   7  -4  -4   48.36    5.52   0
   7  -3 -12    8.52    4.01   0
   7  -1 -18   16.84    3.72   0
   7   0 -20  169.28    4.47   0
   8  -3 -14    4.95    3.86   0
   8  -2 -17   60.31    4.17   0
   8  -2  10    6.52    4.34   0
   8   0 -21    3.04    3.58   0
   8   0  14   60.53    4.51   0
   9  -3   7   62.17    5.96   0
   9  -2 -18    2.65    3.37   0
  10  -4 -12   14.87    3.94   0
  12  -4   3    3.78    7.51   0
  -2   4   5    2.97    4.34   0
  -2   7   6   71.48    5.02   0
  -2   8   4   18.30    4.46   0
  -1   4  -9   47.67    4.96   0
  -1   7  10   27.40    4.00   0
  -1   8   9   29.16    4.28   0
  -1   9   7    1.58    4.75   0
   0   5  12    7.85    3.73   0
   0   7  12   27.25    3.78   0
   0   8 -12    0.17    6.00   0
   1   0  -8  269.84    5.34   0
   1   5 -15   49.07    4.72   0
   1   6 -15    8.40    4.74   0
   1   6  14    9.11    3.08   0
   2   0 -11    0.12    3.09   0
   2   0   9    6.60    4.04   0
   2   1  11   -0.26    3.85   0
   2   3 -16   70.47    4.15   0
   2   5 -17    2.46    3.99   0
   2   5  15    2.50    3.05   0
   2   6 -17  130.39    4.88   0
   2   6  15    7.25    3.77   0
   3  -1 -11   13.18    3.57   0
   3   2 -17    9.36    3.92   0
   4  -2 -10    4.93    3.85   0
   4   4 -20   55.81    4.18   0
   4   4  16   18.42    3.88   0
   5   1 -19   19.73    3.59   0
   5   2 -20    5.46    3.92   0
   5   3 -21    6.63    3.94   0
   5   3  16   33.80    4.03   0
   6  -1 -17    9.21    3.62   0
   6   0 -19    1.97    3.71   0
   6   0  13   -1.22    3.67   0
   7   1  15  123.15    4.80   0
   9  -4 -11  127.82    4.74   0
   9  -3 -16    4.95    3.79   0
   9  -2  10   19.65    4.91   0
   9  -1 -21   52.51    4.13   0
   9  -1  12   12.37    5.09   0
  10  -4 -13    8.84    3.99   0
  10  -3 -17    5.79    3.80   0
  10  -3   7    2.05    5.30   0
  10  -2  10    7.41    4.75   0
  11  -4 -14   25.17    4.11   0
  12  -5  -6   10.66    5.56   0
  12  -5  -5    2.85    6.63   0
  -2   5   6   98.79    4.32   0
  -2   8  -1    6.63    6.72   0
  -2   8   2   23.94    5.43   0
  -2   8   3  103.35    5.08   0
  -1   3  -8  157.45    5.60   0
  -1   4   9  958.66    7.71   0
  -1   6 -10   31.13    4.96   0
  -1   7   9    6.49    4.42   0
  -1   8  -9   -0.34    6.98   0
  -1   8   8   84.70    5.07   0
   0   2 -10   29.72    4.69   0
   0   5 -13    1.42    4.57   0
   0   6 -13   56.93    4.72   0
   0   6  12    2.68    3.14   0
   0   8  11   16.32    3.89   0
   1   1 -11   10.63    3.97   0
   1   1   9    5.26    3.58   0
   1   2 -13   54.59    5.04   0
   1   2  11   53.92    3.08   0
   1   3 -14  242.12    5.20   0
   1   3  12   73.21    4.04   0
   1   4 -15   13.91    4.58   0
   1   4  13   86.37    3.47   0
   1   7  13   -0.41    3.96   0
   2   4 -17   36.37    4.04   0
   2   4  14    4.05    3.47   0
   3  -2  -7  549.24    6.92   0
   3   1 -16   47.94    3.91   0
   3   3 -18  253.02    5.09   0
   3   4  15   14.33    3.71   0
   3   5 -19   38.97    4.21   0
   4  -1 -14   50.87    3.85   0
   4   0 -16    9.00    3.68   0
   4   3 -20   14.26    3.89   0
   4   3  15   95.19    4.19   0
   5  -3  -8    2.58    3.85   0
   5  -2   7   41.98    4.51   0
   5   0 -18   17.21    3.81   0
   5   2  15   17.98    3.22   0
   6  -3 -11  139.21    4.59   0
   6  -3   4    3.21    5.86   0
   7  -3 -13   -0.83    4.04   0
   7  -2   9    3.07    4.64   0
   8  -4 -10   56.98    5.03   0
   8  -1 -20    6.62    3.05   0
   9  -4 -12    3.16    3.90   0
   9  -2 -19   14.54    3.31   0
  11  -4 -15   69.25    4.90   0
  11  -3   7   27.16    5.44   0
  12  -5  -8   10.76    5.08   0
  12  -5  -7   -1.29    4.86   0
  12  -5  -4    1.52    7.16   0
  -2   6   5  313.75    6.08   0
  -2   7   4  303.12    6.99   0
  -2   8   0   31.60    6.08   0
  -2   8   1   34.48    5.68   0
  -1   5 -10    2.97    4.54   0
  -1   5   9   12.68    4.20   0
  -1   6   9    1.35    3.83   0
  -1   7 -10    2.87    5.93   0
  -1   9   6   20.00    4.00   0
   0   1  -8 1452.92   10.24   0
   0   1   6  218.31    5.65   0
   0   3  10   52.19    3.38   0
   0   5  11   13.15    3.75   0
   0   7 -13   28.36    5.19   0
   0   8  10   21.71    4.47   0
   0   9   9    7.32    4.31   0
   1   0   6    3.62    4.25   0
   1   5  13   82.86    3.65   0
   1   6  13    5.95    3.72   0
   2   3  13   24.19    3.87   0
   2   5  14   45.83    3.91   0
   2   6  14    6.52    3.96   0
   3   3  14    6.43    3.92   0
   3   4 -19   13.22    4.11   0
   3   5  15   -0.37    3.07   0
   4  -2 -11   17.37    4.01   0
   4   0  11    2.74    4.51   0
   4   2  14   -0.40    2.99   0
   5  -3  -9   32.53    4.13   0
   5  -1 -16   12.78    3.03   0
   5   2 -21    3.81    4.02   0
   6  -2   8   10.07    4.61   0
   6   1  14    4.10    2.99   0
   6   2  15   49.05    4.13   0
   7  -2 -17   79.18    4.18   0
   7  -1  11   17.14    3.92   0
   7   0 -21   -1.74    3.08   0
   7   1  14   23.46    4.07   0
   8  -3   6   15.10    5.12   0
   8  -2   9   35.24    4.87   0
   8   0  13    3.60    4.04   0
   9  -3 -17   52.32    4.05   0
  10  -4 -14    4.04    3.98   0
  11  -5  -7   36.20    5.71   0
  11  -5  -6    0.38    5.64   0
  11  -5  -5    3.33    6.18   0
  12  -5  -9   24.57    5.25   0
  -2   4   3    9.37    4.99   0
  -2   5  -6  193.70    9.15   0
  -1   4   8  113.03    4.74   0
  -1   7   8    6.47    3.86   0
  -1   9   5   18.12    4.59   0
   0   4 -13    3.71    4.43   0
   0   6  11    7.23    3.83   0
   1   0  -9    2.79    3.89   0
   1   1 -12   49.72    4.32   0
   1   2  10   34.28    3.63   0
   1   5 -16   47.78    4.90   0
   1   6 -16   33.96    5.04   0
   1   7  12   11.23    3.97   0
   2   1  10  537.58    6.29   0
   2   2 -16   43.88    4.07   0
   3  -2  -8   26.61    4.21   0
   3   0 -15    2.35    3.39   0
   3   2 -18    4.30    3.96   0
   3   3 -19   13.10    3.91   0
   3   4  14    8.57    3.46   0
   4  -3  -3  982.34   11.65   0
   4  -2   5   -0.10    5.29   0
   4   4  15   15.40    3.14   0
   5   1 -20    5.67    3.14   0
   5   1  13   19.12    3.86   0
   5   2  14   31.55    3.99   0
   5   3  15   44.56    3.48   0
   6   0  12   66.36    4.20   0
   7  -3   5   42.73    5.73   0
   7  -1 -20   28.19    4.01   0
   8  -3 -16   30.94    4.22   0
   8  -2 -19    2.10    3.91   0
   8  -1 -21   37.36    3.35   0
   8  -1  11   78.98    4.89   0
   8   1  14   39.66    4.20   0
   9  -4 -13    4.29    3.82   0
   9  -2 -20   58.13    3.56   0
   9  -2   9    6.89    4.62   0
  10  -4 -15    3.89    4.70   0
  11  -5  -8    5.98    5.24   0
  11  -4 -16    2.75    3.94   0
  12  -5 -10   49.34    4.95   0
  -2   4  -5   10.53    6.23   0
  -2   6   4    0.76    4.09   0
  -2   7   3  107.83    5.33   0
  -1   5   8   17.44    4.08   0
  -1   6   8   -3.59    3.97   0
  -1   9   4    9.62    5.15   0
   0   2 -11  278.42    5.54   0
   0   4  10    5.63    3.84   0
   0   7  10    6.54    3.90   0
   0   8   9    6.28    4.64   0
   0   9   8   56.67    4.50   0
   1   3 -15    5.32    3.81   0
   1   4 -16   39.87    4.55   0
   1   5  12   23.84    3.96   0
   1   8  11    2.35    4.01   0
   2   0 -13    5.21    3.77   0
   2   4 -18  101.40    4.61   0
   2   4  13    0.18    2.85   0
   2   5  13  119.38    4.23   0
   2   7  13    4.35    4.02   0
   3   1 -17   57.07    4.17   0
   3   4 -20  109.99    4.78   0
   3   5  14    3.04    3.70   0
   3   6  14    5.58    3.72   0
   4  -3  -5 1080.94   10.18   0
   4  -3  -4  457.66    7.90   0
   4  -3  -2  199.23    8.08   0
   4  -2 -12   17.45    3.93   0
   4  -1   8   33.83    4.78   0
   4   1 -19   43.12    3.87   0
   4   1  12  168.22    4.77   0
   4   2 -20   19.90    4.01   0
   4   3 -21   23.99    4.11   0
   4   3  14    3.85    3.55   0
   5  -3 -10    5.36    4.10   0
   5  -1 -17   22.66    3.12   0
   5   0 -19    0.82    3.04   0
   5   0  11   -0.04    5.02   0
   5   4  15   43.23    3.98   0
   6  -3 -13  779.65    7.27   0
   6  -1 -19   71.09    3.99   0
   6   1 -22    5.22    4.12   0
   6   1  13    7.71    3.87   0
   6   3  15   28.31    4.04   0
   7  -4  -9   47.51    4.47   0
   7  -3 -15   10.44    3.91   0
   7  -2 -18    0.27    3.53   0
   7   0 -22   50.74    4.11   0
   7   0  12    5.67    4.43   0
   8  -4 -12   19.80    3.87   0
   9  -4 -14   19.28    4.05   0
   9  -3 -18   24.26    3.95   0
  10  -3 -19   65.81    4.40   0
  10  -2   9   46.13    4.99   0
  10  -1  11    4.97    4.34   0
  11  -5 -10    7.93    5.35   0
  11  -5  -9   48.13    5.02   0
  12  -5 -11    2.28    4.76   0
  -2   4   2   65.08    5.52   0
  -2   6   3  255.22    6.47   0
  -2   7   2   27.18    5.20   0
  -1   3   6    0.07    3.90   0
  -1   4   7 1025.94    8.23   0
  -1   5 -11   19.97    4.91   0
  -1   6 -11   -1.73    4.28   0
  -1   8   6   15.92    4.19   0
   0   0  -4 2266.13   16.44   0
   0   1  -9   54.23    4.49   0
   0   5 -14    0.71    4.60   0
   0   5  10  375.44    5.70   0
   0   6 -14    7.49    4.61   0
   0   6  10    4.28    3.89   0
   0   9   7   -1.76    4.49   0
   1  -1  -4 1501.80   13.98   0
   1   0 -10  224.39    5.01   0
   1   0   5    0.41    4.45   0
   1   4  11    3.30    3.38   0
   1   7  11   33.46    3.89   0
   2   2  11    4.41    2.95   0
   3   0   9    1.01    4.23   0
   3   2  12   97.22    4.22   0
   3   3  13    3.65    3.06   0
   4  -3  -6    1.01    4.74   0
   4   0 -18 1285.30    8.03   0
   4   4  14    2.54    3.64   0
   5   1 -21   30.80    3.90   0
   5   3  14   38.80    3.94   0
   6  -2   7   -0.64    4.75   0
   6   0 -21   -1.18    3.68   0
   7  -1  10   74.33    4.91   0
   7   1  13   35.26    3.98   0
   8  -4 -13   29.77    4.60   0
   8  -3 -17    8.70    3.85   0
   8  -2 -20    3.22    3.87   0
  10  -5  -8   38.30    5.22   0
  10  -5  -7   32.20    4.98   0
  10  -5  -6    6.67    5.31   0
  10  -5  -5   40.91    6.45   0
  10  -4 -16    2.63    4.06   0
  10  -3   6   23.45    5.30   0
  11  -5 -11   37.21    5.16   0
  11  -3   6    8.05    4.96   0
  12  -5 -12   39.04    5.00   0
  -2   5   3   31.88    4.68   0
  -2   7   1    8.97    5.00   0
  -1   8   5   88.61    5.07   0
   0   0  -5    5.89    5.30   0
   0   2   7   49.80    4.23   0
   0   3 -13  124.01    4.73   0
   0   4 -14    1.73    4.24   0
   0   4   9  818.01    7.14   0
   0   7 -14   40.53    4.91   0
   0   7   9   -0.23    4.02   0
   1  -1  -5  565.06    8.26   0
   1   5 -17   40.19    4.81   0
   1   5  11   18.17    3.75   0
   1   6 -17   31.23    4.95   0
   1   6  11   -0.35    3.78   0
   1   8  10   46.64    4.19   0
   2  -1   4  134.73    6.37   0
   2   0   7    1.17    3.95   0
   2   2 -17   22.63    4.03   0
   2   3 -18   12.96    3.81   0
   2   4  12    4.64    3.69   0
   2   5 -19   28.49    4.26   0
   2   7  12   15.46    4.01   0
   3  -1 -14    5.60    3.64   0
   3   0 -16   21.14    3.08   0
   3   2 -19    0.62    3.11   0
   3   3 -20  138.92    4.56   0
   3   4  13   39.67    3.50   0
   3   7  13   24.42    4.01   0
   4  -1 -16   18.33    3.14   0
   4   1 -20  117.65    4.30   0
   4   2 -21    1.01    4.15   0
   4   6  14   37.40    4.14   0
   5  -1 -18   36.70    3.76   0
   5   0 -20   -2.69    3.70   0
   5   2  13    2.50    3.68   0
   6  -4  -5  183.67    6.32   0
   6  -4  -4  120.85    6.63   0
   6  -1 -20   20.16    3.81   0
   6   0  11   -0.34    3.70   0
   7  -4 -11   25.69    4.00   0
   7  -3 -16   23.52    3.91   0
   7  -2 -19    4.19    3.90   0
   7  -1 -21   78.34    3.50   0
   8  -2   8    2.32    4.45   0
   8   1  13    1.06    3.99   0
   9  -4 -15   57.55    4.13   0
   9  -3 -19    3.53    4.14   0
  10  -5  -9   52.01    4.74   0
  11  -5 -12   39.16    4.74   0
  -1   2   3 1787.35   14.35   0
  -1   3   5  500.94    7.31   0
  -1   4 -11    2.14    4.43   0
  -1   9   2    2.18    5.09   0
   0   2 -12   78.52    4.58   0
   0   3   8  208.38    4.80   0
   0   5   9  280.22    5.38   0
   0   6   9  175.28    4.67   0
   0   9   6   15.18    4.44   0
   1  -1  -6   38.41    4.64   0
   1   0 -11    0.80    3.88   0
   1   1   7  269.39    5.51   0
   1   4 -17   42.52    4.16   0
   2   0 -14  108.84    3.54   0
   2   1 -16    0.11    3.03   0
   2   2  10   -1.59    3.53   0
   2   3  11   23.86    3.76   0
   2   4 -19    3.11    3.93   0
   2   5  12   51.76    3.82   0
   2   6  12  128.30    4.27   0
   2   8  11   11.90    4.00   0
   3   3  12    1.66    3.61   0
   3   5  13    6.34    2.89   0
   4   3  13    2.15    2.95   0
   5  -3 -12  249.50    5.08   0
   5  -2 -16   10.41    3.63   0
   5   1 -22    1.94    3.79   0
   5   4  14   38.66    3.30   0
   5   5  14    0.96    3.63   0
   6  -4  -8   26.31    4.73   0
   6  -2 -18    1.97    3.53   0
   6  -1   9   34.60    4.82   0
   6   0 -22    3.95    3.79   0
   6   2  13    6.74    3.82   0
   6   3  14   62.90    3.57   0
   7  -4 -12   35.70    4.31   0
   7   3  14   98.97    4.38   0
   8  -4 -14    3.45    3.69   0
   8  -3 -18    3.32    3.00   0
   8  -2 -21    5.42    3.89   0
   8  -1  10   10.24    3.68   0
   9  -4 -16   41.70    4.08   0
   9  -2   8   48.78    4.64   0
  10  -5 -11    3.88    4.54   0
  10  -4 -17  162.02    4.94   0
  10  -1  10   22.99    4.72   0
  11  -5 -13   35.13    4.89   0
  11  -2   8   20.34    4.76   0
  -1   4   6  190.11    5.02   0
  -1   6   6    6.75    4.54   0
  -1   8   4   45.39    5.00   0
   0   3 -14  100.81    4.42   0
   0   5 -15   24.87    4.77   0
   0   6 -15   24.39    4.75   0
   1   1 -14    5.19    3.86   0
   1   7  10    5.25    3.70   0
   1   8   9    3.15    3.75   0
   1   9   8   10.67    3.85   0
   2   2 -18    7.45    3.88   0
   2   3 -19   12.09    4.03   0
   3  -1 -15  410.78    5.24   0
   3   0 -17    2.89    3.10   0
   3   0   8  263.45    5.32   0
   3   1 -19   40.11    3.98   0
   3   2 -20    0.94    3.66   0
   3   2  11    2.23    2.88   0
   3   7  12   -2.77    3.77   0
   4   0 -19    7.73    3.14   0
   4   0   9   -0.37    4.32   0
   4   4  13    1.77    3.38   0
   4   5  13   57.76    3.92   0
   4   6  13    2.69    3.63   0
   5  -3 -13  342.72    5.47   0
   5  -1 -19   21.88    3.48   0
   5  -1   8  687.20    7.59   0
   5   0 -21   -0.82    3.83   0
   5   3  13    5.83    3.68   0
   6  -4  -9  734.54    7.86   0
   6  -3 -15   47.72    3.40   0
   6   4  14   19.87    3.73   0
   7  -3 -17   65.06    4.07   0
   7  -2 -20    2.54    3.65   0
   7   0  11    2.00    3.63   0
   7   2  13   13.95    3.98   0
   8  -4 -15    4.50    3.74   0
   8  -3 -19   -0.92    3.84   0
  10  -5 -12   75.55    5.06   0
  10  -2   8    5.61    4.54   0
  11  -5 -14   12.05    4.79   0
  -1   5   6   31.89    4.18   0
   0   0  -7    7.40    4.27   0
   0   1   4  418.39    7.19   0
   0   2 -13 1434.92    9.17   0
   0   4 -15   21.07    4.24   0
   0   4   8  485.82    6.17   0
   1  -1  -8   39.65    4.29   0
   1   3 -17  124.11    4.45   0
   1   5  10   -2.73    3.77   0
   1   6  10   24.57    3.09   0
   2   0 -15    2.97    2.76   0
   2   4  11    4.92    2.97   0
   2   5  11   92.92    4.13   0
   2   6  11   -0.67    3.78   0
   2   8  10   44.58    4.20   0
   3   4  12  247.97    4.08   0
   3   5  12   14.07    3.72   0
   3   6  12    2.15    3.70   0
   4  -3 -10   49.24    4.22   0
   4   1 -21   16.02    3.88   0
   4   3  12   -0.05    3.74   0
   5  -2 -17   43.07    3.92   0
   5   2  12   22.76    3.78   0
   5   4  13   14.23    3.74   0
   6  -4 -10   30.13    4.22   0
   6  -2 -19    5.55    3.56   0
   6  -1 -21   16.99    3.07   0
   6   3  13   -1.24    3.70   0
   7  -4 -13   36.15    3.90   0
   7  -3 -18    4.04    3.66   0
   7  -1   9    5.75    3.91   0
   7   1  12   66.79    3.43   0
   8   1  12   88.52    4.42   0
   8   2  13   40.24    4.19   0
   9  -4 -17   13.68    4.07   0
   9   0  11   -0.47    4.03   0
   9   1  12   11.41    3.93   0
  10   0  11   -0.93    3.99   0
   0   3   7 1477.15    9.08   0
   2   1   8    8.87    3.23   0
   4  -1 -18   25.53    3.24   0
  -6  -4  16    4.43    4.47   0
  -6  -3  15   53.15    5.20   0
  -6  -2  14   43.92    5.42   0
  -6  -1  14   15.98    5.71   0
  -6   0  15    1.02    7.53   0
  -5  -6  16    3.54    4.41   0
  -5  -6  17    9.36    5.04   0
  -5  -5  13    9.26    4.19   0
  -4  -7  15    9.43    4.48   0
  -4   3  11   32.99    5.81   0
  -3  -5   7   -0.48    4.44   0
  -3  -4   6  182.45    5.44   0
  -2  -8  11   61.94    4.69   0
  -2  -7   8   70.85    4.43   0
  -2   3   6   36.61    4.75   0
  -2   5  10   84.44    5.74   0
  -2   6  14   72.01    5.47   0
  -1  -5   3    7.07    3.88   0
  -1   3   4   15.43    5.12   0
  -1   6  11   54.97    4.59   0
   0  -9   9    3.41    4.33   0
   0  -8   6   40.58    4.17   0
   0  -7   4   13.80    4.29   0
   0  -3   0 1224.01   10.22   0
   0   7  13   28.63    4.68   0
   1  -9   7   65.53    4.51   0
   1  -8   4    9.54    3.47   0
   1  -6   1   29.22    4.26   0
   1  -5   0    5.92    4.39   0
   1   4   2   61.66    4.63   0
   1   5   4  198.75    4.85   0
   1   7  10    7.82    4.18   0
   2  -9   5    9.38    4.20   0
   3   5   1   23.41    3.99   0
   3   7   6    3.46    4.60   0
   3   8  10   61.44    4.70   0
   4  -9   2   75.10    4.01   0
   4  -8   0   15.21    3.67   0
   4   5   0   -0.57    3.34   0
   4   6   2  781.54    6.88   0
   4   8   8    3.00    4.24   0
   5  -9   1   -0.92    4.46   0
   5  -8  -1    4.79    4.01   0
   5   8   7   10.39    4.39   0
   7  -7  -4   11.54    4.30   0
   7  -5  -6    6.76    4.84   0
   7  -3  -7  881.20   12.79   0
   7   6  -1   15.51    4.29   0
   8   3  -6   14.19    4.25   0
   8   4  -5   44.01    4.77   0
   9   5  -4    4.55    4.30   0
   9   7   0   34.07    4.56   0
  10   3  -7    2.20    4.46   0
  10   4  -6   38.56    4.99   0
  11  -6  -7    3.27    5.76   0
  11   6  -3  135.27    5.17   0
  12   5  -5    3.93    4.21   0
  -6  -4  17   17.07    4.32   0
  -6  -4  18    2.72    4.91   0
  -5  -5  14    5.63    4.20   0
  -5  -4  12  516.57    7.07   0
  -5  -3  11  764.39    7.97   0
  -5   4  20   38.06    7.32   0
  -4  -6  12   15.54    3.60   0
  -4  -3   8  140.57    5.55   0
  -4   5  19   94.40    6.65   0
  -3  -6   9   32.18    4.31   0
  -3   3   8    6.48    5.25   0
  -3   4  10 1883.92   12.91   0
  -3   5  13  341.27    7.05   0
  -2  -8  12   18.90    4.40   0
  -1   6  10   40.15    5.01   0
   0   6   8  226.13    5.68   0
   0   7  12   24.47    4.71   0
   1   7   9   27.60    4.53   0
   2  -8   3    2.66    4.09   0
   2  -6   0  228.92    5.46   0
   2   5   2   11.64    4.08   0
   3  -9   4   24.47    4.30   0
   3  -7   0  154.02    4.94   0
   3  -4  -3   13.12    5.02   0
   3   8   9    4.96    4.49   0
   4  -7  -1    6.09    4.25   0
   4   3  -3  994.17    9.03   0
   4   7   4   75.41    5.02   0
   5  -7  -2    5.89    4.09   0
   5  -4  -5   70.19    5.40   0
   5   3  -4    3.83    4.45   0
   5   7   3   59.49    3.84   0
   5   8   6  106.31    4.88   0
   6  -7  -3   24.33    4.34   0
   6   8   5   11.91    4.24   0
   7  -6  -5   24.89    4.49   0
   7   1  -7  723.73   10.96   0
   7   5  -3   10.69    3.67   0
   7   7   1    2.50    3.26   0
   7   8   4   34.43    4.27   0
   8   2  -7  122.81    5.44   0
   8   6  -2    7.18    4.06   0
   8   7   0   24.26    4.38   0
   9  -7  -5   11.15    4.33   0
   9  -6  -6    3.77    4.89   0
   9  -5  -7   57.24    5.06   0
  10   0  -9   10.22    7.74   0
  10   2  -8   22.61    5.05   0
  10   6  -3   34.23    4.30   0
  10   7  -1   72.23    4.72   0
  11   1  -9  125.46    6.81   0
  11   5  -5    6.55    4.15   0
  12  -5  -8   10.56    5.77   0
  13   3  -8    6.38    5.25   0
  13   4  -7   54.76    5.44   0
  14   2  -9   79.34    6.12   0
  14   3  -8    2.94    5.28   0
  -6  -4  19   18.86    5.16   0
  -6  -4  20   39.93    5.42   0
  -6  -3  16  127.06    5.91   0
  -6  -2  15  318.00    7.76   0
  -5  -5  15   22.77    4.16   0
  -5   4  19   71.79    7.15   0
  -4  -6  13    6.22    4.22   0
  -4   4  13  187.05    6.98   0
  -4   5  18   28.21    5.63   0
  -3  -5   8  608.15    6.99   0
  -2  -8  13    3.77    4.24   0
  -2  -7   9   61.64    3.82   0
  -2  -6   7   45.57    4.04   0
  -2   6  13   19.95    4.42   0
  -1  -7   7   78.51    4.50   0
  -1  -6   5  192.59    4.92   0
  -1  -3   2   30.22    4.81   0
  -1   5   7  205.75    5.61   0
  -1   7  15  123.90    5.37   0
   0  -7   5   10.75    4.08   0
   0  -6   3   48.86    3.54   0
   0  -4   1   89.92    4.71   0
   0  -2   0  331.10    8.65   0
   0   5   5   76.16    4.87   0
   1  -9   8   11.60    4.26   0
   1  -8   5  186.34    4.20   0
   1  -7   3   -1.00    3.35   0
   2  -9   6   46.80    3.59   0
   2  -5  -1  440.89    6.41   0
   2   8  11    8.28    4.36   0
   3  -6  -1  103.19    4.82   0
   3   3  -2 2920.95   13.98   0
   3   4  -1  200.33    5.16   0
   3   7   5 1593.14    8.85   0
   4  -9   3    7.96    3.46   0
   4  -8   1    8.85    4.41   0
   4  -4  -4  108.00    5.03   0
   4   2  -4  112.30    6.90   0
   4   4  -2  147.14    4.42   0
   4   8   7   19.93    3.82   0
   5  -9   2  129.54    4.84   0
   5  -8   0    1.46    4.23   0
   5   4  -3   64.69    4.61   0
   5   6   0   30.87    4.01   0
   6  -8  -1   54.30    4.50   0
   6  -6  -4   55.42    4.62   0
   6  -5  -5  220.59    5.78   0
   6   3  -5 1374.22   10.27   0
   6   8   4   44.42    4.41   0
   7  -8  -2   -2.58    4.51   0
   8  -4  -7  107.71    6.38   0
   8   5  -4  118.21    4.73   0
   9  -3  -8  308.15    9.82   0
   9   3  -7    5.09    4.76   0
   9   4  -6   16.63    4.88   0
   9   6  -3   69.94    4.60   0
   9   7  -1   39.98    4.62   0
  10  -7  -5   13.01    5.30   0
  10  -4  -8   42.74    6.28   0
  10   5  -5   37.75    4.38   0
  12   3  -8   16.28    5.05   0
  12   4  -7   14.28    4.46   0
  13   2  -9   41.08    5.79   0
  14   0 -10    1.94    7.20   0
  -6  -3  17   11.07    4.95   0
  -6  -1  15  213.41    7.81   0
  -5  -5  16   10.16    4.78   0
  -5  -4  13    2.19    4.23   0
  -5  -2  11   15.75    4.66   0
  -5   0  11   -0.44    6.86   0
  -5   3  14    4.39    6.95   0
  -5   4  18   92.56    7.37   0
  -4  -6  14   29.59    4.36   0
  -4  -5  11   63.25    4.84   0
  -4  -2   8  109.03    5.67   0
  -4   2   9  123.65    8.26   0
  -4   5  17   35.49    5.23   0
  -3  -7  13    1.24    4.13   0
  -3  -6  10   79.72    3.99   0
  -3  -4   7   28.91    4.47   0
  -3  -3   6   56.07    4.97   0
  -3   5  12  194.06    6.25   0
  -3   6  17    7.57    5.21   0
  -2  -7  10   43.03    4.24   0
  -2  -5   6   96.00    4.82   0
  -2  -3   4 1710.64   11.43   0
  -2   4   7   39.19    4.55   0
  -2   5   9 1109.91    9.33   0
  -2   6  12   -2.36    5.01   0
  -1  -8  10  143.26    4.35   0
  -1  -5   4   46.53    3.97   0
  -1   6   9    0.62    4.78   0
  -1   7  14   18.98    4.61   0
   0  -5   2  372.79    5.24   0
   0   4   3    9.80    4.65   0
   0   7  10   10.46    4.35   0
   2  -9   7    7.15    4.24   0
   2  -8   4    3.78    3.91   0
   2  -7   2  349.17    5.69   0
   2   7   6   45.31    4.69   0
   2   8  10   47.29    4.60   0
   3   2  -3   56.78    5.51   0
   3   6   2   14.18    4.27   0
   3   8   8   32.85    3.82   0
   4  -9   4    3.69    4.20   0
   4  -6  -2  407.22    6.31   0
   4   5  -1  127.08    4.64   0
   4   7   3  178.16    5.01   0
   4   8   6   13.11    4.38   0
   5  -6  -3   61.42    4.73   0
   5  -5  -4    5.04    4.07   0
   5   7   2   79.91    3.81   0
   5   8   5   11.55    3.66   0
   6   7   1   12.45    3.22   0
   7   4  -5  177.33    5.30   0
   7   6  -2   56.63    4.45   0
   7   7   0   59.61    4.20   0
   8  -7  -4    6.88    4.24   0
   9   5  -5   88.14    4.56   0
  10   7  -2    3.84    4.41   0
  11   3  -8    0.70    5.06   0
  11   4  -7   38.55    4.73   0
  11   6  -4   51.56    4.62   0
  12  -3  -9    2.46    8.23   0
  12   2  -9    2.02    5.04   0
  12   5  -6    4.91    4.54   0
  13   0 -10    9.86    7.54   0
  -6  -3  18   14.98    4.93   0
  -6  -2  16   39.53    5.44   0
  -5  -5  17   39.28    4.50   0
  -5  -4  14    6.74    4.81   0
  -5  -3  12  245.46    5.75   0
  -5  -1  11   50.98    6.39   0
  -5   2  12   10.14    9.15   0
  -5   4  17   17.66    6.67   0
  -4  -6  15    3.33    4.00   0
  -4  -5  12  244.85    5.38   0
  -4  -4  10   66.44    4.80   0
  -4   0   8  553.73   14.28   0
  -4   5  16   26.31    5.52   0
  -3  -7  14   20.59    4.32   0
  -3  -7  15    7.93    4.16   0
  -3  -6  11   22.25    4.16   0
  -3   4   9 1034.76   10.02   0
  -3   6  16    1.20    5.30   0
  -2  -4   5    3.11    4.18   0
  -1  -8  11    2.70    4.22   0
  -1  -7   8    7.64    4.17   0
  -1  -4   3   44.10    4.34   0
  -1   7  13    2.59    4.35   0
   1  -7   4  323.05    5.36   0
   1  -6   2   14.17    3.31   0
   1   8  12    3.98    4.14   0
   2   6   3  900.87    7.42   0
   2   8   9   22.84    4.23   0
   3  -8   3    6.51    4.07   0
   3  -7   1    5.05    3.97   0
   3   7   4    5.87    4.38   0
   5  -9   3    0.99    4.15   0
   5   8   4  136.41    4.89   0
   6  -3  -6 1498.12   14.37   0
   6   8   3  105.04    4.48   0
   7  -8  -1   18.90    4.40   0
   7  -7  -3    0.83    4.10   0
   7   3  -6  265.87    6.18   0
   7   5  -4   32.17    4.64   0
   7   8   2   26.43    4.09   0
   8  -8  -2   22.58    4.45   0
   8  -6  -5    6.08    4.56   0
   8  -5  -6    2.99    4.73   0
   8   7  -1   57.20    3.78   0
   9   2  -8   14.25    5.35   0
  10  -6  -6    6.40    4.84   0
  10  -5  -7   34.28    5.43   0
  10   6  -4    9.82    3.53   0
  11   5  -6    0.06    4.39   0
  -6  -3  19    5.37    4.87   0
  -6  -3  20   14.34    5.58   0
  -5  -5  18   18.80    4.37   0
  -5  -5  19    3.29    4.43   0
  -4  -6  16   25.09    4.27   0
  -4  -3   9  439.56    6.60   0
  -4  -1   8   72.68    6.25   0
  -4   3  10   48.24    6.19   0
  -4   4  12  250.88    7.29   0
  -4   5  15   22.72    5.32   0
  -3  -5   9   19.11    4.36   0
  -3   6  15   48.61    5.11   0
  -2  -7  11   14.21    3.14   0
  -2   6  11   18.77    4.29   0
  -1  -8  12    4.25    4.04   0
  -1  -6   6    6.03    3.17   0
  -1   5   6   34.22    4.63   0
  -1   7  12   53.96    4.66   0
   0  -8   9    5.19    3.92   0
   0  -7   6   10.97    3.40   0
   0   5   4   60.38    4.70   0
   0   6   6    3.22    4.44   0
   0   7   9    1.99    4.23   0
   1  -8   7   26.10    4.14   0
   1  -4   0  137.29    4.45   0
   1   3   0  736.89    8.43   0
   1   4   1   11.45    4.26   0
   1   7   7  155.51    4.46   0
   1   8  11    3.07    4.27   0
   2  -8   5    4.38    3.90   0
   2  -6   1   10.61    4.01   0
   2  -3  -2  111.61    5.84   0
   2   2  -2 2706.67   16.38   0
   2   5   1   35.01    3.85   0
   2   7   5   21.30    4.37   0
   2   8   8    5.47    4.04   0
   4  -9   5    8.17    4.19   0
   4  -7   0    4.15    3.37   0
   4   8   5   72.58    4.65   0
   5  -8   1   59.90    4.36   0
   5   6  -1   47.61    4.04   0
   5   7   1  179.76    4.72   0
   6  -8   0    6.93    4.16   0
   6   6  -2    6.89    4.13   0
   7  -6  -4    5.03    4.50   0
   7  -4  -6  480.55    8.54   0
   7   7  -1   18.98    4.10   0
   8   4  -6  362.64    6.29   0
   8   5  -5   42.55    4.38   0
   8   8   1    7.20    3.53   0
   9   6  -4    9.27    4.18   0
   9   7  -2    1.94    3.48   0
  10   1  -9    6.75    6.02   0
  10   3  -8   15.41    4.73   0
  10   4  -7    7.42    4.22   0
  10   5  -6    9.76    4.05   0
  11  -4  -8   40.83    6.91   0
  11   2  -9    1.79    4.98   0
  11   6  -5   61.85    4.52   0
  14   1 -10   51.09    6.55   0
  14   3  -9   18.58    5.67   0
  -6  -3  21   14.06    4.91   0
  -6  -2  17   42.48    4.91   0
  -6  -1  16    1.77    5.76   0
  -6   0  16   94.36    8.37   0
  -6   1  17    6.30    9.89   0
  -5  -4  15   58.48    4.50   0
  -5  -2  12   10.20    5.06   0
  -4  -6  17    3.90    4.28   0
  -4  -5  13   42.17    4.30   0
  -3  -6  12   92.43    4.58   0
  -3  -4   8   -3.56    4.29   0
  -3   6  14    6.98    4.96   0
  -2  -7  12    8.18    3.98   0
  -2  -6   9    2.87    3.84   0
  -2   3   5  738.15    9.04   0
  -2   5   8 1348.04    9.90   0
  -2   7  15   17.78    5.26   0
  -1  -8  13    2.88    4.08   0
  -1  -7   9    9.14    3.99   0
  -1  -2   2 2003.55   14.88   0
  -1   3   3 1217.04   11.36   0
  -1   6   8    3.56    4.38   0
  -1   7  11    3.67    4.09   0
   0  -8  10   22.13    4.14   0
   0  -5   3    2.14    3.60   0
   2  -7   3  224.45    4.51   0
   2  -5   0    3.42    4.11   0
   3  -6   0   37.90    4.30   0
   3  -3  -3 5487.24   22.23   0
   3   6   1   23.68    3.98   0
   3   7   3    7.62    4.00   0
   3   8   6    3.39    3.41   0
   4   0  -5    0.17    9.18   0
   5  -3  -5   14.08    5.70   0
   5   8   3   26.14    4.10   0
   6   8   2   81.42    4.55   0
   7  -5  -5    6.32    4.65   0
   7  -2  -7  377.51   11.62   0
   7   6  -3   47.70    4.38   0
   7   8   1   -0.32    4.05   0
   8  -8  -1   30.58    4.40   0
   8  -7  -3  108.98    4.96   0
   8   1  -8  591.41    9.71   0
   9  -6  -5   -0.60    4.70   0
  10  -7  -4   29.38    5.15   0
  10   7  -3   10.35    4.23   0
  11  -6  -6   10.19    5.01   0
  11  -5  -7   35.91    5.63   0
  11  -2  -9    1.48    9.79   0
  12   0 -10   78.72    8.78   0
  12   4  -8   29.11    5.03   0
  12   5  -7    5.29    4.89   0
  13   1 -10   12.54    6.12   0
  13   3  -9    5.13    4.92   0
  -6  -2  18   -0.50    5.08   0
  -5  -4  16    6.80    4.09   0
  -5   4  16    9.20    5.68   0
  -4  -5  14   14.09    4.06   0
  -4   5  14   14.46    5.35   0
  -3  -6  13   34.68    4.40   0
  -3  -5  10   68.48    4.68   0
  -3  -3   7 1122.00    9.41   0
  -3   3   7 1073.00   11.56   0
  -2  -7  13   10.99    4.17   0
  -2  -2   4   58.64    5.74   0
  -2   2   4   53.05    6.66   0
  -2   4   6  175.22    5.40   0
  -2   6  10   36.63    4.13   0
  -2   7  14   28.68    5.05   0
  -1  -5   5  116.83    3.86   0
  -1   4   4  139.95    5.38   0
   0  -8  11   10.70    4.16   0
   0  -6   5   18.51    4.15   0
   0  -4   2   64.32    4.43   0
   0   7   8   67.26    4.72   0
   0   8  12    0.26    4.55   0
   1  -8   8    7.14    3.21   0
   1  -7   5  399.13    5.19   0
   1  -6   3   22.49    3.35   0
   1  -2  -1  477.63    9.32   0
   1   5   2    6.93    3.21   0
   1   7   6   -1.73    3.62   0
   2  -8   6    5.98    3.15   0
   2   6   2   12.30    4.04   0
   2   7   4   46.93    4.31   0
   2   8   7    6.34    4.03   0
   3  -7   2   74.90    4.34   0
   3  -5  -1    2.15    4.23   0
   3   4  -2  601.65    6.83   0
   3   8   5  532.08    6.26   0
   4  -8   3  134.41    4.85   0
   4  -3  -4  415.93    7.97   0
   4   4  -3    8.09    3.30   0
   4   5  -2   38.14    4.35   0
   4   8   4   13.61    3.38   0
   5  -6  -2  184.37    5.49   0
   5   4  -4    8.49    4.36   0
   5   7   0  114.34    4.64   0
   6  -8   1    9.95    4.12   0
   6  -4  -5  183.43    5.93   0
   6   4  -5  181.22    5.47   0
   6   5  -4    0.16    4.30   0
   6   7  -1   67.63    4.24   0
   7  -8   0  183.67    5.10   0
   7  -7  -2    7.10    4.09   0
   8   6  -4    6.00    4.05   0
   9   4  -7  282.71    5.82   0
   9   5  -6    2.70    3.98   0
  10   6  -5   25.88    4.18   0
  12   3  -9    4.30    4.70   0
  13  -3  -9    3.13    7.58   0
  -6  -2  19    4.44    5.29   0
  -6  -2  20   30.64    5.55   0
  -6  -2  21   20.18    5.53   0
  -6  -1  17    6.07    5.41   0
  -5  -4  17   11.54    4.24   0
  -5  -3  14    1.13    4.80   0
  -5   3  13  326.95    9.94   0
  -4  -5  15   24.41    4.03   0
  -4  -4  12  254.17    6.34   0
  -4  -3  10   43.68    4.44   0
  -4  -2   9  117.49    5.67   0
  -4   4  11  437.24    8.20   0
  -3  -6  14    6.48    3.97   0
  -3   5  10   68.93    5.01   0
  -2  -7  14   27.72    4.31   0
  -2  -7  15   14.21    4.19   0
  -2  -6  10   40.14    4.28   0
  -2  -4   6  176.57    5.08   0
  -2   7  13   13.25    5.10   0
  -1  -4   4  144.66    4.82   0
  -1   6   7  298.30    5.86   0
  -1   7  10   29.37    4.10   0
   0  -8  12    2.17    4.08   0
   0   4   2   62.60    4.75   0
   0   6   5   25.24    4.42   0
   0   8  11    9.98    4.42   0
   1  -8   9    1.05    3.91   0
   1   2  -1  466.76    8.71   0
   2  -8   7    1.20    3.90   0
   2  -6   2    8.67    4.00   0
   2   4  -1  138.71    4.87   0
   3  -8   5  497.17    6.16   0
   3  -4  -2  579.79    7.36   0
   3   3  -3 5531.65   19.21   0
   3   5  -1    1.25    2.94   0
   3   7   2   75.14    4.26   0
   4  -7   1    1.06    3.40   0
   4  -5  -2   40.32    4.60   0
   4   6  -1  129.97    4.48   0
   4   8   3  136.61    4.56   0
   5  -5  -3  328.35    6.04   0
   5  -4  -4   10.77    4.54   0
   5   0  -6  718.74   16.49   0
   5   3  -5   12.10    4.28   0
   5   6  -2  188.77    4.64   0
   5   8   2  114.63    4.56   0
   6  -7  -1   67.86    4.26   0
   6  -5  -4    2.72    4.16   0
   6   8   1    6.86    4.03   0
   7   4  -6  454.29    6.59   0
   7   5  -5    6.95    4.28   0
   7   7  -2   10.94    3.99   0
   8  -6  -4    0.49    5.09   0
   9  -7  -3   83.23    5.30   0
   9  -5  -6    2.20    4.51   0
   9   6  -5   -3.31    4.19   0
  10   2  -9   10.16    5.36   0
  10   7  -4   25.80    4.40   0
  11   4  -8   41.64    4.57   0
  11   5  -7   35.99    4.47   0
  11   6  -6   10.67    4.97   0
  12  -5  -7    2.23    5.25   0
  12  -4  -8   37.61    6.77   0
  12   1 -10   31.33    6.21   0
  14  -3  -9   20.42    8.57   0
  14   2 -10    0.07    5.70   0
  -6   0  17    3.47    7.18   0
  -5  -4  18   90.88    4.82   0
  -5  -4  19   69.11    5.52   0
  -5  -4  20   35.65    5.25   0
  -5  -1  12  557.14    9.56   0
  -5   4  15   55.03    6.09   0
  -4  -5  16   25.96    4.07   0
  -4   5  13   41.69    5.49   0
  -3  -6  15   47.03    4.27   0
  -3  -5  11  307.72    5.90   0
  -3  -4   9 1081.29    8.72   0
  -3   2   6  387.45   10.01   0
  -3   4   8   -2.05    4.61   0
  -2  -6  11   17.25    4.05   0
  -2  -5   8 1306.91    8.52   0
  -2   5   7    0.96    4.26   0
  -2   6   9    6.49    4.60   0
  -1  -6   8    5.25    3.79   0
   0   3   1  208.74    5.38   0
   0   5   3    1.38    4.16   0
   0   7   7 1034.10    8.26   0
   0   8  10   17.03    4.48   0
   1  -8  10   51.14    4.08   0
   1  -7   6    4.12    3.36   0
   1  -6   4  328.88    5.49   0
   1  -5   2    6.42    3.20   0
   1   6   3   25.02    4.05   0
   1   7   5  390.71    6.02   0
   1   8   8    4.04    4.10   0
   2   5   0    2.59    3.68   0
   2   8   6    5.95    3.38   0
   3  -7   3    5.16    4.29   0
   3  -6   1   25.21    4.40   0
   3   6   0   41.26    4.06   0
   3   8   4   13.32    4.20   0
   4  -4  -3    6.71    4.15   0
   4   1  -5 1278.28   14.00   0
   5  -8   3   26.95    4.39   0
   6   3  -6 1466.48   10.37   0
   7  -8   1   -1.34    4.12   0
   7   6  -4    7.21    4.16   0
   8  -8   0    1.94    4.25   0
   8  -7  -2  101.05    5.38   0
   8  -3  -7  215.57    8.09   0
   8   2  -8   43.94    4.79   0
   8   5  -6    1.46    4.86   0
   8   7  -3   87.89    3.82   0
   8   8  -1   28.83    3.54   0
  10  -6  -5   24.81    4.41   0
  10  -3  -8   11.84    6.89   0
  10   4  -8   42.91    5.20   0
  10   5  -7   38.20    4.22   0
  11   3  -9    1.56    4.86   0
  13   2 -10    4.95    5.28   0
  -6  -1  18   24.88    5.16   0
  -5  -3  15  133.49    5.06   0
  -4  -5  17   35.03    4.63   0
  -4  -5  18   23.62    4.22   0
  -4  -5  19   99.56    5.51   0
  -4   6  17    0.46    4.81   0
  -3  -6  16    7.59    4.16   0
  -3  -6  17    6.03    4.08   0
  -3  -1   6   28.23    5.64   0
  -3   6  12   87.57    4.82   0
  -2   7  12    5.62    4.29   0
  -1  -7  12   53.45    4.16   0
  -1  -5   6   29.05    3.38   0
  -1   7   9    5.71    4.18   0
   0  -7   9    4.62    4.04   0
   0  -6   6    4.19    3.13   0
   0  -5   4   54.57    3.31   0
   1  -8  11   -0.23    3.87   0
   1  -7   7  161.54    4.71   0
   1  -4   1   13.52    4.20   0
   1  -3   0  711.96    8.42   0
   1   4   0  135.50    4.87   0
   1   8   7   27.60    4.31   0
   2  -8   8    3.45    3.20   0
   2  -7   5   21.59    4.11   0
   2  -5   1   30.82    4.47   0
   2   6   1   11.93    3.86   0
   2   7   3  224.22    4.70   0
   2   8   5    2.76    4.27   0
   3  -8   6    6.68    3.36   0
   4  -7   2   64.36    4.46   0
   4  -6   0  100.23    4.77   0
   4   7   0    6.45    3.92   0
   4   9   5   12.09    4.41   0
   5   1  -6  209.81    7.01   0
   5   7  -1   43.85    4.16   0
   6  -6  -2    5.84    4.67   0
   6   7  -2  154.80    4.64   0
   6   8   0    4.92    4.09   0
   7  -6  -3   50.19    4.20   0
   7   3  -7  893.26    9.06   0
   8  -5  -5   46.16    5.22   0
   8   4  -7  105.68    5.06   0
   8   6  -5    6.43    3.90   0
  10  -7  -3   10.21    4.50   0
  10  -5  -6    8.89    4.99   0
  10   6  -6    6.49    4.15   0
  11  -6  -5   60.13    5.41   0
  12   2 -10   17.03    5.12   0
  12   5  -8   14.64    5.10   0
  13  -4  -8    1.62    5.97   0
  13   4  -9    1.51    4.33   0
  -6  -1  19   68.07    6.10   0
  -6  -1  20   20.15    5.85   0
  -6  -1  21   15.65    5.92   0
  -6  -1  22    3.23    6.05   0
  -5  -3  16   98.62    5.42   0
  -5   5  18   20.80    6.15   0
  -5   5  19    2.52    6.57   0
  -4  -3  11   33.62    4.26   0
  -4   6  16   19.86    5.04   0
  -3  -3   8    5.93    4.15   0
  -3   5   9   19.97    4.94   0
  -2  -6  12    1.60    3.15   0
  -2  -5   9 1115.61    8.28   0
  -2  -4   7   42.20    4.42   0
  -2   7  11   11.88    4.81   0
  -1  -7  13    3.11    3.40   0
  -1  -7  14   17.87    4.32   0
  -1  -6   9   -1.27    3.78   0
  -1  -1   2 7101.39   35.34   0
  -1   6   6   10.98    4.28   0
  -1   8  12    7.69    4.30   0
   0  -7  10   10.47    3.84   0
   0   6   4  321.45    5.63   0
   0   7   6    4.80    4.37   0
   0   8   9    6.28    3.92   0
   1  -8  12    1.85    4.11   0
   1   5   1  595.87    6.13   0
   2  -8   9   18.33    3.91   0
   2  -6   3  883.73    7.23   0
   2  -2  -2 2916.11   19.41   0
   3  -8   7   16.01    4.05   0
   3   1  -4  238.59    8.33   0
   3   7   1    5.44    3.92   0
   3   8   3    3.99    3.87   0
   3   9   6    3.33    4.09   0
   4   5  -3  994.27    7.92   0
   4   8   2   93.29    3.69   0
   5  -8   4  121.87    4.78   0
   5  -6  -1   42.77    4.44   0
   5   5  -4    0.72    4.10   0
   5   9   3    3.14    4.04   0
   7   7  -3    4.30    3.23   0
   8  -8   1   11.38    4.18   0
   8  -4  -6  342.25    7.22   0
   8   7  -4    6.52    3.93   0
   8   8  -2   23.01    4.24   0
   9  -7  -2    3.80    5.01   0
   9  -6  -4    5.11    4.91   0
   9   0  -9    5.71    8.44   0
   9   1  -9  239.18    8.01   0
   9   5  -7   54.10    4.35   0
   9   6  -6    6.40    3.95   0
  10  -4  -7    7.31    5.47   0
  10   3  -9    4.58    4.82   0
  10   7  -5    8.88    4.24   0
  11   5  -8    5.39    4.91   0
  12   4  -9    5.30    4.09   0
  -6   0  18    3.50    6.88   0
  -5  -3  17  168.99    6.05   0
  -5  -2  14  725.15    8.79   0
  -5   4  14    8.80    5.74   0
  -5   5  17   47.54    6.36   0
  -4  -4  14   43.06    4.35   0
  -4  -2  10    3.42    4.67   0
  -4   4  10   67.86    6.03   0
  -4   5  12  254.35    6.55   0
  -4   6  15    2.08    5.40   0
  -3  -4  10 1841.78   10.71   0
  -3   6  11   26.28    4.25   0
  -3   7  15    3.69    4.42   0
  -2  -6  13   24.81    4.08   0
  -2  -1   4 4005.65   24.56   0
  -2   4   5    0.90    4.17   0
  -2   6   8  149.20    5.08   0
  -1  -7  15  123.37    4.72   0
  -1  -6  10   39.08    4.14   0
  -1  -5   7  199.45    5.07   0
  -1  -4   5  107.66    4.58   0
  -1   4   3   42.21    4.64   0
  -1   5   4   44.14    4.51   0
  -1   7   8    4.36    4.17   0
  -1   8  11   -1.22    4.19   0
   0  -7  11    3.66    3.82   0
   0  -6   7  131.64    4.53   0
   0  -4   3   10.91    3.22   0
   0   8   8   46.77    4.51   0
   1  -5   3   96.09    4.23   0
   1   3  -1 1964.74   12.35   0
   1   6   2   14.62    4.14   0
   2  -8  10   52.60    4.20   0
   2  -7   6   44.22    4.42   0
   2  -4   0  260.79    5.99   0
   2   7   2  359.96    5.54   0
   2   8   4    5.40    4.11   0
   2   9   7    6.58    4.09   0
   3  -8   8   32.44    4.08   0
   3  -7   4    3.87    3.47   0
   3  -5   0  305.95    5.84   0
   3   4  -3   14.70    4.01   0
   3   5  -2  124.48    4.50   0
   3   6  -1   92.18    4.32   0
   4  -8   6   10.40    4.23   0
   4   4  -4  105.02    4.86   0
   4   6  -2  425.76    5.63   0
   4   9   4    0.89    4.15   0
   5   2  -6    0.61    5.03   0
   5   4  -5   74.75    4.70   0
   5   8   0    4.63    3.97   0
   6  -2  -6  153.71    8.56   0
   6   0  -7    2.40    8.12   0
   6   4  -6  654.96    7.96   0
   6   6  -4   52.09    4.25   0
   6   8  -1   48.14    4.19   0
   7  -5  -4   31.78    4.36   0
   7   5  -6    8.97    4.16   0
   8  -7  -1   61.16    5.29   0
   8  -6  -3   26.27    4.84   0
   8   3  -8    7.60    4.75   0
   9  -2  -8   11.63    8.21   0
   9   4  -8  121.54    5.19   0
  11   0 -10   97.22    9.33   0
  11   1 -10   73.41    6.38   0
  11   4  -9   32.53    4.95   0
  11   6  -7    0.69    4.13   0
  13   3 -10    1.13    4.99   0
  -6   0  19    1.51    6.97   0
  -6   1  18   22.85    8.93   0
  -5  -3  18   -0.81    4.12   0
  -5  -3  19   47.70    4.98   0
  -5  -3  20   41.84    5.32   0
  -5  -3  21   13.16    5.07   0
  -5   0  12  169.75    8.46   0
  -4  -4  15   27.96    4.27   0
  -3   4   7   23.74    4.81   0
  -3   7  14   27.61    4.41   0
  -2  -6  14   71.86    3.82   0
  -2  -5  10   88.34    4.91   0
  -2  -3   6   35.64    4.52   0
  -2   3   4 1811.69   13.15   0
  -2   5   6   94.83    4.78   0
  -2   7  10   46.14    4.25   0
  -1   8  10  141.04    5.61   0
   0  -7  12   23.33    4.27   0
   0  -5   5   69.46    3.68   0
   0  -3   2  187.70    5.52   0
   0  -2   1 5515.69   23.66   0
   0   2   0  335.30    8.43   0
   0   4   1   79.73    4.63   0
   0   5   2  392.33    6.10   0
   0   7   5    6.09    4.15   0
   1  -7   9   30.78    3.94   0
   2  -8  11    7.79    4.16   0
   2  -3  -1  549.59    8.03   0
   2   5  -1  446.76    5.80   0
   3  -8   9    3.12    3.96   0
   3  -6   2   11.92    3.53   0
   3   2  -4 2824.49   15.99   0
   3   8   2   60.30    4.26   0
   3   9   5    6.54    3.39   0
   4  -8   7   19.69    3.97   0
   4  -5  -1  127.36    4.92   0
   4   7  -1    6.47    3.88   0
   4   8   1   10.12    3.98   0
   5  -8   5   12.69    4.35   0
   5  -7   2   76.29    4.43   0
   5  -5  -2   27.57    4.35   0
   5   7  -2    4.82    3.93   0
   5   9   2  135.58    4.75   0
   6  -7   1   13.65    4.33   0
   6  -5  -3   97.77    4.78   0
   6   2  -7   18.15    4.83   0
   6   7  -3   22.76    4.22   0
   7  -8   3    7.20    4.30   0
   7  -7   0   66.59    4.47   0
   7  -6  -2   54.63    4.86   0
   7  -4  -5  172.67    5.90   0
   7   6  -5   22.65    3.47   0
   7   8  -2    3.35    3.32   0
   8   8  -3   47.66    4.54   0
   9  -5  -5   83.26    5.58   0
   9   2  -9    0.66    4.67   0
   9   7  -5   10.41    3.13   0
  10  -7  -2    8.36    4.21   0
  10  -6  -4   10.78    4.94   0
  10   5  -8   33.06    4.22   0
  10   6  -7   13.78    4.24   0
  11  -5  -6    3.57    4.71   0
  11   2 -10   48.53    5.44   0
  12   3 -10    0.62    4.72   0
  -6   0  20  457.95   10.12   0
  -6   0  21   -3.56    6.70   0
  -6   0  22    5.72    6.65   0
  -5  -2  15  269.97    6.76   0
  -5  -1  13   45.88    5.66   0
  -5   3  12  238.54    9.44   0
  -5   5  16   12.33    5.70   0
  -4  -4  16   69.06    4.62   0
  -4  -4  17    4.03    4.82   0
  -4   6  14   27.45    4.90   0
  -3  -5  15    0.97    4.02   0
  -3  -5  16   14.31    4.12   0
  -3  -4  11 2041.08   11.19   0
  -3   6  10   81.55    5.27   0
  -3   7  13    4.95    4.76   0
  -2  -6  16   13.35    4.17   0
  -2  -6  17  129.59    5.08   0
  -2  -5  11   36.54    4.56   0
  -2  -4   8   96.15    4.83   0
  -2  -2   5 2334.23   14.86   0
  -2   8  13   -0.77    4.93   0
  -1  -6  11   54.11    4.21   0
  -1  -3   4   17.53    4.43   0
  -1   3   2   25.00    4.93   0
  -1   6   5  196.48    5.13   0
   0  -7  13   27.77    4.13   0
   0  -6   8  219.03    4.34   0
   0   6   3   55.19    4.36   0
   0   8   7  426.07    6.04   0
   1  -6   6  888.03    7.31   0
   1   7   3    0.69    4.10   0
   1   8   5  250.21    5.33   0
   1   9   8   11.86    4.18   0
   2  -7   7   30.59    4.30   0
   2  -5   2    8.07    4.01   0
   2   1  -3  568.61   11.52   0
   2   6   0  205.45    4.31   0
   2   9   6   42.23    4.40   0
   3  -8  10   58.48    4.36   0
   3  -4  -1  194.50    5.47   0
   3  -2  -3   59.42    6.26   0
   3   7   0  144.47    4.60   0
   3   9   4   23.68    4.20   0
   4   9   3    2.17    3.36   0
   5  -6   0   31.05    4.48   0
   6  -6  -1  112.09    4.74   0
   7   1  -8  778.79   11.41   0
   7   7  -4   15.14    3.34   0
   8   5  -7   13.59    4.10   0
   8   6  -6   34.98    4.24   0
   8   7  -5    9.06    4.04   0
  10   4  -9  117.53    5.92   0
  10   7  -6   18.21    4.38   0
  11  -6  -4   58.83    5.42   0
  12  -5  -6    5.22    5.57   0
  12   5  -9   23.60    5.27   0
  13   4 -10    2.79    4.92   0
  14   1 -11    4.39    7.63   0
  -6   1  19   71.72    9.04   0
  -6   1  22    3.28    7.88   0
  -6   2  21   20.87   10.71   0
  -5  -2  16    9.78    5.25   0
  -5   4  13    4.18    6.00   0
  -4  -4  18    1.51    4.24   0
  -4  -4  19  197.74    5.40   0
  -4  -4  20   58.66    5.55   0
  -4   2   8  115.12    8.75   0
  -4   5  11   68.43    5.38   0
  -3  -5  17   99.53    4.91   0
  -3  -5  19   39.60    4.45   0
  -2   6   7   40.70    4.52   0
  -2   7   9   73.58    4.54   0
  -1  -6  12   44.47    4.24   0
  -1  -5   8   11.59    3.47   0
  -1  -4   6  176.84    4.99   0
  -1   8   9   31.33    4.53   0
   0  -7  14   35.85    3.55   0
   0  -7  15    7.58    4.32   0
   0  -6   9  176.05    4.75   0
   1  -7  10    5.92    3.10   0
   1  -5   4  197.19    4.82   0
   1  -4   2   64.63    3.70   0
   1   5   0    1.79    3.82   0
   1   6   1   22.51    3.94   0
   2   2  -3 4867.14   21.03   0
   2   7   1   78.17    4.15   0
   2   8   3    1.12    3.21   0
   3  -7   6    4.71    4.35   0
   3  -6   3  142.49    4.80   0
   3   3  -4 2071.69   12.14   0
   4  -8   8    4.46    3.21   0
   4  -7   4   73.90    3.85   0
   4  -4  -2  144.17    5.17   0
   4  -2  -4  107.71    7.43   0
   4   6  -3    2.03    3.83   0
   4   8   0   20.46    3.86   0
   4   9   2   78.48    4.33   0
   5  -7   3   61.98    4.37   0
   5  -4  -3   66.46    4.95   0
   5  -2  -5 1771.86   17.52   0
   5   3  -6  321.17    6.14   0
   5   6  -4    5.68    3.88   0
   5   8  -1    0.54    3.19   0
   5   9   1    3.46    3.93   0
   6  -8   5   16.10    4.19   0
   6  -4  -4  127.20    4.85   0
   6   3  -7  748.11    8.50   0
   6   8  -2   60.77    4.33   0
   6   9   0   50.34    4.43   0
   7  -8   4   38.56    4.49   0
   7   2  -8   16.78    4.73   0
   8  -7   0   26.98    4.43   0
   8  -5  -4  125.49    5.38   0
   8   4  -8    1.18    4.31   0
   9  -6  -3   68.68    4.37   0
   9  -4  -6   16.58    5.41   0
   9   3  -9    9.52    4.80   0
   9   6  -7    7.27    4.23   0
  11  -4  -7   32.68    5.35   0
  11  -3  -8    1.45    6.33   0
  11   3 -10   13.10    4.79   0
  11   6  -8   83.87    4.69   0
  14   2 -11   55.78    6.63   0
  -6   1  20   21.97    7.62   0
  -6   1  21   16.01    8.20   0
  -5  -2  17   38.58    5.38   0
  -5   1  12  561.56   17.23   0
  -5   5  15   20.19    5.29   0
  -4  -2  11   12.17    4.55   0
  -4   6  13    9.75    4.71   0
  -3  -4  12  354.16    6.20   0
  -3   0   6  738.80   16.49   0
  -3   6   9   36.11    4.75   0
  -2  -5  12   39.25    4.21   0
  -2  -4   9   72.82    4.76   0
  -2   5   5  119.28    5.37   0
  -1  -6  13   82.12    4.54   0
  -1  -5   9   13.64    4.30   0
  -1   5   3   10.18    4.17   0
  -1   7   6  572.73    6.66   0
   0  -4   4   29.62    3.46   0
   0   7   4   16.09    4.28   0
   0   8   6   41.62    4.46   0
   0   9   9    1.94    4.40   0
   1  -7  11   31.27    3.35   0
   1  -7  12   12.37    4.02   0
   1  -6   7  362.32    5.54   0
   1   9   7   64.97    3.83   0
   2   9   5    6.24    3.58   0
   3  -5   1   25.11    4.49   0
   3   5  -3   19.38    4.16   0
   3   6  -2   23.00    3.98   0
   3   8   1   12.87    3.89   0
   3   9   3    5.49    3.99   0
   4  -8   9   -0.33    3.31   0
   4  -6   2  767.95    7.36   0
   4  -3  -3 1007.92   10.60   0
   4   5  -4    2.66    3.46   0
   4   7  -2   77.28    4.23   0
   5  -8   7   13.17    3.31   0
   5   7  -3    3.42    3.88   0
   6  -8   6   12.05    4.01   0
   6   5  -6    3.63    4.21   0
   6   6  -5  144.15    4.05   0
   6   7  -4   96.53    4.54   0
   7  -7   1    3.04    4.09   0
   7   6  -6   18.74    4.12   0
   8  -6  -2    3.94    4.03   0
   9  -3  -7    7.93    5.90   0
   9   7  -6    1.58    3.31   0
  10  -5  -5   36.81    4.95   0
  11   5  -9   56.03    4.54   0
  12   4 -10   40.17    4.64   0
  13   1 -11   14.65    6.86   0
  13   2 -11   11.59    5.78   0
  -5  -2  18   16.60    4.61   0
  -5  -2  21    6.11    5.33   0
  -5  -1  14   79.86    5.82   0
  -4  -3  14    6.89    4.11   0
  -4   4   9  892.37    9.87   0
  -3  -4  13   -0.31    4.18   0
  -3  -2   8   21.16    4.46   0
  -3   7  11   31.44    4.93   0
  -2  -5  13   27.72    4.13   0
  -2  -3   7  268.23    6.00   0
  -2   4   4  162.57    5.23   0
  -2   6   6  204.66    5.94   0
  -2   7   8   66.16    4.49   0
  -2   8  11   61.46    4.53   0
  -1  -6  15    5.40    4.20   0
  -1   4   2 1079.65    9.07   0
  -1   6   4    0.08    4.19   0
   0  -6  10    4.86    3.28   0
   0   5   1  185.97    5.07   0
   0   6   2  226.00    5.15   0
   1  -7  13   -2.42    4.06   0
   1  -3   1  866.05    8.79   0
   1   9   6  141.80    4.94   0
   2  -7   9   -2.21    2.91   0
   2  -5   3  262.15    5.34   0
   2   6  -1   64.25    4.19   0
   2   8   2  213.37    4.88   0
   2   9   4   15.00    4.13   0
   4  -5   0   -2.01    4.31   0
   4   4  -5   33.97    4.44   0
   4   9   1   34.86    4.21   0
   5  -7   4    9.52    4.07   0
   5  -6   1   49.37    4.50   0
   5  -5  -1    2.86    4.10   0
   5  -3  -4    2.06    4.89   0
   5   4  -6    9.33    4.44   0
   5   8  -2   -0.32    3.80   0
   5   9   0  106.68    4.42   0
   6  -6   0   46.41    4.39   0
   6  -5  -2  105.56    5.31   0
   6   8  -3    3.57    3.93   0
   6   9  -1    3.17    4.08   0
   7  -6  -1   12.98    3.99   0
   7  -5  -3   11.29    3.90   0
   7   3  -8  645.49    7.51   0
   7   5  -7   -0.77    4.26   0
   7   7  -5   26.25    3.54   0
   8  -7   1   18.11    4.21   0
   8   6  -7    0.17    3.92   0
   8   7  -6   -0.04    3.91   0
   9  -7   0   30.89    4.40   0
   9   4  -9   58.68    5.11   0
  10  -6  -3   33.85    4.33   0
  10   1 -10   92.85    7.15   0
  10   2 -10    3.33    5.17   0
  10   5  -9   50.41    5.24   0
  10   6  -8    3.05    4.30   0
  10   7  -7   -1.21    4.25   0
  11   4 -10    2.68    4.77   0
  12  -4  -7    6.43    5.36   0
  -5  -2  19   28.63    4.76   0
  -5  -2  20    7.20    4.87   0
  -5   5  14    6.84    4.86   0
  -4  -1  10  211.93    7.08   0
  -4   3   8  124.54    7.19   0
  -4   5  10   28.42    5.14   0
  -4   7  15   15.91    4.76   0
  -3  -4  14   19.70    4.13   0
  -3   4   6  177.67    6.03   0
  -3   5   7    1.37    4.03   0
  -2  -5  14   40.07    4.31   0
  -2   8  10   36.60    4.54   0
  -1  -6  16   34.58    3.44   0
  -1  -6  17   32.11    4.23   0
  -1  -5  10 1180.23    8.41   0
  -1  -4   7 1037.43    8.23   0
  -1   7   5  147.48    4.95   0
   0  -6  11    3.61    3.96   0
   0  -5   7  109.15    3.91   0
   0   7   3   84.10    4.51   0
   0   8   5   87.12    4.58   0
   0   9   8   55.65    4.56   0
   1  -7  14    7.93    3.32   0
   1  -6   8   10.11    4.00   0
   1  -5   5  383.51    5.60   0
   1   8   3    1.51    3.88   0
   2  -7  10   30.48    3.30   0
   2  -6   6  283.46    5.21   0
   2   7   0    2.25    3.78   0
   3  -6   4    0.08    3.12   0
   3   8   0  123.12    4.52   0
   3   9   2    1.48    4.12   0
   4  -7   6  115.08    4.42   0
   4   8  -1    9.12    3.07   0
   6  -7   3  293.63    5.45   0
   6   4  -7  158.85    5.25   0
   7  -7   2    6.52    3.96   0
   7   0  -8  103.50    9.80   0
   7   8  -4    6.65    3.42   0
   8  -4  -5   43.76    4.94   0
   8   2  -9    2.12    5.00   0
   8   5  -8   52.38    4.23   0
   8   8  -5   17.85    4.28   0
   9  -6  -2    3.87    4.75   0
   9  -5  -4    4.72    4.65   0
  10  -7   0   20.33    4.22   0
  10   3 -10   25.42    4.76   0
  11  -6  -3  127.75    5.85   0
  11  -5  -5    5.09    4.76   0
  12  -2  -9   -0.32    8.18   0
  12   5 -10   53.58    5.24   0
  13   3 -11    0.42    4.74   0
  -6   4  19   18.86   10.21   0
  -5  -1  15   57.96    5.64   0
  -5   0  13    1.98    6.06   0
  -5   4  12  504.29    9.29   0
  -5   6  17    7.15    5.66   0
  -4  -3  16  421.86    6.54   0
  -4  -3  17   69.91    5.54   0
  -4  -2  12   15.81    4.05   0
  -4   0   9    1.23    6.59   0
  -4   7  14    7.34    5.11   0
  -3  -4  15   19.38    4.03   0
  -3  -1   7  129.96    6.41   0
  -3   7  10   13.87    4.81   0
  -3   8  13    0.19    5.05   0
  -2  -5  15    7.50    4.07   0
  -2  -5  17    4.47    4.27   0
  -2  -5  19   25.04    5.15   0
  -2  -4  10   21.19    4.50   0
  -2   2   3 4347.35   24.16   0
  -1  -3   5  513.03    6.39   0
  -1   8   7   -0.01    4.23   0
   0  -6  12    6.04    3.91   0
   0  -4   5   52.48    4.25   0
   0  -3   3 1267.00    9.52   0
   0   4   0 1593.44    9.83   0
   0   9   7    2.34    4.24   0
   1  -6   9    4.60    3.85   0
   1  -4   3  124.82    4.60   0
   1   2  -2 1993.21   14.17   0
   1   3  -2   25.60    4.76   0
   1   6   0    3.88    3.17   0
   1   7   1   23.24    3.91   0
   1   9   5    3.95    4.10   0
   2  -7  11    5.56    3.33   0
   2  -7  12   21.31    4.14   0
   2   4  -3    8.42    3.97   0
   2   8   1    5.07    4.07   0
   2   9   3   58.97    4.38   0
   3  -7   9    3.04    3.85   0
   3  -5   2  104.99    4.90   0
   3  -4   0  177.71    5.52   0
   4  -7   7    4.26    3.79   0
   4  -6   3  564.39    6.62   0
   4   6  -4   43.77    4.12   0
   4   7  -3    3.09    3.68   0
   4   9   0   15.73    4.15   0
   5  -7   5   -1.58    3.88   0
   5   7  -4  195.99    5.00   0
   5   9  -1    8.66    4.03   0
   6   6  -6    9.47    4.11   0
   6   7  -5    6.21    3.94   0
   6   9  -2    9.69    4.16   0
   7   4  -8  308.84    6.02   0
   8  -7   2   -0.37    3.88   0
   8  -6  -1    1.88    4.37   0
   8   1  -9   15.49    6.00   0
   8   3  -9   68.77    5.16   0
   9  -7   1    9.29    4.31   0
   9   6  -8   67.54    4.45   0
   9   7  -7   35.62    4.26   0
  10  -4  -6   33.46    5.29   0
  11   6  -9    3.70    4.30   0
  12  -5  -5    3.47    4.84   0
  12  -3  -8   20.68    6.22   0
  12   1 -11    3.30    7.32   0
  12   2 -11   11.08    5.09   0
  12   3 -11    0.92    5.19   0
  -6   4  18    0.19    8.54   0
  -5   3  11  743.32   12.85   0
  -5   5  13   12.76    5.20   0
  -5   6  16    2.99    5.26   0
  -4  -3  18    7.68    4.10   0
  -4  -3  19   49.68    5.00   0
  -4  -3  20   17.00    4.88   0
  -4  -3  21   22.23    4.78   0
  -4   6  11    5.89    4.65   0
  -3  -4  16    4.84    4.01   0
  -3  -4  18  116.13    5.57   0
  -3  -4  19   13.23    4.98   0
  -3  -4  20  115.75    5.03   0
  -3  -3  11  226.59    5.57   0
  -2  -5  18  146.03    5.04   0
  -2  -3   8  466.76    6.76   0
  -2   3   3  932.42   10.00   0
  -2   5   4  115.44    4.99   0
  -2   6   5  295.62    6.13   0
  -2   8   9   76.94    4.85   0
  -1  -5  11  377.20    5.06   0
  -1   2   1  464.45    9.15   0
  -1   5   2  339.09    5.92   0
  -1   9   9   20.40    4.42   0
   0  -6  13   59.98    3.73   0
   0  -6  14   11.92    4.09   0
   1  -6  10   27.71    4.08   0
   2  -7  13    6.26    3.97   0
   2  -6   7  512.77    6.12   0
   2  -5   4  511.07    6.20   0
   2  -3   0  267.68    6.34   0
   3  -7  10    1.74    3.78   0
   3  -6   5  678.89    6.64   0
   3   6  -3  375.92    4.98   0
   3   7  -2   19.05    3.76   0
   3   9   1   42.59    4.32   0
   4  -4  -1  276.97    5.80   0
   4   5  -5    2.36    4.14   0
   5   5  -6  166.70    4.94   0
   5   8  -3   -1.81    3.86   0
   6  -7   4    2.30    3.28   0
   6  -6   1   33.58    4.23   0
   6   5  -7   23.54    4.33   0
   6   8  -4   16.56    4.17   0
   7  -7   3    4.77    4.03   0
   7  -6   0  242.18    5.31   0
   7  -4  -4   44.84    4.81   0
   7   6  -7   12.05    4.04   0
   7   7  -6    5.19    4.06   0
   7   8  -5    3.84    4.21   0
   8  -5  -3   17.09    4.22   0
   9   5  -9  133.60    4.95   0
  10  -6  -2   48.46    4.54   0
  10   4 -10  107.20    5.21   0
  10   7  -8    9.07    4.37   0
  11   5 -10    8.81    4.15   0
  13   4 -11    3.23    4.82   0
  -5  -1  16   13.85    5.34   0
  -5  -1  22    4.79    5.34   0
  -5   6  15    7.46    5.33   0
  -4  -2  13  245.62    6.02   0
  -4   4   8  228.50    6.82   0
  -4   5   9  362.14    7.08   0
  -4   7  13   14.53    4.89   0
  -3  -3  12  173.07    5.62   0
  -3  -2   9   76.27    5.27   0
  -3   2   5  592.23   11.45   0
  -3   3   5    3.21    5.18   0
  -3   5   6   25.67    4.79   0
  -3   7   9   51.34    4.73   0
  -3   8  12    3.67    4.27   0
  -1  -5  12    6.77    3.97   0
  -1  -4   8   94.39    5.01   0
  -1   7   4   26.17    4.21   0
  -1   8   6   17.76    4.24   0
   0  -6  15   16.66    3.49   0
   0  -6  16    6.48    4.30   0
   0   5   0  137.46    4.65   0
   0   6   1   81.70    4.47   0
   0   7   2   75.27    4.50   0
   0   9   6    9.42    4.13   0
   1  -6  11   -0.22    3.90   0
   1   1  -2 6060.57   31.83   0
   1   4  -2 1088.79    8.49   0
   1   8   2   81.52    3.79   0
   1   9   4   16.75    4.24   0
   2  -6   8  240.92    5.09   0
   2   6  -2  184.70    4.16   0
   2   7  -1   12.92    3.18   0
   2   9   2    5.40    4.23   0
   3  -7  11   42.85    4.16   0
   3   5  -4    4.21    3.23   0
   3   8  -1  162.50    4.06   0
   4  -7   8   19.10    3.27   0
   4  -6   4  179.00    4.91   0
   5  -5   0   97.53    4.73   0
   5  -4  -2   38.18    4.32   0
   5   9  -2   70.19    4.32   0
   6  -7   5    9.50    4.08   0
   6  -5  -1   67.12    4.63   0
   6  -4  -3    1.25    3.75   0
   6   9  -3   10.53    4.07   0
   7  -7   4   63.66    4.52   0
   7  -5  -2    1.28    4.27   0
   7   5  -8   71.94    4.49   0
   8  -7   3   10.93    4.12   0
   8  -3  -6    9.75    5.37   0
   8   4  -9  272.64    5.67   0
   8   6  -8   33.27    4.32   0
   8   7  -7   43.05    4.15   0
   8   8  -6   48.13    4.31   0
   9  -7   2   10.66    4.10   0
  10  -5  -4    8.55    4.14   0
  11  -6  -2  105.82    5.14   0
  11  -4  -6    1.54    5.09   0
  12   4 -11    4.58    5.03   0
  13  -3  -8    9.43    5.65   0
  14  -3  -8    1.60    6.58   0
  -6   4  17   15.17    8.67   0
  -5  -1  17   26.95    5.28   0
  -5  -1  18   35.86    5.27   0
  -5  -1  20   10.67    5.46   0
  -5  -1  21   29.80    5.57   0
  -4   6  10   48.39    4.97   0
  -4   7  12    6.66    4.79   0
  -3   6   7  152.06    5.03   0
  -3   8  11    3.15    4.92   0
  -2   4   3   10.70    4.23   0
  -2   8   8  311.59    5.79   0
  -1  -5  13    8.47    4.03   0
  -1  -5  14   24.65    4.10   0
  -1  -2   4 1966.23   13.99   0
  -1   4   1 1580.01   10.48   0
  -1   9   8   81.25    4.61   0
   0  -4   6  459.63    6.16   0
   1  -6  12  143.90    4.66   0
   1   6  -1    3.41    3.83   0
   1   7   0   32.90    3.97   0
   2   5  -3   31.21    3.31   0
   2   8   0   27.22    3.43   0
   3  -7  12   -0.12    3.08   0
   3  -6   6    0.70    3.19   0
   3  -5   3  383.97    5.94   0
   3   3  -5    1.87    4.66   0
   3   9   0   66.91    4.27   0
   4  -7   9    2.96    3.24   0
   4  -7  10    5.31    3.78   0
   4   2  -6  154.58    5.78   0
   4   3  -6    2.09    4.46   0
   4   7  -4    1.28    3.91   0
   4   9  -1   -0.39    3.20   0
   5  -7   7    7.17    3.34   0
   5  -6   3    4.96    4.02   0
   5   2  -7  310.08    6.46   0
   5   3  -7  522.87    7.09   0
   5   7  -5  242.85    5.27   0
   6  -7   6    1.64    4.05   0
   6  -6   2   10.98    4.10   0
   6   3  -8   18.55    4.78   0
   6   7  -6    5.93    4.04   0
   7  -6   1   34.08    4.31   0
   8  -6   0   77.22    4.58   0
   8  -2  -7  125.44    8.08   0
   9  -7   3    7.86    4.20   0
   9  -4  -5    0.61    4.86   0
   9   2 -10   20.46    4.75   0
   9   3 -10   11.08    4.95   0
   9   7  -8    7.64    4.17   0
  10  -3  -7    1.30    5.30   0
  10   5 -10  148.08    4.96   0
  11  -5  -4    5.37    4.71   0
  11   2 -11   49.57    5.65   0
  11   3 -11    3.86    4.50   0
  13  -2  -9   45.49    8.05   0
  -5  -1  19   15.64    4.78   0
  -5   0  14    1.75    6.41   0
  -5   4  11    8.65    5.89   0
  -5   5  12   49.68    5.47   0
  -5   6  14    5.06    5.19   0
  -4  -1  11  670.49    9.20   0
  -3  -3  13   28.32    4.33   0
  -3   4   5  418.84    7.26   0
  -3   7   8  170.89    5.69   0
  -2  -1   5 1003.82   12.71   0
  -1  -5  15   54.01    4.39   0
  -1  -5  17   40.97    4.24   0
  -1  -5  18    4.06    4.23   0
  -1  -4   9  957.03    8.08   0
  -1  -3   6    0.54    3.36   0
  -1   6   2    9.07    4.05   0
  -1   8   5   89.32    4.68   0
  -1   9   7    4.07    4.15   0
   0  -5  10  381.50    5.72   0
   0  -3   4   57.19    4.64   0
   0   3  -1  255.07    6.15   0
   0   8   3   56.05    3.63   0
   0   9   5    3.08    3.26   0
   1  -6  13    6.78    3.89   0
   1  -6  14    7.47    4.11   0
   1  -5   7   -0.98    3.13   0
   1  -3   2    4.90    4.21   0
   1   5  -2  345.89    5.45   0
   1   8   1  198.90    4.82   0
   1   9   3   13.27    3.44   0
   2  -6   9   29.41    3.38   0
   2  -5   5  258.95    5.04   0
   2   9   1  213.73    5.12   0
   3  -6   7   63.63    4.23   0
   3  -3  -1 1515.10   11.50   0
   3   4  -5  433.16    6.34   0
   3   6  -4  232.80    4.91   0
   3   8  -2   93.43    4.29   0
   4  -7  11   14.57    3.76   0
   4  -6   5   42.87    4.32   0
   4   6  -5   12.65    3.76   0
   4   8  -3   17.02    3.78   0
   5  -7   8   -2.04    3.30   0
   5   4  -7   42.88    4.63   0
   5   6  -6   53.17    4.28   0
   5   8  -4    7.52    3.21   0
   6  -7   7   19.76    4.16   0
   6   2  -8  165.91    5.99   0
   6   4  -8   22.12    4.98   0
   6   6  -7   82.64    4.42   0
   6   8  -5   89.95    4.55   0
   7  -7   5  129.67    4.92   0
   7  -3  -5    0.05    5.45   0
   7   7  -7    2.41    3.92   0
   7   8  -6   34.95    4.29   0
   8  -7   4   15.63    4.14   0
   9  -5  -3    9.19    4.14   0
   9   4 -10  154.65    5.21   0
   9   6  -9    6.01    4.10   0
  10  -6  -1   14.01    4.29   0
  10   7  -9   39.04    5.15   0
  11   4 -11   12.47    4.75   0
  11   6 -10   10.85    4.22   0
  12  -5  -4    1.42    5.01   0
  12  -4  -6   50.21    5.75   0
  12   5 -11    5.06    5.21   0
  -4  -2  15  276.98    6.59   0
  -4   5   8  439.93    7.22   0
  -4   6   9    4.62    4.80   0
  -4   7  11  117.36    5.38   0
  -3  -3  14    5.99    4.21   0
  -3  -2  10   41.78    4.96   0
  -3   8  10  257.81    5.68   0
  -2  -4  14   39.82    4.17   0
  -2  -4  15    0.97    3.86   0
  -2   1   3  561.16   16.01   0
  -2   5   3   36.61    4.43   0
  -2   6   4    2.38    4.19   0
  -2   7   5  125.10    4.75   0
  -2   8   7  149.65    4.86   0
  -1   5   1  589.49    6.78   0
  -1   7   3  112.12    4.61   0
   0  -5  11   18.28    3.89   0
   0   2  -1 5203.47   23.16   0
   0   4  -1   82.11    4.53   0
   0   6   0  315.99    5.38   0
   0   7   1   11.55    3.99   0
   0   9   4   16.35    4.30   0
   1  -6  15  213.30    4.53   0
   1  -6  16    9.58    4.14   0
   1  -5   8  145.12    4.64   0
   2  -6  10    4.86    3.02   0
   2   3  -4 1725.89   11.24   0
   2   6  -3  283.51    5.14   0
   2   7  -2   30.20    4.00   0
   2   8  -1   34.04    3.98   0
   4  -7  12   32.74    3.42   0
   4  -5   2 2597.35   11.46   0
   4   9  -2   85.78    4.44   0
   5  -7   9    8.60    3.18   0
   5  -7  10   36.37    4.02   0
   5  -6   4   37.73    4.20   0
   5   9  -3    4.10    3.18   0
   6  -7   8   21.14    4.16   0
   6   9  -4   90.44    4.52   0
   7  -7   6   -0.43    4.27   0
   7   2  -9  196.06    6.45   0
   7   3  -9  124.51    5.29   0
   7   4  -9   44.98    5.09   0
   8  -7   5    6.02    4.13   0
   8  -6   1   44.72    4.32   0
   8  -5  -2    3.60    3.85   0
   8  -4  -4   46.26    5.07   0
   8   8  -7   65.08    4.50   0
   9  -6   0   18.23    4.18   0
   9   1 -10    7.17    6.38   0
   9   5 -10   16.34    4.91   0
  10  -5  -3    2.57    4.93   0
  10  -2  -8   25.38    7.03   0
  10   6 -10   73.05    5.25   0
  11  -6  -1   21.93    4.43   0
  11   1 -11   94.00    8.36   0
  13  -4  -6    7.49    5.37   0
  13   3 -12   37.41    6.04   0
  14  -2  -9   83.68    8.75   0
  14   2 -12    3.52    6.65   0
  -6   4  16    7.34    8.28   0
  -6   5  19  104.67    9.19   0
  -4  -2  16   11.43    4.97   0
  -4  -2  17   15.51    4.80   0
  -4  -2  18    8.04    4.87   0
  -4  -2  19   68.99    5.13   0
  -4  -2  21   -0.92    4.90   0
  -4   3   7  817.91   11.11   0
  -3  -3  15   25.31    4.38   0
  -3  -3  20  129.50    5.64   0
  -3  -3  21   23.06    4.64   0
  -3  -1   8  503.39    9.07   0
  -3   5   5   32.94    4.98   0
  -3   6   6    5.31    4.39   0
  -3   8   9    0.02    5.12   0
  -2  -4  16  136.27    4.60   0
  -2  -4  17   40.79    4.36   0
  -2  -4  18  106.05    4.89   0
  -2  -4  19   -0.43    4.31   0
  -2  -4  20    3.46    4.41   0
  -2  -2   7  376.15    7.06   0
  -2   9   9    7.72    4.50   0
  -1  -4  10  223.75    5.37   0
  -1   8   4   48.92    4.40   0
  -1   9   6   16.99    4.12   0
   0  -5  12   16.68    4.18   0
   0  -4   7 1092.88    7.90   0
   0   8   2  115.36    4.62   0
   1   7  -1   31.51    3.84   0
   1   9   2    3.60    4.27   0
   2  -6  11    1.92    3.18   0
   2  -6  12  129.24    4.41   0
   2  -5   6  183.24    4.68   0
   2  -4   3    0.94    3.96   0
   2   2  -4   55.58    5.73   0
   3   5  -5   33.41    4.38   0
   3   9  -1   58.65    3.63   0
   4  -6   6   62.55    3.63   0
   4  -4   0   36.19    4.56   0
   4   1  -6  964.15   12.50   0
   4   5  -6    4.41    3.27   0
   5   1  -7  272.66    7.95   0
   5   8  -5   69.69    4.25   0
   6  -7   9   33.67    4.18   0
   6  -6   3   65.27    3.74   0
   6  -3  -4   17.71    5.17   0
   6   5  -8    3.00    4.31   0
   7  -7   7   55.42    4.52   0
   7  -6   2  126.28    4.87   0
   7  -5  -1   63.51    4.81   0
   7  -4  -3   18.62    4.85   0
   8  -7   6  112.93    4.75   0
   8   6  -9   69.63    4.36   0
   9   7  -9    5.19    3.92   0
  10  -6   0   10.70    4.30   0
  10  -4  -5    2.86    4.66   0
  10   4 -11    4.13    4.75   0
  11  -3  -7   12.03    5.49   0
  13   2 -12    5.63    6.34   0
  13   4 -12    4.82    4.92   0
  -6   5  18    1.76    7.14   0
  -5   0  15    3.10    5.61   0
  -5   0  22   76.75    6.72   0
  -5   5  11   46.40    5.65   0
  -5   7  15   34.69    5.20   0
  -4  -1  12    2.77    4.77   0
  -4   7  10   20.30    5.06   0
  -3  -3  16    6.73    4.24   0
  -3  -3  17  112.06    4.81   0
  -3  -3  18  259.38    5.58   0
  -3  -3  19   13.33    4.49   0
  -3   7   7   64.00    4.45   0
  -1  -4  11   11.68    4.41   0
  -1  -3   7  609.20    7.59   0
   0  -5  13   -0.05    3.29   0
   0  -5  18    5.28    4.11   0
   0   9   3   64.89    4.41   0
   1  -5   9   54.12    3.95   0
   1   6  -2    5.37    3.83   0
   2  -6  13   76.12    3.77   0
   2  -6  15   14.82    4.07   0
   2  -3   1 1313.69   10.24   0
   2  -1  -2  224.00   11.40   0
   2   5  -4  115.29    4.51   0
   2   9   0   18.79    3.37   0
   3  -6   9   -0.38    2.96   0
   3   8  -3    7.49    3.77   0
   4  -6   7   25.03    4.04   0
   4  -5   3  640.53    7.06   0
   4   7  -5   87.09    3.88   0
   4   8  -4    4.64    3.11   0
   4   9  -3   18.29    4.20   0
   5  -6   5  119.78    4.01   0
   5  -4  -1 1391.00    9.97   0
   5   7  -6   99.41    3.91   0
   5   9  -4   12.28    4.08   0
   6  -6   4   25.41    4.17   0
   6  -4  -2  111.19    5.24   0
   6   1  -8    3.99    6.01   0
   6   8  -6    1.95    3.41   0
   6   9  -5    5.29    4.18   0
   7  -7   8    0.01    4.26   0
   7   5  -9    2.88    4.03   0
   7   7  -8    5.76    3.98   0
   7   8  -7    6.37    4.37   0
   8  -6   2   23.36    4.38   0
   8   3 -10    1.63    4.83   0
   8   4 -10   49.25    5.35   0
   9  -6   1   -0.63    4.13   0
   9  -5  -2    1.13    4.63   0
   9  -3  -6   94.03    6.21   0
  10   2 -11   71.55    5.90   0
  11  -6   0   24.52    4.48   0
  11  -5  -3   21.96    4.38   0
  12   3 -12    4.65    5.37   0
  -6   5  17    2.98    6.74   0
  -5   0  16  103.62    6.77   0
  -5   0  21    3.80    5.68   0
  -5   3  10    1.68    6.64   0
  -5   4  10    1.03    5.96   0
  -5   6  12  200.16    5.95   0
  -5   7  14   68.74    6.03   0
  -4   6   8   77.49    5.25   0
  -4   8  12   46.14    4.73   0
  -3   8   8   91.84    4.94   0
  -2  -3  11    7.21    4.44   0
  -2   3   2  103.25    5.73   0
  -2   4   2   61.50    4.85   0
  -2   7   4  303.23    5.76   0
  -1  -4  12   52.58    4.63   0
  -1   6   1    2.96    4.13   0
  -1   7   2   17.30    3.31   0
  -1   8   3    2.60    4.07   0
  -1   9   5   13.06    3.99   0
   0  -5  15   28.42    3.46   0
   0  -5  16   80.06    4.56   0
   0  -5  17   71.28    4.66   0
   0  -4   8  467.24    6.44   0
   0  -3   5   51.71    4.61   0
   0   7   0   62.60    4.23   0
   0   8   1   91.69    4.53   0
   1  -5  10    2.53    3.80   0
   1   3  -3 1223.26    9.46   0
   1   4  -3   39.59    3.57   0
   1   9   1   60.47    4.46   0
   2  -5   7  810.98    6.59   0
   2   7  -3  116.05    4.54   0
   2   8  -2   25.25    4.33   0
   3  -6  11    1.34    3.77   0
   3  -5   5  102.45    4.38   0
   3  -4   2    2.44    4.10   0
   3  -2  -2 2540.13   17.31   0
   3   1  -5   77.28    6.44   0
   3   6  -5   55.87    4.09   0
   4  -6   8    5.71    3.91   0
   5  -6   6   42.37    4.44   0
   5  -5   2  273.84    5.72   0
   6   6  -8  284.86    5.50   0
   7  -6   3   39.39    3.64   0
   7  -2  -6  286.13    8.75   0
   8  -5  -1    1.74    4.10   0
   8   2 -10   73.95    5.71   0
   8   7  -9   17.79    4.02   0
   8   8  -8   38.73    4.54   0
   9  -4  -4    7.44    4.83   0
   9   6 -10    9.36    4.42   0
  10  -6   1   13.10    4.11   0
  10   5 -11    4.00    4.26   0
  11  -4  -5    1.65    4.71   0
  11   6 -11    3.67    4.26   0
  12  -5  -3   49.85    4.84   0
  12  -3  -7   18.09    5.80   0
  12   4 -12   25.97    5.22   0
  -6   4  15   73.93    8.71   0
  -6   5  16    3.92    7.11   0
  -5   0  17   -0.18    5.57   0
  -5   0  20    4.28    5.93   0
  -4  -1  13  126.74    5.86   0
  -4   0  10  214.73    8.23   0
  -4   5   7   19.29    3.93   0
  -4   7   9   33.82    4.42   0
  -4   8  11  102.91    5.53   0
  -3   3   4 1901.44   14.07   0
  -3   4   4   84.18    4.76   0
  -3   6   5   58.06    4.56   0
  -3   7   6   12.94    4.02   0
  -2   5   2  182.57    5.19   0
  -2   8   5   46.52    4.52   0
  -2   9   7    1.74    4.24   0
  -1  -4  13   62.57    4.26   0
  -1  -2   5  160.26    6.04   0
  -1   4   0  131.50    4.49   0
   0   6  -1   81.21    4.46   0
   1  -5  11   19.69    4.13   0
   1  -4   6  120.87    4.57   0
   1  -2   1    8.29    4.56   0
   1   5  -3    9.81    3.08   0
   1   7  -2   12.12    4.00   0
   1   8  -1   10.59    4.03   0
   2  -5   8  188.64    4.70   0
   2   6  -4   -0.69    3.86   0
   3  -6  12    4.51    3.42   0
   3  -6  13   54.53    4.37   0
   3  -6  14    3.17    3.99   0
   4  -6   9   11.37    3.70   0
   4   4  -7  617.07    7.23   0
   5  -6   7   80.35    4.39   0
   5   4  -8   27.65    5.10   0
   5   8  -6    5.00    4.11   0
   6  -6   5    0.44    3.92   0
   7  -6   4   56.88    4.48   0
   7  -5   0  718.45    7.63   0
   7   6  -9    1.80    4.35   0
   8  -6   3   17.44    4.14   0
   9  -6   2    5.44    4.00   0
   9   4 -11  128.30    5.57   0
  10  -5  -2   67.40    4.68   0
  11  -6   1    2.64    4.20   0
  12  -4  -5    0.84    4.89   0
  12   2 -12   11.93    6.30   0
  12   5 -12   35.65    5.12   0
  14   1 -12   24.87   10.72   0
  -5   0  18   18.57    5.19   0
  -5   0  19    3.75    5.31   0
  -5   1  13   49.93    8.67   0
  -5   5  10  431.13    7.70   0
  -5   6  11    2.25    4.71   0
  -5   7  13  101.86    5.71   0
  -4  -1  22   17.66    4.91   0
  -4   2   7  658.48   14.09   0
  -3  -2  12   72.95    4.45   0
  -3   5   4   -1.76    4.38   0
  -3   8   7   32.59    4.45   0
  -3   9   9   93.06    5.60   0
  -2  -3  12  153.28    5.04   0
  -2  -2   8  103.87    5.26   0
  -2   9   6   11.91    4.21   0
  -1  -4  14    3.84    4.04   0
  -1  -4  15   14.06    4.17   0
  -1  -4  16   37.83    4.34   0
  -1  -4  17   36.94    4.53   0
  -1  -4  18  160.98    5.04   0
  -1  -4  19  225.32    5.61   0
  -1  -3   8 1210.02    8.82   0
  -1   5   0    2.70    3.34   0
  -1   7   1   25.36    4.07   0
  -1   9   4    5.07    3.19   0
   0  -4   9  837.32    6.98   0
   0  -2   3  352.57    7.66   0
   0   4  -2   57.60    4.44   0
   0   9   2   43.04    3.63   0
   1  -5  12   21.46    3.37   0
   1  -5  13   87.02    4.36   0
   1  -5  14   14.29    4.03   0
   1   2  -3 1846.65   13.35   0
   1   6  -3   13.14    3.83   0
   1   9   0    3.53    4.18   0
   2  -5   9    2.53    3.83   0
   3  -5   6   64.73    4.23   0
   3  -3   0   29.45    4.84   0
   3   3  -6   56.63    4.83   0
   3   4  -6  184.13    5.28   0
   3   7  -5  372.82    5.49   0
   3   8  -4   11.95    3.86   0
   3   9  -3   45.25    4.11   0
   4  -6  10   34.19    3.34   0
   4  -6  11    8.90    3.94   0
   4  -4   1    9.64    4.25   0
   4  -2  -3   46.29    5.95   0
   4   3  -7  875.88    8.49   0
   4   5  -7   25.64    4.18   0
   4   7  -6   79.73    4.56   0
   4   8  -5   18.38    3.17   0
   5  -6   8    7.94    3.83   0
   5   3  -8    2.80    4.08   0
   5   5  -8   61.91    4.53   0
   5   7  -7   17.51    4.11   0
   5   9  -5    9.52    3.30   0
   6  -6   6    3.90    3.92   0
   6  -2  -5  609.44   10.93   0
   6   3  -9    0.99    4.30   0
   6   4  -9  784.01    7.79   0
   6   7  -8    3.98    4.03   0
   6   9  -6    8.80    4.20   0
   7   1  -9  143.65    7.22   0
   7   8  -8   77.20    4.56   0
   8  -4  -3   50.95    5.27   0
   8  -3  -5   63.51    5.68   0
   8   6 -10   85.21    4.52   0
   9  -6   3   34.64    4.16   0
   9  -5  -1   38.43    4.32   0
   9   3 -11  229.31    6.26   0
   9   5 -11  140.64    5.68   0
   9   7 -10    1.87    4.24   0
  10  -6   2  140.25    5.04   0
  11  -5  -2   13.91    4.14   0
  11   3 -12   15.90    5.28   0
  11   4 -12    9.32    4.82   0
  11   5 -12   31.33    5.23   0
  12  -5  -2    9.67    4.96   0
  13  -4  -5   -2.59    4.87   0
  13  -3  -7    3.02    5.21   0
  14  -3  -7   10.98    5.73   0
  -6   5  15   17.59    6.67   0
  -6   6  17    1.59    6.75   0
  -5   7  12    0.99    5.12   0
  -4  -1  14   50.44    5.14   0
  -4  -1  21   15.93    4.92   0
  -4   7   8   47.86    5.25   0
  -4   8  10    4.75    4.23   0
  -3  -2  13   29.78    4.69   0
  -3  -1   9  413.83    7.92   0
  -3   7   5  370.91    6.43   0
  -2  -3  13   58.07    4.65   0
  -2   2   2 3314.90   20.82   0
  -2   6   2  187.38    5.23   0
  -2   8   4   22.00    4.43   0
  -1   6   0    4.96    3.99   0
  -1   8   2    4.49    3.25   0
   0  -4  10    3.80    4.35   0
   0   3  -2  171.41    5.56   0
   0   5  -2  364.39    5.57   0
   0   7  -1   13.44    3.81   0
   0   8   0  106.70    4.62   0
   1  -5  15    6.36    3.16   0
   1  -5  16   55.61    3.77   0
   1  -4   7    6.89    3.79   0
   2   4  -5    2.36    3.98   0
   2   9  -2    1.92    3.90   0
   3  -5   7  210.03    4.79   0
   4  -6  12   20.76    3.35   0
   4  -6  13    2.09    3.85   0
   4  -5   5   41.88    3.99   0
   5  -6   9    4.38    3.88   0
   5  -4   0  495.97    6.95   0
   5  -2  -4 1679.36   15.40   0
   6  -6   7    3.07    3.79   0
   6  -5   2   77.98    4.90   0
   6  -4  -1  226.04    6.15   0
   6   5  -9   26.77    4.42   0
   7  -6   5  101.75    3.75   0
   7  -5   1   49.59    4.70   0
   7   4 -10  362.20    6.65   0
   8  -6   4   11.46    4.08   0
   8   8  -9   -1.32    4.11   0
  10  -6   3   88.45    4.67   0
  10  -5  -1   -0.56    4.48   0
  10  -4  -4   19.99    4.95   0
  10  -3  -6   21.55    5.73   0
  11  -2  -8    9.06    6.13   0
  13   1 -12    2.01    9.73   0
  -6   4  14    5.60    7.54   0
  -6   6  16    5.55    5.96   0
  -4  -1  15  116.80    5.59   0
  -4  -1  20  113.43    5.62   0
  -4   4   6 1025.38   10.22   0
  -4   5   6    4.79    4.71   0
  -4   8   9    4.18    5.05   0
  -3  -2  14   11.04    4.90   0
  -3  -2  20    3.90    5.00   0
  -3  -2  21   40.07    4.66   0
  -3   6   4  256.81    5.60   0
  -3   8   6   48.56    4.42   0
  -3   9   8   25.15    4.39   0
  -2  -3  15  585.50    6.85   0
  -2  -3  16   79.06    4.64   0
  -2  -3  17  186.13    5.13   0
  -2  -3  18   11.99    4.17   0
  -2  -3  19   11.23    4.33   0
  -2  -1   6   71.79    6.20   0
  -2   9   5    4.60    4.07   0
  -1  -3   9   12.27    4.28   0
  -1   2   0 1105.01   12.43   0
  -1   9   3   77.85    3.69   0
   0  -4  11  110.61    4.81   0
   0   6  -2  225.23    4.90   0
   0   9   1    0.76    4.12   0
   1   8  -2    2.45    3.71   0
   1   9  -1  116.02    4.66   0
   2  -4   5   13.36    3.82   0
   2   1  -4 3914.53   24.35   0
   2   3  -5  740.95    8.15   0
   2   5  -5  113.84    3.76   0
   3  -4   3   26.39    3.49   0
   3   6  -6    2.27    3.97   0
   4  -3  -1  119.89    5.48   0
   4   2  -7  677.79    9.02   0
   5  -6  10    2.15    3.20   0
   5  -6  12   -0.97    3.70   0
   5   2  -8   22.01    4.93   0
   5   6  -8   68.91    4.34   0
   5   8  -7    3.01    4.05   0
   5   9  -6   50.15    4.33   0
   6  -6   8   67.18    4.33   0
   6   6  -9    8.48    4.25   0
   7  -6   6    5.91    3.08   0
   7  -3  -4  625.52    8.49   0
   7   5 -10   92.50    4.66   0
   8  -6   5   91.84    4.67   0
   8   7 -10   22.43    4.24   0
   9  -6   4   58.35    4.49   0
   9  -2  -7    9.60    6.68   0
   9   2 -11   -1.02    5.48   0
   9   6 -11   -0.04    4.30   0
  10  -6   4    3.74    4.25   0
  10   1 -11   34.31    7.85   0
  10   4 -12   11.37    4.78   0
  11  -4  -4    6.64    4.83   0
  11   2 -12   88.74    7.26   0
  -6   5  14   24.67    6.72   0
  -6   6  15   29.66    6.20   0
  -5   1  22    4.80    6.49   0
  -5   4   9   54.26    5.76   0
  -5   5   9   25.03    5.00   0
  -5   7  11   10.62    4.79   0
  -4  -1  16   25.77    5.16   0
  -4  -1  17   43.66    5.02   0
  -4  -1  18   36.19    5.24   0
  -4  -1  19   38.51    5.04   0
  -4   3   6    1.72    5.70   0
  -4   7   7   23.74    4.76   0
  -3  -2  15  106.12    4.81   0
  -3  -2  16    0.55    4.97   0
  -3  -2  17   12.91    4.86   0
  -3  -2  18    5.23    4.90   0
  -3  -2  19    1.71    4.19   0
  -2  -2   9  142.89    5.22   0
  -2   4   1  138.96    5.32   0
  -2   5   1  442.82    6.31   0
  -2   7   2   26.82    4.19   0
  -2   8   3  105.52    4.61   0
  -1  -3  10   14.88    4.42   0
  -1  -2   6  323.85    6.84   0
  -1   7   0   34.56    4.13   0
  -1   8   1   11.76    4.06   0
   0  -4  12  188.25    5.02   0
   0  -4  13   -0.71    4.02   0
   0  -4  18   -1.46    4.12   0
   0  -4  19    7.79    4.60   0
   1  -4   8  153.61    4.97   0
   1  -3   4  922.77    7.95   0
   1   5  -4   45.75    4.09   0
   2  -5  12   53.61    3.55   0
   2  -5  13  113.80    4.45   0
   2  -5  15    6.26    4.18   0
   2  -5  16   40.19    4.52   0
   2  -5  17    2.92    4.17   0
   3  -5   8   36.46    3.35   0
   3   9  -4   76.99    4.67   0
   4  -5   6    7.37    3.74   0
   4  -4   2   46.25    4.54   0
   5  -5   4  230.80    4.53   0
   5  -3  -2  178.98    5.60   0
   5   7  -8   12.27    3.99   0
   6  -6   9   38.62    3.50   0
   6  -6  10   19.64    4.10   0
   6  -6  11   42.55    4.16   0
   6  -5   3    3.81    4.26   0
   6  -3  -3  110.16    5.78   0
   6   2  -9  152.52    5.98   0
   6   8  -8   58.24    4.42   0
   7  -6   7   22.59    3.48   0
   7  -5   2  140.41    4.96   0
   7  -1  -7  726.64   18.04   0
   7   6 -10  111.07    4.54   0
   7   8  -9    1.73    4.23   0
   8  -6   6   19.12    4.32   0
   8  -5   1   -1.98    4.16   0
   8   4 -11   65.93    5.33   0
   8   5 -11   21.27    5.45   0
   9  -6   5   12.55    4.27   0
   9  -5   0    5.16    3.99   0
   9  -4  -3   26.66    4.46   0
   9   7 -11    5.65    4.24   0
  10   3 -12   34.84    5.42   0
  11  -3  -6    6.17    5.09   0
  12  -5  -1   84.44    5.02   0
  12  -4  -4    7.07    4.98   0
  13  -4  -4   16.98    5.05   0
  13   3 -13    9.29    6.29   0
  -4   0  11    3.38    6.08   0
  -4   6   6   19.80    3.99   0
  -4   8   8   27.56    5.11   0
  -3   0   7    0.11    6.69   0
  -3   4   3   16.98    4.39   0
  -3   5   3   19.03    4.45   0
  -3   7   4   71.28    4.66   0
  -3   8   5   53.73    4.49   0
  -3   9   7   33.65    4.42   0
  -2   6   1   66.26    4.54   0
  -2   9   4    1.26    4.13   0
  -1   4  -1   10.64    4.28   0
  -1   5  -1  608.15    6.68   0
  -1   9   2   -1.12    4.25   0
   0  -4  14    4.42    4.10   0
   0  -4  15   22.93    4.31   0
   0  -4  16   46.15    4.38   0
   0  -4  17   43.63    4.30   0
   0   7  -2   73.16    4.21   0
   0   8  -1   90.27    3.73   0
   0   9   0    7.71    4.35   0
   1   3  -4   15.82    4.50   0
   1   6  -4    0.37    3.85   0
   2  -4   6  337.76    5.47   0
   2   8  -4   19.13    3.37   0
   2   9  -3    4.73    3.23   0
   3  -5   9    1.51    3.13   0
   3  -5  10    6.99    3.87   0
   3  -4   4   83.50    4.48   0
   3   7  -6   16.03    4.16   0
   4  -5   7   82.50    4.22   0
   5  -5   5  113.46    4.62   0
   5  -4   1   11.01    4.45   0
   6   7  -9    1.61    4.21   0
   7  -6   9   24.17    4.17   0
   7  -6  10   10.68    4.20   0
   8  -6   7  165.64    4.50   0
   8  -6   8   11.14    4.24   0
   8   1 -10    7.79    6.76   0
   8   3 -11    2.93    5.01   0
   8   6 -11    4.88    4.17   0
   9  -3  -5  149.79    6.68   0
  10  -5   0    7.91    4.07   0
  10   6 -12   11.42    4.36   0
  12   4 -13   44.13    5.34   0
  -6   5  13   43.20    6.11   0
  -6   6  14   37.68    5.74   0
  -5   1  21   29.19    5.81   0
  -5   3   9   29.79    6.74   0
  -5   6   9    0.73    4.21   0
  -5   7  10   21.79    4.44   0
  -5   8  12    3.53    4.48   0
  -3   6   3  378.55    6.00   0
  -3   9   6    7.00    4.22   0
  -2  -2  10   80.81    4.77   0
  -2   3   1  581.81    8.38   0
  -1  -3  11  285.91    5.84   0
  -1  -3  20   65.27    4.68   0
  -1   3  -1  882.01    9.01   0
  -1   6  -1   24.46    4.10   0
   0   5  -3    3.06    3.75   0
   1  -4  10  107.43    4.58   0
   1   8  -3   -1.58    3.06   0
   2   2  -5 2904.56   16.55   0
   2   7  -5  130.00    3.90   0
   3  -5  11    8.03    4.19   0
   3  -5  12   18.76    4.09   0
   3  -5  13    3.02    3.96   0
   3  -5  14    3.83    4.17   0
   3  -5  16   -0.08    4.01   0
   3   4  -7   31.55    4.42   0
   3   5  -7   -1.27    4.19   0
   3   9  -5   24.21    4.08   0
   4   4  -8  222.44    5.66   0
   4   5  -8  504.57    6.51   0
   4   8  -7    6.30    3.97   0
   4   9  -6   11.03    4.13   0
   5   4  -9   58.09    4.63   0
   5   5  -9   22.63    4.63   0
   5   8  -8   12.98    4.12   0
   5   9  -7   41.24    4.36   0
   6  -5   4  110.10    4.70   0
   6  -4   0    1.79    4.62   0
   6   5 -10  138.69    5.67   0
   7  -5   3   39.18    4.43   0
   7  -4  -1  493.22    6.92   0
   7   7 -10   17.19    3.58   0
   8  -5   2  144.76    4.84   0
   9  -5   1    6.29    4.13   0
   9   4 -12    0.77    5.02   0
  10  -4  -3   84.97    4.99   0
  11   5 -13   33.22    5.20   0
  12  -5   0   29.15    4.65   0
  12  -3  -6   27.37    5.59   0
  12   3 -13   12.93    5.48   0
  13  -3  -6    8.11    5.47   0
  13  -2  -8    0.96    6.59   0
  14  -3  -6   18.49    5.74   0
  -6   4  13   66.74    7.81   0
  -6   7  15   12.09    6.46   0
  -5   1  20   11.58    6.15   0
  -5   5   8   64.07    5.41   0
  -5   8  11    7.56    5.30   0
  -4   0  22    0.63    5.54   0
  -4   4   5   35.62    5.19   0
  -4   5   5    4.46    4.02   0
  -4   8   7    0.33    4.13   0
  -4   9   9    3.31    4.46   0
  -3  -1  22   53.15    5.30   0
  -3   3   3 5436.91   22.21   0
  -3   8   4   12.12    4.30   0
  -2  -2  21   21.05    5.29   0
  -2   7   1   10.26    4.19   0
  -2   8   2   22.33    3.56   0
  -2   9   3    4.27    3.99   0
  -1  -3  12    3.00    4.27   0
  -1  -3  13  122.15    5.07   0
  -1  -3  18   27.11    4.37   0
  -1  -3  19    3.86    4.21   0
  -1   7  -1   23.58    3.99   0
   0   9  -1    0.71    4.25   0
   1  -4  11    1.03    3.94   0
   1  -4  18   51.81    4.62   0
   1  -3   5   29.56    4.52   0
   1  -2   2   34.82    5.48   0
   1   7  -4   27.99    3.45   0
   2  -3   3   42.57    4.56   0
   2   4  -6  182.65    5.20   0
   2   5  -6   92.17    4.73   0
   2   9  -4    4.20    3.95   0
   3  -4   5  469.13    6.15   0
   3   8  -6   49.75    4.14   0
   4  -5   9  122.56    4.56   0
   4  -4   3   95.35    4.76   0
   4   6  -8   73.78    3.83   0
   5  -5   6    6.25    3.11   0
   5   6  -9   -3.03    4.27   0
   6  -5   5   70.10    4.41   0
   6   4 -10   30.75    4.64   0
   6   6 -10  152.40    4.92   0
   6   8  -9   -1.92    4.37   0
   7   8 -10    3.14    4.16   0
   8  -3  -4  531.53    8.21   0
   8   7 -11    1.55    4.44   0
   9   6 -12   29.54    4.60   0
  10  -5   1    0.53    4.22   0
  11  -5   1    1.93    4.35   0
  11  -4  -3    7.73    4.26   0
  11   4 -13    3.68    5.11   0
  12  -4  -3    8.86    5.05   0
  12   1 -12   24.53   10.15   0
  13  -4  -3    7.31    5.16   0
  14  -2  -8   37.97    6.58   0
  -6   6  13    4.54    5.53   0
  -6   7  14    0.48    5.61   0
  -5   1  15   65.66    7.52   0
  -5   1  19   19.69    6.24   0
  -5   4   8   23.31    5.37   0
  -5   6   8   70.22    5.28   0
  -5   7   9    6.23    4.45   0
  -5   8  10   22.99    5.23   0
  -4   0  21   -2.18    5.78   0
  -4   6   5   14.59    4.43   0
  -4   9   8    8.24    5.22   0
  -3  -1  11   15.46    5.07   0
  -3  -1  21   26.18    5.27   0
  -3   7   3   59.37    4.41   0
  -2  -2  11   32.57    4.28   0
  -2  -2  20   24.10    5.04   0
  -2   5   0    3.00    4.32   0
  -1  -3  14  237.50    5.53   0
  -1  -3  15    4.11    4.42   0
  -1  -3  16  218.59    5.37   0
  -1  -2   7  890.46    9.19   0
  -1  -1   4 1552.54   15.40   0
   0   7  -3   85.27    4.52   0
   1  -4  12  166.43    4.97   0
   1  -4  14    9.02    4.18   0
   1  -4  15   47.55    4.51   0
   1  -4  16    1.72    4.05   0
   1  -4  17  127.32    4.04   0
   1   5  -5  123.44    4.55   0
   1   9  -3   82.63    4.55   0
   2  -4   8   25.85    4.12   0
   2   6  -6  194.55    4.23   0
   2   8  -5   52.12    3.53   0
   3  -2  -1 2716.61   17.38   0
   3   3  -7 1107.12    9.28   0
   3   7  -7   64.60    4.53   0
   4  -5  10  161.00    3.99   0
   4  -5  11   61.38    4.22   0
   4  -5  12  152.04    4.65   0
   4  -5  13   60.89    4.37   0
   4  -5  14    6.57    4.30   0
   4  -5  15   17.77    4.17   0
   4  -3   0   36.57    4.80   0
   4   3  -8  132.18    5.12   0
   5  -5   7    1.40    3.15   0
   5  -5   8    3.17    4.06   0
   5  -4   2  443.20    6.67   0
   5   3  -9   32.96    4.30   0
   5   7  -9    6.91    4.14   0
   6   7 -10   22.08    4.32   0
   7  -5   4  181.68    5.06   0
   7   4 -11   27.03    4.88   0
   7   5 -11    7.29    4.10   0
   7   6 -11    5.88    4.15   0
   8  -5   3   44.18    4.43   0
   8  -4  -1   95.61    5.69   0
   8  -2  -6   15.87    5.98   0
   9  -5   2   44.92    4.24   0
   9   3 -12  146.60    5.92   0
   9   7 -12    8.02    4.41   0
  10  -5   2   33.65    4.48   0
  10  -3  -5  641.72    9.08   0
  10   2 -12    2.71    5.73   0
  13   2 -13   48.47    7.90   0
  -6   5  12  188.95    6.83   0
  -6   6  12    3.30    5.27   0
  -5   1  16   15.72    6.48   0
  -5   1  17   29.82    6.48   0
  -5   1  18   37.71    6.37   0
  -4   0  12   13.84    5.54   0
  -4   8   6   32.72    4.65   0
  -3   5   2  138.02    5.20   0
  -3   6   2   22.75    4.39   0
  -2  -2  12    2.56    4.52   0
  -2  -2  19   14.52    4.42   0
  -2   4   0  261.90    6.06   0
  -2   6   0  200.94    5.31   0
  -2   8   1   34.13    4.42   0
  -2   9   2    5.23    4.22   0
  -1   5  -2   11.76    3.92   0
  -1   6  -2   16.44    4.06   0
  -1   8  -1  197.32    5.22   0
  -1   9   0    8.58    4.37   0
   0  -3   9  225.59    5.33   0
   0  -3  20   64.29    4.78   0
   0   3  -3 1243.50    9.52   0
   1  -3   6  394.44    6.29   0
   1   4  -5  109.94    4.77   0
   1   6  -5  194.64    4.89   0
   1   8  -4   44.31    3.64   0
   2  -4  18   55.80    4.55   0
   3  -4   6  215.79    5.05   0
   3   9  -6    4.83    4.13   0
   4  -4   4  446.53    6.51   0
   5  -3  -1   36.22    4.59   0
   6  -5   6    6.37    3.55   0
   6  -5   7   17.50    4.22   0
   6  -4   1 2410.80   12.40   0
   7  -5   5   13.43    4.21   0
   7  -4   0  435.64    6.66   0
   7  -3  -3   84.03    5.37   0
   7   7 -11   14.63    4.47   0
   8  -5   4  147.72    4.99   0
   8   5 -12    8.91    4.21   0
   9  -5   3    1.36    4.17   0
  10  -4  -2  191.69    5.63   0
  10  -2  -7   18.79    6.11   0
  10   4 -13    5.16    4.74   0
  10   5 -13    5.94    4.37   0
  10   6 -13    2.80    4.70   0
  11  -5   2   61.58    4.86   0
  11   3 -13   51.58    5.85   0
  -6   4  12   36.01    7.27   0
  -6   7  13  259.48    6.94   0
  -5   5   7   79.87    5.30   0
  -5   7   8    7.43    4.48   0
  -5   8   9   -1.21    4.93   0
  -4   0  20   26.73    5.19   0
  -4   5   4    4.27    5.00   0
  -4   9   7   50.24    4.73   0
  -3  -1  12  743.53    8.87   0
  -3  -1  19   38.97    5.24   0
  -3  -1  20   46.05    4.68   0
  -3   7   2   16.14    4.28   0
  -3   9   4   76.35    4.68   0
  -2  -2  13  263.85    5.74   0
  -2  -2  14   22.75    5.55   0
  -2  -2  15 1271.97    9.97   0
  -2  -2  16   38.86    5.15   0
  -2  -2  17   23.70    4.55   0
  -2  -2  18    3.14    4.20   0
  -1   4  -2   59.30    4.49   0
  -1   7  -2  216.77    4.94   0
   0  -3  19    0.06    4.25   0
   0  -1   2 1751.24   18.06   0
   0   5  -4   62.10    4.08   0
   0   8  -3   56.91    4.23   0
   0   9  -2   41.52    3.69   0
   2  -4  10    6.55    3.77   0
   2  -4  17   99.28    5.00   0
   2  -3   4  851.06    7.94   0
   2   8  -6   13.70    4.05   0
   2   9  -5   -0.40    3.89   0
   3  -3   2  128.39    5.13   0
   3   8  -7   34.93    4.33   0
   4   6  -9   -1.89    4.14   0
   4   8  -8   32.40    3.55   0
   5  -5  10   17.14    3.31   0
   5  -5  11   24.70    3.42   0
   5  -5  12   -0.14    4.09   0
   5  -5  13   56.15    3.68   0
   5  -5  14   -0.57    3.46   0
   5   8  -9    1.93    3.66   0
   6  -5   8   97.37    4.53   0
   6   8 -10    8.78    4.45   0
   7   3 -11   86.32    5.38   0
   8  -5   5   13.83    4.37   0
   8   4 -12   18.54    5.10   0
   8   7 -12   11.81    4.33   0
   9  -5   4    6.25    4.16   0
  11  -5   3    9.13    4.47   0
  11  -4  -2   -1.24    4.25   0
  11  -3  -5  343.68    7.15   0
  12  -4  -2   16.58    4.91   0
  13  -4  -2   38.10    4.96   0
  14  -3  -5   11.10    5.74   0
  -6   5  11   41.59    6.18   0
  -6   6  11   53.47    5.79   0
  -6   7  12   51.15    5.67   0
  -5   6   7   18.18    4.31   0
  -4   0  13   -0.58    4.98   0
  -4   0  19    7.45    5.13   0
  -4   3   5 1112.81   11.76   0
  -4   6   4   42.78    4.60   0
  -4   8   5   24.33    4.36   0
  -3  -1  13  434.80    7.26   0
  -3  -1  18  108.69    5.92   0
  -2   9   1  108.29    4.71   0
  -1  -2   8 1360.80   10.46   0
  -1  -2  21   14.88    4.52   0
   0  -3  11  696.81    7.29   0
   0  -3  18   18.40    4.28   0
   0  -2   5 1673.79   12.10   0
   0   7  -4   10.01    4.16   0
   1  -3   7  103.51    4.65   0
   1   9  -4    4.50    3.29   0
   2  -4  11    4.39    3.24   0
   2  -4  12    6.17    3.91   0
   2  -4  13   -2.39    4.01   0
   2  -4  14    7.98    4.06   0
   2  -4  15   30.74    4.13   0
   2   5  -7   -0.98    4.38   0
   2   6  -7   49.51    4.33   0
   3   5  -8  597.65    6.82   0
   3   6  -8   44.45    4.18   0
   4  -4   5    1.70    4.17   0
   4  -1  -4   85.44    9.79   0
   4   4  -9  907.72    8.39   0
   5   1  -8   12.49    6.02   0
   5   5 -10  426.45    6.44   0
   5   6 -10   81.07    4.51   0
   5   7 -10   19.39    4.28   0
   6  -5   9   49.77    3.46   0
   6  -5  10   48.95    4.29   0
   6  -5  11   65.08    4.34   0
   6  -5  13   34.97    4.34   0
   6  -4   2  802.21    7.95   0
   6  -1  -6   17.84    8.40   0
[truncated: 215,253 more chars]
