# Supplementary material for: First hydrogen-bonded adduct of sterically hindered 2-tert-butyl-4-methyl­phenol (TBMP) with 1,3,6,8-tetra­aza­tri­cyclo­[4.4.1.13,8]dodecane (TATD) via coupling of classical hydrogen bonds and C—H⋯π non-covalent inter­actions
Source: Acta Crystallogr E Crystallogr Commun. 2022 May 17;78(Pt 6):599–602. doi: 10.1107/S2056989022004972 (PMC9431775; doi:10.1107/S2056989022004972)
Supplement: Supplementary file 2 [file e-78-00599-Isup2.hkl]

data_I                                                                          
_shelx_title ' ri34 in P2/c'                                                    
_shelx_refln_list_code          4                                               
_shelx_F_calc_maximum       86.81                                               
_exptl_crystal_F_000       544.00                                               
_reflns_d_resolution_high  0.7660                                               
                                                                                
loop_                                                                           
 _space_group_symop_operation_xyz                                               
 'x, y, z'                                                                      
 'x, -y, z+1/2'                                                                 
 '-x, -y, -z'                                                                   
 '-x, y, -z-1/2'                                                                
                                                                                
_cell_length_a    11.4741                                                       
_cell_length_b     7.6770                                                       
_cell_length_c    17.2226                                                       
_cell_angle_alpha  90.000                                                       
_cell_angle_beta  108.166                                                       
_cell_angle_gamma  90.000                                                       
                                                                                
_shelx_F_squared_multiplier     1.000                                           
                                                                                
loop_                                                                           
 _refln_index_h                                                                 
 _refln_index_k                                                                 
 _refln_index_l                                                                 
 _refln_F_squared_calc                                                          
 _refln_F_squared_meas                                                          
 _refln_F_squared_sigma                                                         
 _refln_observed_status                                                         
   2   0   0       2873.19       2905.47       116.87 o                         
   3   0   0          1.79         43.47         8.26 o                         
   4   0   0         13.06         40.64         5.55 o                         
   5   0   0        455.79        408.91         4.75 o                         
   6   0   0       1136.52       1210.31        53.69 o                         
   7   0   0          2.85         19.83         4.74 o                         
   8   0   0        686.75        752.42        22.94 o                         
   9   0   0         61.28         68.29         1.99 o                         
  10   0   0          0.27          2.55         1.58 o                         
  11   0   0        137.15        133.91         2.49 o                         
  12   0   0          6.88          6.40         1.37 o                         
  13   0   0         42.28         44.86         1.85 o                         
  14   0   0         11.11         11.31         1.48 o                         
   2   1   0       2900.21       2645.64        49.61 o                         
   3   1   0          0.81          1.79         1.36 o                         
   4   1   0       1261.49       1126.73        13.71 o                         
   5   1   0         77.81         62.99         1.58 o                         
   6   1   0       1288.28       1321.16         9.67 o                         
   7   1   0        229.07        234.92         4.64 o                         
   8   1   0         69.11         76.13         1.41 o                         
   9   1   0         73.85         54.36         1.37 o                         
  10   1   0          4.76          5.04         1.00 o                         
  11   1   0         47.83         52.47         1.26 o                         
  12   1   0         11.39         13.50         1.04 o                         
  13   1   0          3.35          3.82         1.12 o                         
  14   1   0         10.38         10.95         1.09 o                         
   0   2   0        246.69        234.76         8.05 o                         
   1   2   0        770.49        761.27        22.93 o                         
   2   2   0        433.93        478.54         7.44 o                         
   3   2   0         13.26         11.00         1.43 o                         
   4   2   0        200.13        184.77         4.30 o                         
   5   2   0        384.00        400.13         3.96 o                         
   6   2   0         41.40         42.89         1.17 o                         
   7   2   0         56.63         55.96         1.32 o                         
   8   2   0         43.52         40.22         1.34 o                         
   9   2   0         50.10         43.48         1.36 o                         
  10   2   0         35.27         33.67         1.12 o                         
  11   2   0          1.09          2.56         1.04 o                         
  12   2   0         11.18         13.06         1.10 o                         
  13   2   0         24.94         23.35         1.18 o                         
   0   3   0        765.02        859.21        20.19 o                         
   1   3   0        497.35        534.69        10.21 o                         
   2   3   0        179.57        194.48         2.90 o                         
   3   3   0         19.79         21.57         1.58 o                         
   4   3   0         27.19         24.06         1.39 o                         
   5   3   0        342.21        323.93         3.58 o                         
   6   3   0         35.91         52.31         1.48 o                         
   7   3   0         54.46         53.78         1.77 o                         
   8   3   0         22.92         23.88         1.15 o                         
   9   3   0        230.08        217.64         2.40 o                         
  10   3   0          9.49         11.06         1.19 o                         
  11   3   0         14.37         16.79         1.14 o                         
  12   3   0          2.84          4.28         1.22 o                         
  13   3   0         14.63         13.27         1.21 o                         
   0   4   0       1085.23       1174.59         5.41 o                         
   1   4   0         91.29         98.11         1.35 o                         
   2   4   0        169.04        190.39         1.93 o                         
   3   4   0        120.13        129.77         2.08 o                         
   4   4   0         18.80         25.20         1.24 o                         
   5   4   0        371.26        353.12         6.28 o                         
   6   4   0          1.17          1.62         1.58 o                         
   7   4   0        326.22        309.82         2.56 o                         
   8   4   0          9.19         14.69         1.41 o                         
   9   4   0         39.81         42.34         1.47 o                         
  10   4   0          7.45          7.45         1.14 o                         
  11   4   0          2.87          5.64         1.19 o                         
  12   4   0         52.06         51.29         2.02 o                         
   0   5   0         92.78         99.74         2.36 o                         
   1   5   0          2.77          3.40         1.08 o                         
   2   5   0          0.01          2.26         1.20 o                         
   3   5   0        202.00        216.70         2.99 o                         
   4   5   0          0.28          0.05         1.11 o                         
   5   5   0         73.90         70.02         1.65 o                         
   6   5   0        234.14        238.97         2.24 o                         
   7   5   0        522.80        502.53        10.54 o                         
   8   5   0        356.98        319.37         2.49 o                         
   9   5   0          3.44          3.26         1.53 o                         
  10   5   0          3.32          4.91         1.14 o                         
  11   5   0         15.60         15.96         1.62 o                         
  12   5   0         22.06         22.84         1.30 o                         
   0   6   0        212.07        236.44         3.32 o                         
   1   6   0          0.05          2.15         1.07 o                         
   2   6   0        144.71        155.04         4.02 o                         
   3   6   0         26.75         29.47         1.27 o                         
   4   6   0         74.77         73.37         1.91 o                         
   5   6   0         21.56         22.27         1.20 o                         
   6   6   0         32.77         35.60         1.23 o                         
   7   6   0        184.57        174.86         1.87 o                         
   8   6   0         57.85         58.56         1.31 o                         
   9   6   0         10.33         11.51         1.43 o                         
  10   6   0          8.94          7.47         1.28 o                         
  11   6   0         12.88         16.41         2.17 o                         
   0   7   0         41.60         44.73         2.21 o                         
   1   7   0         26.97         24.89         1.32 o                         
   2   7   0          1.68          2.78         1.37 o                         
   3   7   0        112.95        107.44         1.57 o                         
   4   7   0          3.09          3.05         1.14 o                         
   5   7   0         87.12         84.92         1.84 o                         
   6   7   0         77.73         78.57         1.84 o                         
   7   7   0         42.78         45.25         1.15 o                         
   8   7   0         15.39         17.86         1.15 o                         
   9   7   0         20.75         23.15         1.40 o                         
  10   7   0         10.50         15.42         1.56 o                         
   0   8   0         73.33         78.13         2.35 o                         
   1   8   0         84.70         93.52         2.10 o                         
   2   8   0         22.74         22.42         1.22 o                         
   3   8   0         96.13         89.57         1.87 o                         
   4   8   0         14.07         12.14         1.16 o                         
   5   8   0          0.28          2.33         1.28 o                         
   6   8   0          3.97          4.58         1.13 o                         
   7   8   0        124.29        129.65         1.79 o                         
   8   8   0          0.00          0.84         1.33 o                         
   0   9   0          0.20          3.97         2.14 o                         
   1   9   0          2.94          4.08         1.57 o                         
   2   9   0         13.65         15.38         1.22 o                         
   3   9   0         45.41         46.49         1.49 o                         
   4   9   0          9.04         11.44         1.42 o                         
   5   9   0         74.19         76.24         1.73 o                         
   6   9   0         40.94         40.93         1.55 o                         
 -14   1   1         20.68         19.98         1.18 o                         
 -13   1   1          4.09          5.12         1.05 o                         
 -12   1   1         13.56         15.62         1.04 o                         
 -11   1   1         15.73         16.00         1.12 o                         
 -10   1   1         14.36         14.67         1.06 o                         
  -9   1   1         59.66         62.38         1.27 o                         
  -8   1   1        120.62        115.98         1.97 o                         
  -7   1   1         81.31         86.97         1.79 o                         
  -6   1   1          8.38          9.03         1.11 o                         
  -5   1   1        127.84        152.63         2.33 o                         
  -4   1   1        335.43        297.56         5.74 o                         
  -3   1   1        722.15        694.19         5.27 o                         
   1   1   1       5290.33       5670.43        59.61 o                         
   2   1   1        769.36        720.39         5.24 o                         
   3   1   1        389.28        369.87         6.69 o                         
   4   1   1        763.60        800.12         6.14 o                         
   5   1   1        219.60        211.10         2.20 o                         
   6   1   1        139.57        137.68         1.86 o                         
   7   1   1        237.74        256.32         2.10 o                         
   8   1   1        170.69        157.64         2.02 o                         
   9   1   1         15.97         13.86         1.15 o                         
  10   1   1         38.73         36.23         1.22 o                         
  11   1   1         12.10         13.04         1.00 o                         
  12   1   1          0.30          1.09         1.13 o                         
  13   1   1          2.70          5.19         1.04 o                         
 -14   2   1          1.94          4.31         1.17 o                         
 -13   2   1          6.61          6.74         1.12 o                         
 -12   2   1          4.56          5.42         1.10 o                         
 -11   2   1        142.69        123.75         1.86 o                         
 -10   2   1         15.91         16.27         1.15 o                         
  -9   2   1         37.14         47.29         1.21 o                         
  -8   2   1          1.65          6.31         1.07 o                         
  -7   2   1         19.05         20.14         1.21 o                         
  -6   2   1         18.35         18.59         1.22 o                         
  -5   2   1        582.31        580.67         7.20 o                         
  -4   2   1         89.92         95.05         1.83 o                         
  -3   2   1       1926.82       1893.03        42.02 o                         
  -2   2   1       1317.56       1289.86        26.01 o                         
  -1   2   1        316.09        345.69         3.21 o                         
   0   2   1       4521.33       4232.92       123.27 o                         
   1   2   1          6.95          5.63         1.62 o                         
   2   2   1        307.75        276.00         7.34 o                         
   3   2   1        270.62        264.21         6.53 o                         
   4   2   1         49.80         48.64         1.45 o                         
   5   2   1        419.49        418.21         6.45 o                         
   6   2   1         62.66         73.61         1.38 o                         
   7   2   1          6.02          4.13         1.08 o                         
   8   2   1         38.10         38.91         1.13 o                         
   9   2   1         81.61         71.25         1.40 o                         
  10   2   1          0.66          2.04         1.02 o                         
  11   2   1         18.93         21.59         1.30 o                         
  12   2   1          1.71          2.35         1.03 o                         
  13   2   1          5.34          5.22         1.05 o                         
 -13   3   1          0.34          1.98         1.14 o                         
 -12   3   1         17.43         13.27         1.48 o                         
 -11   3   1         15.37         14.40         1.08 o                         
 -10   3   1        105.47        103.43         1.63 o                         
  -9   3   1        292.65        268.73         2.09 o                         
  -8   3   1         32.41         33.27         1.21 o                         
  -7   3   1        447.98        431.14         7.33 o                         
  -6   3   1         27.21         30.76         1.34 o                         
  -5   3   1         19.87         29.07         1.60 o                         
  -4   3   1         79.75         84.68         1.84 o                         
  -3   3   1       1045.28       1124.08         6.61 o                         
  -2   3   1        404.64        399.22         8.62 o                         
  -1   3   1       1534.07       1469.52        18.68 o                         
   0   3   1        172.22        180.28         6.34 o                         
   1   3   1        638.13        625.77         8.48 o                         
   2   3   1        910.53        922.70        17.27 o                         
   3   3   1        203.88        206.06         2.59 o                         
   4   3   1        225.34        220.28         5.55 o                         
   5   3   1          7.50         10.64         1.16 o                         
   6   3   1        158.86        178.87         2.00 o                         
   7   3   1          1.74          3.19         1.17 o                         
   8   3   1         23.98         24.17         1.19 o                         
   9   3   1         20.87         14.25         1.12 o                         
  10   3   1          0.87          3.56         1.13 o                         
  11   3   1          0.15          0.77         1.11 o                         
  12   3   1         24.40         27.87         1.22 o                         
  13   3   1         13.54         15.95         1.16 o                         
 -13   4   1         19.96         20.69         1.29 o                         
 -12   4   1          0.45          1.98         1.11 o                         
 -11   4   1          0.11          0.76         1.05 o                         
 -10   4   1         13.08         15.37         1.24 o                         
  -9   4   1        308.25        286.37         3.35 o                         
  -8   4   1         72.19         65.68         1.33 o                         
  -7   4   1        373.04        361.48         3.20 o                         
  -6   4   1        162.45        165.11         2.40 o                         
  -5   4   1       1035.53        986.66        12.59 o                         
  -4   4   1        232.77        201.41         2.26 o                         
  -3   4   1        143.16        139.70         2.33 o                         
  -2   4   1        149.35        100.38         2.06 o                         
  -1   4   1       1093.86       1179.94        12.46 o                         
   0   4   1         68.21         61.50         1.66 o                         
   1   4   1          6.32          9.04         1.18 o                         
   2   4   1         50.87         49.02         1.86 o                         
   3   4   1        816.49        733.54        12.75 o                         
   4   4   1         10.43          7.15         1.27 o                         
   5   4   1          2.55         10.69         1.33 o                         
   6   4   1       1749.57       1743.40        11.79 o                         
   7   4   1        524.90        475.22         3.61 o                         
   8   4   1         29.34         20.83         1.47 o                         
   9   4   1        212.64        206.62         1.91 o                         
  10   4   1          2.40          1.16         1.19 o                         
  11   4   1          0.26          1.91         1.20 o                         
  12   4   1         24.98         19.96         1.53 o                         
 -12   5   1         66.96         62.35         1.57 o                         
 -11   5   1         69.64         62.41         1.58 o                         
 -10   5   1          0.30          0.40         1.21 o                         
  -9   5   1         27.84         27.90         1.53 o                         
  -8   5   1          0.22          1.02         1.23 o                         
  -7   5   1         42.92         42.55         1.39 o                         
  -6   5   1         49.63         50.86         1.89 o                         
  -5   5   1          3.93          3.04         1.43 o                         
  -4   5   1         99.81         92.46         1.93 o                         
  -3   5   1          0.47          0.96         1.12 o                         
  -2   5   1        269.66        322.99         2.59 o                         
  -1   5   1        394.60        421.55         2.50 o                         
   0   5   1        116.23        143.01         2.41 o                         
   1   5   1        415.22        444.00         2.70 o                         
   2   5   1         25.36         25.68         1.25 o                         
   3   5   1         18.11         17.62         1.30 o                         
   4   5   1        263.75        262.87         3.01 o                         
   5   5   1         35.52         34.64         1.74 o                         
   6   5   1        423.96        416.07         3.66 o                         
   7   5   1         37.50         35.01         1.51 o                         
   8   5   1          1.22          0.37         1.36 o                         
   9   5   1          3.97          6.10         1.15 o                         
  10   5   1          0.34          0.62         1.50 o                         
  11   5   1          0.18          3.53         1.53 o                         
  12   5   1        101.08        113.55         2.07 o                         
 -11   6   1         19.76         16.53         1.25 o                         
 -10   6   1          8.67          9.18         1.28 o                         
  -9   6   1         25.11         27.28         1.68 o                         
  -8   6   1          0.74          0.79         1.31 o                         
  -7   6   1         12.15          9.15         1.08 o                         
  -6   6   1         88.13         80.11         1.98 o                         
  -5   6   1         32.61         32.48         1.33 o                         
  -4   6   1        110.12         96.88         1.93 o                         
  -3   6   1         73.01         70.19         1.35 o                         
  -2   6   1         37.46         46.75         1.63 o                         
  -1   6   1          4.24          2.68         1.20 o                         
   0   6   1         49.75         61.89         1.63 o                         
   1   6   1         20.51         17.84         1.15 o                         
   2   6   1          3.07          7.83         1.21 o                         
   3   6   1         19.29         19.53         1.30 o                         
   4   6   1        139.62        129.60         2.15 o                         
   5   6   1         41.86         36.40         1.47 o                         
   6   6   1         25.37         24.92         1.28 o                         
   7   6   1         23.53         25.36         1.72 o                         
   8   6   1         31.28         34.19         1.48 o                         
   9   6   1          0.02         -1.00         1.32 o                         
  10   6   1          7.16          8.30         1.28 o                         
  11   6   1          0.00          0.68         1.28 o                         
 -10   7   1         55.93         53.45         1.67 o                         
  -9   7   1         30.71         30.03         1.32 o                         
  -8   7   1         49.65         45.52         1.55 o                         
  -7   7   1         13.75         12.38         1.19 o                         
  -6   7   1         46.41         48.64         1.52 o                         
  -5   7   1         27.27         31.06         1.40 o                         
  -4   7   1          3.81          3.86         1.21 o                         
  -3   7   1        101.45         88.99         2.14 o                         
  -2   7   1          7.20          8.16         1.13 o                         
  -1   7   1         18.65         20.65         1.28 o                         
   0   7   1          8.37          8.10         1.20 o                         
   1   7   1         16.50         15.55         1.29 o                         
   2   7   1         49.83         55.11         1.45 o                         
   3   7   1          1.72          3.67         1.25 o                         
   4   7   1          1.19          2.50         1.17 o                         
   5   7   1        132.82        132.87         1.67 o                         
   6   7   1          9.12         10.86         1.13 o                         
   7   7   1          4.31          3.90         1.00 o                         
   8   7   1         12.95         11.50         1.40 o                         
   9   7   1          0.84          3.10         1.44 o                         
  -8   8   1         17.25         20.69         1.12 o                         
  -7   8   1          7.70         11.90         1.20 o                         
  -6   8   1         29.50         38.17         1.31 o                         
  -5   8   1          0.36          0.81         1.16 o                         
  -4   8   1          7.43          8.24         1.31 o                         
  -3   8   1        134.95        123.98         2.54 o                         
  -2   8   1         24.96         25.65         1.33 o                         
  -1   8   1          8.30          9.57         1.39 o                         
   0   8   1         64.68         66.72         1.57 o                         
   1   8   1        140.81        144.17         2.21 o                         
   2   8   1          4.02          3.87         1.30 o                         
   3   8   1          9.81         10.26         1.52 o                         
   4   8   1          7.63          6.18         1.16 o                         
   5   8   1         48.61         41.66         1.28 o                         
   6   8   1          4.51          6.30         1.25 o                         
   7   8   1          0.02          0.47         1.17 o                         
   8   8   1          7.60          5.63         1.31 o                         
  -6   9   1          5.14          4.48         1.31 o                         
  -5   9   1          4.10          6.95         1.24 o                         
  -4   9   1          0.00          0.69         1.32 o                         
  -3   9   1         40.10         43.03         1.37 o                         
  -2   9   1         75.93         78.15         1.93 o                         
  -1   9   1         80.49         84.69         2.10 o                         
   0   9   1          1.04          0.69         1.53 o                         
   1   9   1         39.63         44.23         1.97 o                         
   2   9   1        149.01        153.90         2.53 o                         
   3   9   1         29.71         33.56         1.42 o                         
   4   9   1         20.65         22.84         1.33 o                         
   5   9   1          1.11          0.28         1.18 o                         
   6   9   1          0.54         -0.41         2.78 o                         
 -14   0   2         24.81         24.74         1.79 o                         
 -13   0   2          0.02          1.44         1.45 o                         
 -12   0   2          4.77          3.62         1.42 o                         
 -11   0   2          5.40          6.17         1.53 o                         
 -10   0   2         27.91         29.69         1.72 o                         
  -9   0   2         20.31         35.39         1.84 o                         
  -8   0   2         68.65         87.97         2.23 o                         
  -7   0   2        766.53        736.46         4.58 o                         
  -6   0   2        539.16        596.38         8.35 o                         
  -5   0   2         58.54         72.26         2.12 o                         
  -4   0   2          7.82          5.09         1.82 o                         
  -3   0   2       5268.01       5324.39        49.76 o                         
   2   0   2         15.34         14.44         2.13 o                         
   3   0   2       3077.34       2965.04        32.91 o                         
   4   0   2       2112.95       2156.91        36.11 o                         
   5   0   2          5.59          2.12         1.62 o                         
   6   0   2        412.52        450.57         4.28 o                         
   7   0   2        222.46        211.49         2.56 o                         
   8   0   2        277.97        277.43         2.18 o                         
   9   0   2         39.90         49.39         2.24 o                         
  10   0   2        116.36        106.24         1.90 o                         
  11   0   2        150.89        146.55         4.91 o                         
  12   0   2        122.34        121.75         2.01 o                         
  13   0   2          1.62          4.67         1.45 o                         
 -14   1   2          1.70          3.81         1.16 o                         
 -13   1   2          1.03          2.55         1.03 o                         
 -12   1   2          0.00          0.80         1.13 o                         
 -11   1   2         82.00         77.59         1.54 o                         
 -10   1   2         87.78         82.15         1.55 o                         
  -9   1   2        107.51        126.71         1.65 o                         
  -8   1   2         55.47         54.60         1.36 o                         
  -7   1   2         39.66         41.15         1.23 o                         
  -6   1   2         13.82          7.84         1.08 o                         
  -5   1   2         50.91         65.38         1.44 o                         
  -4   1   2        210.27        214.86         2.70 o                         
  -2   1   2        162.41        163.56         3.04 o                         
  -1   1   2       6176.88       5797.00       295.82 o                         
   0   1   2       1298.49       1327.05        13.87 o                         
   1   1   2       1022.72        980.32         5.24 o                         
   2   1   2        798.48        789.60         6.88 o                         
   3   1   2        424.57        379.72         4.00 o                         
   4   1   2        918.57        900.05         9.40 o                         
   5   1   2        579.97        634.50         2.73 o                         
   6   1   2        117.81        124.36         1.75 o                         
   7   1   2         15.09         23.50         1.16 o                         
   8   1   2         74.56         67.69         1.37 o                         
   9   1   2         22.64         28.13         1.14 o                         
  10   1   2         44.31         39.00         1.16 o                         
  11   1   2          7.64          8.27         1.03 o                         
  12   1   2         21.58         19.66         1.25 o                         
  13   1   2          5.78          6.10         1.08 o                         
 -14   2   2         64.88         66.05         1.78 o                         
 -13   2   2         12.78         13.33         1.13 o                         
 -12   2   2         52.10         51.27         1.63 o                         
 -11   2   2         45.94         43.97         1.73 o                         
 -10   2   2         31.85         29.38         1.20 o                         
  -9   2   2        267.78        246.73         2.78 o                         
  -8   2   2         92.12         98.81         1.50 o                         
  -7   2   2          0.00          1.33         1.08 o                         
  -6   2   2        124.34        103.43         1.94 o                         
  -5   2   2         59.01         67.96         2.54 o                         
  -4   2   2        397.94        490.01         3.04 o                         
  -3   2   2       1889.45       1892.33         8.38 o                         
  -2   2   2       2587.31       2316.65       109.94 o                         
  -1   2   2       1466.89       1501.24        10.38 o                         
   0   2   2          5.59         30.30         2.04 o                         
   1   2   2         18.49         25.11         1.52 o                         
   2   2   2       1385.57       1341.93        21.55 o                         
   3   2   2        622.64        679.20         5.19 o                         
   4   2   2         16.50         21.63         1.31 o                         
   5   2   2          0.16          1.90         1.03 o                         
   6   2   2         69.36         86.11         1.59 o                         
   7   2   2         17.54         16.71         1.07 o                         
   8   2   2          9.14         14.01         1.09 o                         
   9   2   2          8.23          8.71         1.04 o                         
  10   2   2          0.00          2.29         1.04 o                         
  11   2   2          4.04          5.29         1.05 o                         
  12   2   2         10.29         10.77         1.03 o                         
  13   2   2         14.38         16.93         1.11 o                         
 -13   3   2          0.97          0.25         1.18 o                         
 -12   3   2          3.71          2.87         1.21 o                         
 -11   3   2          8.51          8.79         1.18 o                         
 -10   3   2         19.12         21.60         1.24 o                         
  -9   3   2        149.10        141.39         1.79 o                         
  -8   3   2         98.17         94.95         1.73 o                         
  -7   3   2          8.72          8.94         1.17 o                         
  -6   3   2        156.93        151.04         1.81 o                         
  -5   3   2        111.36        125.68         2.15 o                         
  -4   3   2        142.35        145.70         3.15 o                         
  -3   3   2       1956.86       2123.94        35.31 o                         
  -2   3   2         83.11         77.21         1.99 o                         
  -1   3   2         22.85         19.48         1.44 o                         
   0   3   2        112.09        128.05         3.30 o                         
   1   3   2          3.01          3.20         1.33 o                         
   2   3   2        172.27        173.79         2.20 o                         
   3   3   2         75.88         91.64         1.72 o                         
   4   3   2        242.19        262.67         2.19 o                         
   5   3   2         24.54         27.60         1.27 o                         
   6   3   2         51.53         56.97         1.30 o                         
   7   3   2        518.95        507.74         2.83 o                         
   8   3   2          0.33          0.72         1.08 o                         
   9   3   2         90.25         98.41         1.73 o                         
  10   3   2         51.67         52.37         1.33 o                         
  11   3   2         54.34         45.11         1.65 o                         
  12   3   2          4.89          7.12         1.15 o                         
  13   3   2          6.44          4.69         1.31 o                         
 -13   4   2         24.33         27.88         1.28 o                         
 -12   4   2         11.48         12.89         1.36 o                         
 -11   4   2          0.02          0.03         1.12 o                         
 -10   4   2        146.09        134.69         2.04 o                         
  -9   4   2         84.48         87.16         1.80 o                         
  -8   4   2        230.35        233.43         2.76 o                         
  -7   4   2        211.43        217.05         2.18 o                         
  -6   4   2         70.82         75.85         2.64 o                         
  -5   4   2         29.06         27.77         2.07 o                         
  -4   4   2         95.56        104.60         1.64 o                         
  -3   4   2        356.99        426.70         5.03 o                         
  -2   4   2         44.13         43.67         1.55 o                         
  -1   4   2        761.55        795.89         9.62 o                         
   0   4   2         34.65         45.04         1.49 o                         
   1   4   2         33.55         44.35         1.23 o                         
   2   4   2         72.69         68.19         2.15 o                         
   3   4   2          0.02          1.21         1.18 o                         
   4   4   2         31.77         34.44         1.49 o                         
   5   4   2        333.83        313.18         1.87 o                         
   6   4   2        580.69        567.32         8.81 o                         
   7   4   2        153.40        140.33         2.29 o                         
   8   4   2          0.50         -0.05         1.27 o                         
   9   4   2         16.37         14.40         1.28 o                         
  10   4   2          0.33          0.51         1.23 o                         
  11   4   2         56.52         58.31         1.53 o                         
  12   4   2          0.16          0.35         1.27 o                         
 -12   5   2          2.29          3.83         1.24 o                         
 -11   5   2          8.08          9.60         1.37 o                         
 -10   5   2         50.19         47.70         1.49 o                         
  -9   5   2          0.60          0.82         1.24 o                         
  -8   5   2          1.99          3.51         1.16 o                         
  -7   5   2          0.05          1.15         1.20 o                         
  -6   5   2         87.82         75.21         1.95 o                         
  -5   5   2         25.63         19.16         1.31 o                         
  -4   5   2         20.97         27.89         1.29 o                         
  -3   5   2         96.97         94.53         1.79 o                         
  -2   5   2        142.22        129.17         1.87 o                         
  -1   5   2        229.07        248.42         2.41 o                         
   0   5   2        254.52        275.45         4.66 o                         
   1   5   2          2.26          6.41         1.04 o                         
   2   5   2          5.92          6.93         1.26 o                         
   3   5   2         81.02         75.00         1.66 o                         
   4   5   2       1968.77       1911.00         4.79 o                         
   5   5   2        170.96        196.89         1.84 o                         
   6   5   2         61.78         55.29         1.51 o                         
   7   5   2        119.15        103.60         1.86 o                         
   8   5   2        115.41         99.02         1.98 o                         
   9   5   2         30.05         31.97         1.27 o                         
  10   5   2         25.27         27.30         1.26 o                         
  11   5   2         41.18         43.82         1.41 o                         
 -11   6   2         77.87         77.06         2.44 o                         
 -10   6   2         39.56         38.44         1.61 o                         
  -9   6   2          2.25          3.33         1.24 o                         
  -8   6   2          4.71          3.99         1.09 o                         
  -7   6   2         43.75         42.81         1.29 o                         
  -6   6   2          1.47          2.61         1.18 o                         
  -5   6   2        144.20        138.55         2.33 o                         
  -4   6   2        331.55        311.07         3.71 o                         
  -3   6   2         20.59         16.95         1.29 o                         
  -2   6   2        141.67        135.43         2.08 o                         
  -1   6   2          3.20          4.56         1.23 o                         
   0   6   2        163.08        162.56         1.86 o                         
   1   6   2         11.10         10.69         1.14 o                         
   2   6   2          6.23          8.01         1.33 o                         
   3   6   2          9.18         10.16         1.15 o                         
   4   6   2        550.36        557.09         4.69 o                         
   5   6   2         25.51         21.68         1.59 o                         
   6   6   2          7.13          8.40         1.27 o                         
   7   6   2         88.93         92.02         1.75 o                         
   8   6   2         19.43         17.27         1.26 o                         
   9   6   2          2.07          4.15         1.16 o                         
  10   6   2         99.48        105.43         2.01 o                         
 -10   7   2          3.09          3.67         1.07 o                         
  -9   7   2          0.67          1.68         1.18 o                         
  -8   7   2         72.59         73.71         1.65 o                         
  -7   7   2          9.33          8.02         1.28 o                         
  -6   7   2        114.20        110.36         1.67 o                         
  -5   7   2          1.17          3.90         1.25 o                         
  -4   7   2         56.28         55.54         1.52 o                         
  -3   7   2         14.15         13.20         1.20 o                         
  -2   7   2         31.20         20.25         1.29 o                         
  -1   7   2          7.46         11.56         1.27 o                         
   0   7   2         59.12         54.16         1.47 o                         
   1   7   2        157.81        162.91         2.93 o                         
   2   7   2        272.96        259.98         1.91 o                         
   3   7   2         52.34         54.47         1.34 o                         
   4   7   2         42.70         46.84         1.31 o                         
   5   7   2         54.64         56.08         1.52 o                         
   6   7   2          4.07          5.31         1.37 o                         
   7   7   2          1.56          3.52         1.16 o                         
   8   7   2          0.12         -1.25         1.25 o                         
   9   7   2          5.74          6.18         1.20 o                         
  -8   8   2         13.49         16.18         1.39 o                         
  -7   8   2          1.26          0.42         1.12 o                         
  -6   8   2         44.01         47.74         1.55 o                         
  -5   8   2          0.11         -0.22         1.31 o                         
  -4   8   2          6.94          8.48         1.49 o                         
  -3   8   2         66.38         68.48         1.77 o                         
  -2   8   2         14.53         19.21         1.28 o                         
  -1   8   2          0.62          2.02         1.23 o                         
   0   8   2         84.00         82.44         2.10 o                         
   1   8   2         61.51         60.11         1.91 o                         
   2   8   2        151.58        154.66         1.71 o                         
   3   8   2         43.14         43.06         1.47 o                         
   4   8   2         67.62         77.18         3.06 o                         
   5   8   2         72.74         87.33         1.55 o                         
   6   8   2         62.60         60.01         1.83 o                         
   7   8   2         20.63         20.16         1.55 o                         
  -6   9   2          3.72          7.01         1.41 o                         
  -5   9   2         56.68         51.39         1.36 o                         
  -4   9   2         55.00         60.47         1.84 o                         
  -3   9   2          0.13         -0.84         1.48 o                         
  -2   9   2          0.04          1.98         1.29 o                         
  -1   9   2          0.18          0.70         1.39 o                         
   0   9   2         30.60         30.84         1.66 o                         
   1   9   2          4.24          2.92         1.75 o                         
   2   9   2          2.99          4.03         1.78 o                         
   3   9   2          0.81          3.84         1.44 o                         
   4   9   2         55.27         56.04         1.57 o                         
   5   9   2         88.26         95.85         1.92 o                         
 -14   1   3         52.34         53.56         1.79 o                         
 -13   1   3          1.75          3.98         1.10 o                         
 -12   1   3         21.03         23.23         1.21 o                         
 -11   1   3         14.80         10.95         1.05 o                         
 -10   1   3         82.29         84.87         1.67 o                         
  -9   1   3        376.67        387.53         3.67 o                         
  -8   1   3         51.26         60.09         1.30 o                         
  -7   1   3        177.80        162.10         1.72 o                         
  -6   1   3        194.24        186.70         2.30 o                         
  -5   1   3        271.64        313.70         2.75 o                         
  -4   1   3       2278.83       2306.52        28.63 o                         
  -3   1   3       7441.27       6339.80        23.67 o                         
  -2   1   3        436.59        419.05         3.52 o                         
   0   1   3        135.91        129.64         3.09 o                         
   1   1   3         37.32         34.66         1.72 o                         
   2   1   3        224.08        217.23         2.67 o                         
   3   1   3       1435.04       1516.44        11.00 o                         
   4   1   3        189.20        161.34         1.76 o                         
   5   1   3        285.51        328.67         2.30 o                         
   6   1   3        214.83        244.41         1.91 o                         
   7   1   3          8.17         11.99         1.05 o                         
   8   1   3         91.72         85.21         1.60 o                         
   9   1   3         26.00         28.31         1.20 o                         
  10   1   3        209.21        215.10         4.12 o                         
  11   1   3          0.13         -0.69         1.11 o                         
  12   1   3          0.00         -0.99         1.03 o                         
  13   1   3         17.31         16.74         1.08 o                         
 -14   2   3          5.01          7.63         1.18 o                         
 -13   2   3          0.19          0.91         1.12 o                         
 -12   2   3         24.57         20.47         1.34 o                         
 -11   2   3          0.01          0.65         1.18 o                         
 -10   2   3        534.80        499.06         3.81 o                         
  -9   2   3         32.83         33.08         1.40 o                         
  -8   2   3        773.17        772.81         8.07 o                         
  -7   2   3        994.70        971.06        10.52 o                         
  -6   2   3        281.80        342.22         5.09 o                         
  -5   2   3       2651.39       2908.84        23.16 o                         
  -4   2   3         29.89         34.86         1.41 o                         
  -3   2   3         34.48         41.00         1.58 o                         
  -2   2   3       3441.22       3582.61        69.71 o                         
  -1   2   3       1368.90       1361.85        15.09 o                         
   0   2   3        277.49        258.04         2.76 o                         
   1   2   3         66.52         63.42         1.73 o                         
   2   2   3          8.28          9.09         1.23 o                         
   3   2   3       1967.03       2066.21        15.92 o                         
   4   2   3        110.47        144.74         1.93 o                         
   5   2   3         26.93         24.22         1.26 o                         
   6   2   3        133.10        127.45         2.74 o                         
   7   2   3          3.48          5.23         1.05 o                         
   8   2   3         12.43         16.93         1.05 o                         
   9   2   3         34.72         28.98         1.17 o                         
  10   2   3         28.42         29.86         1.05 o                         
  11   2   3         34.33         28.09         1.28 o                         
  12   2   3          4.14          7.99         1.17 o                         
  13   2   3         35.51         29.89         1.19 o                         
 -14   3   3          7.12          2.94         3.78 o                         
 -13   3   3          1.60          2.89         1.22 o                         
 -12   3   3         49.06         45.44         1.22 o                         
 -11   3   3        118.88        107.86         1.57 o                         
 -10   3   3         60.36         68.22         1.35 o                         
  -9   3   3         55.36         45.52         1.40 o                         
  -8   3   3        231.67        242.51         2.68 o                         
  -7   3   3         68.38         57.81         1.61 o                         
  -6   3   3         74.68         82.30         1.55 o                         
  -5   3   3        371.32        410.36         5.76 o                         
  -4   3   3        638.07        727.46         8.26 o                         
  -3   3   3       4112.82       4183.59        16.60 o                         
  -2   3   3        653.99        719.84        10.68 o                         
  -1   3   3        879.84        887.22         5.33 o                         
   0   3   3        832.99        917.47         6.76 o                         
   1   3   3        876.83        800.34         8.47 o                         
   2   3   3         30.04         29.92         1.46 o                         
   3   3   3        424.78        457.23         3.18 o                         
   4   3   3        990.53        979.57        18.84 o                         
   5   3   3         77.72         68.81         1.80 o                         
   6   3   3        198.98        193.05         5.14 o                         
   7   3   3          5.54          5.84         1.12 o                         
   8   3   3         15.95         19.79         1.27 o                         
   9   3   3          8.30          8.40         1.07 o                         
  10   3   3          4.97          8.15         1.12 o                         
  11   3   3         32.59         35.73         1.51 o                         
  12   3   3         17.16         18.33         1.38 o                         
 -13   4   3          1.34          2.61         1.40 o                         
 -12   4   3          4.08          4.48         1.11 o                         
 -11   4   3          4.28          5.07         1.11 o                         
 -10   4   3         64.29         61.50         1.73 o                         
  -9   4   3         19.19         21.15         1.41 o                         
  -8   4   3         42.00         40.60         1.24 o                         
  -7   4   3         16.56         12.90         1.43 o                         
  -6   4   3          2.14          2.60         1.20 o                         
  -5   4   3         37.94         46.08         1.53 o                         
  -4   4   3          8.89          6.17         1.11 o                         
  -3   4   3          7.55         13.24         1.21 o                         
  -2   4   3         12.42          6.92         1.22 o                         
  -1   4   3         26.62         30.66         1.23 o                         
   0   4   3          3.24          7.69         1.18 o                         
   1   4   3         95.31         92.77         1.87 o                         
   2   4   3          2.18          1.09         1.11 o                         
   3   4   3         32.76         19.89         1.33 o                         
   4   4   3         76.09         67.68         1.61 o                         
   5   4   3        190.68        188.98         2.17 o                         
   6   4   3        218.33        216.47         3.16 o                         
   7   4   3        509.30        495.88         5.63 o                         
   8   4   3        172.18        161.38         1.88 o                         
   9   4   3        107.35        119.24         1.52 o                         
  10   4   3          4.16          6.20         1.05 o                         
  11   4   3         45.01         47.22         1.96 o                         
  12   4   3          1.38          2.80         1.23 o                         
 -12   5   3         27.94         35.12         1.28 o                         
 -11   5   3         13.29         12.85         1.23 o                         
 -10   5   3          1.28          1.60         1.27 o                         
  -9   5   3          5.61          8.92         1.24 o                         
  -8   5   3         10.51          9.95         1.26 o                         
  -7   5   3          3.99          6.89         1.06 o                         
  -6   5   3         66.68         70.72         1.79 o                         
  -5   5   3        228.81        235.11         2.59 o                         
  -4   5   3        663.61        686.10        15.42 o                         
  -3   5   3          8.41         15.08         1.26 o                         
  -2   5   3         29.17         24.95         1.20 o                         
  -1   5   3          9.34          7.06         1.12 o                         
   0   5   3          1.54          1.45         1.16 o                         
   1   5   3         83.41         71.86         1.40 o                         
   2   5   3        241.08        213.07         7.72 o                         
   3   5   3        273.99        279.66         2.35 o                         
   4   5   3        433.86        457.33         3.06 o                         
   5   5   3        147.11        157.38         1.77 o                         
   6   5   3          2.70          3.47         1.16 o                         
   7   5   3         28.64         27.55         1.18 o                         
   8   5   3         31.75         30.78         1.65 o                         
   9   5   3          0.18          0.90         1.16 o                         
  10   5   3          9.56         13.45         1.42 o                         
  11   5   3          5.35          8.27         1.31 o                         
 -11   6   3         93.08         92.31         1.60 o                         
 -10   6   3         22.54         25.78         1.23 o                         
  -9   6   3         48.98         49.90         1.34 o                         
  -8   6   3         22.59         18.92         1.48 o                         
  -7   6   3         37.78         36.43         1.30 o                         
  -6   6   3        265.78        233.85         2.13 o                         
  -5   6   3         44.69         43.24         1.42 o                         
  -4   6   3          0.08          1.33         1.26 o                         
  -3   6   3        298.71        273.84         3.29 o                         
  -2   6   3        198.56        196.19         3.61 o                         
  -1   6   3         10.65          6.94         1.31 o                         
   0   6   3         36.15         38.82         1.55 o                         
   1   6   3         16.47         18.81         1.11 o                         
   2   6   3        637.51        646.61         4.70 o                         
   3   6   3        102.67        102.42         1.47 o                         
   4   6   3        429.20        411.50         2.03 o                         
   5   6   3          0.36          3.57         1.26 o                         
   6   6   3         49.74         49.63         1.32 o                         
   7   6   3         31.57         30.65         1.37 o                         
   8   6   3         12.96         11.94         1.28 o                         
   9   6   3         20.81         21.99         1.28 o                         
  10   6   3         61.09         63.32         1.60 o                         
 -10   7   3          8.69          6.51         1.40 o                         
  -9   7   3         55.71         60.97         1.60 o                         
  -8   7   3         66.80         69.82         2.71 o                         
  -7   7   3          0.53          2.46         1.23 o                         
  -6   7   3         14.74         15.94         1.30 o                         
  -5   7   3          1.49          1.55         1.44 o                         
  -4   7   3          0.13          1.23         1.18 o                         
  -3   7   3         47.06         44.05         1.43 o                         
  -2   7   3         81.25         81.64         1.74 o                         
  -1   7   3         80.80         80.22         1.95 o                         
   0   7   3         54.26         60.56         1.52 o                         
   1   7   3          0.32          1.25         1.10 o                         
   2   7   3        179.29        166.91         3.53 o                         
   3   7   3          0.77          2.77         1.17 o                         
   4   7   3        134.96        128.14         1.78 o                         
   5   7   3         45.66         45.63         1.13 o                         
   6   7   3        197.35        202.02         4.21 o                         
   7   7   3          0.82          2.53         1.27 o                         
   8   7   3          6.87          9.94         1.26 o                         
   9   7   3          4.65          4.34         1.12 o                         
  -8   8   3         27.36         31.90         1.48 o                         
  -7   8   3          3.35          3.56         1.36 o                         
  -6   8   3          0.40          0.34         1.31 o                         
  -5   8   3          0.09         -0.45         1.59 o                         
  -4   8   3          9.86         13.30         1.31 o                         
  -3   8   3          3.69          4.72         1.37 o                         
  -2   8   3         81.42         76.03         1.77 o                         
  -1   8   3          0.15          0.70         1.22 o                         
   0   8   3         42.45         40.49         1.55 o                         
   1   8   3          0.43          0.81         1.81 o                         
   2   8   3          0.10          2.24         1.08 o                         
   3   8   3          0.73          3.74         1.13 o                         
   4   8   3         94.02         98.62         1.61 o                         
   5   8   3         19.81         18.71         1.34 o                         
   6   8   3         74.44         71.37         2.52 o                         
   7   8   3          2.94          4.24         1.21 o                         
  -6   9   3         10.50          8.75         1.46 o                         
  -5   9   3          2.88          3.05         1.26 o                         
  -4   9   3         13.44         11.99         1.55 o                         
  -3   9   3         31.44         32.41         1.31 o                         
  -2   9   3          1.40          2.22         1.17 o                         
  -1   9   3         53.42         60.31         1.48 o                         
   0   9   3         41.93         44.56         1.64 o                         
   1   9   3         12.10         10.62         1.48 o                         
   2   9   3         48.04         47.47         1.95 o                         
   3   9   3          2.59          2.63         1.42 o                         
   4   9   3          2.31          3.50         1.19 o                         
   5   9   3          0.61          0.75         1.45 o                         
 -14   0   4          1.73          2.39         1.54 o                         
 -13   0   4         37.94         36.19         1.86 o                         
 -12   0   4         60.68         70.42         2.15 o                         
 -11   0   4         10.42         14.69         1.52 o                         
 -10   0   4          3.92          3.43         1.53 o                         
  -9   0   4         14.76         11.88         1.64 o                         
  -8   0   4         33.24         47.98         1.69 o                         
  -7   0   4         66.00        101.63         1.89 o                         
  -6   0   4        107.30        123.02         2.82 o                         
  -5   0   4        218.17        184.18         5.95 o                         
  -4   0   4        463.74        474.79        16.65 o                         
  -3   0   4        378.00        374.40         4.88 o                         
  -2   0   4        115.38        102.75         3.08 o                         
  -1   0   4       2953.45       2853.79        27.78 o                         
   0   0   4       1680.17       1665.36        12.56 o                         
   1   0   4        688.79        621.98         6.35 o                         
   2   0   4        221.94        227.84         3.76 o                         
   3   0   4       1107.45       1073.34         5.62 o                         
   4   0   4          3.32          4.78         1.46 o                         
   5   0   4         56.50         72.71         1.66 o                         
   6   0   4        832.12        815.12         5.53 o                         
   7   0   4        155.81        155.99         2.22 o                         
   8   0   4        158.51        152.57         3.24 o                         
   9   0   4         63.76         67.88         1.60 o                         
  10   0   4        125.08        127.36         2.53 o                         
  11   0   4          0.03         -0.02         1.55 o                         
  12   0   4          5.93          3.84         1.62 o                         
  13   0   4         46.31         35.76         1.91 o                         
 -14   1   4         11.34          9.34         1.18 o                         
 -13   1   4          5.46          5.40         1.04 o                         
 -12   1   4         46.91         49.78         1.45 o                         
 -11   1   4          0.89          0.99         1.12 o                         
 -10   1   4         13.65         10.69         1.22 o                         
  -9   1   4         10.64          8.10         1.14 o                         
  -8   1   4          1.49          1.94         1.15 o                         
  -7   1   4         63.36         65.32         1.46 o                         
  -6   1   4        274.20        308.22         3.30 o                         
  -5   1   4       1070.92       1137.90         8.98 o                         
  -4   1   4         58.62         60.96         1.64 o                         
  -3   1   4        187.48        171.47         2.48 o                         
  -2   1   4       2829.21       3021.40        11.05 o                         
  -1   1   4       1184.84       1138.26         7.10 o                         
   0   1   4        272.12        304.30         3.29 o                         
   1   1   4         19.64         15.96         1.60 o                         
   2   1   4        111.91        105.15         1.81 o                         
   3   1   4       1489.90       1623.81        11.45 o                         
   4   1   4        117.00        121.87         1.52 o                         
   5   1   4          9.65          5.87         1.04 o                         
   6   1   4          7.34          3.60         1.05 o                         
   7   1   4         45.39         38.75         1.10 o                         
   8   1   4         21.68         22.60         1.13 o                         
   9   1   4         91.22         88.72         1.77 o                         
  10   1   4          0.16          2.20         1.06 o                         
  11   1   4         26.17         24.79         1.14 o                         
  12   1   4          0.63          1.22         1.05 o                         
  13   1   4         11.96         10.51         1.58 o                         
 -14   2   4          0.06          2.59         1.26 o                         
 -13   2   4          2.14          3.40         1.07 o                         
 -12   2   4          4.75          4.80         1.21 o                         
 -11   2   4        399.00        380.39         5.19 o                         
 -10   2   4        221.10        195.53         1.97 o                         
  -9   2   4          7.48          8.87         1.18 o                         
  -8   2   4         10.43         13.96         1.19 o                         
  -7   2   4        144.80        137.83         1.98 o                         
  -6   2   4         44.75         61.82         1.55 o                         
  -5   2   4       1205.26       1219.75        14.39 o                         
  -4   2   4         69.30         80.53         1.84 o                         
  -3   2   4       1978.54       2117.66         8.58 o                         
  -2   2   4         23.13         40.81         2.04 o                         
  -1   2   4       1498.95       1453.04         7.11 o                         
   0   2   4       1613.32       1657.52         9.13 o                         
   1   2   4       7535.28       7991.01        22.62 o                         
   2   2   4          1.75          2.22         1.23 o                         
   3   2   4         22.11         21.84         1.16 o                         
   4   2   4       1263.44       1261.07        29.06 o                         
   5   2   4          2.31          1.91         1.05 o                         
   6   2   4         86.45         88.98         1.37 o                         
   7   2   4         68.81         75.65         1.38 o                         
   8   2   4         67.75         68.71         1.49 o                         
   9   2   4         51.81         61.39         1.24 o                         
  10   2   4          0.63          1.16         1.13 o                         
  11   2   4          0.01          2.00         1.13 o                         
  12   2   4          0.01          0.15         1.12 o                         
 -14   3   4          0.87          1.69         1.14 o                         
 -13   3   4         17.09         15.65         1.35 o                         
 -12   3   4          0.74          2.05         1.11 o                         
 -11   3   4         31.17         31.13         1.22 o                         
 -10   3   4         42.45         41.89         1.35 o                         
  -9   3   4        295.25        277.09         2.12 o                         
  -8   3   4        389.50        375.05         3.87 o                         
  -7   3   4        387.16        448.69         4.22 o                         
  -6   3   4          9.43         12.52         1.22 o                         
  -5   3   4          4.26          1.53         1.11 o                         
  -4   3   4        354.84        319.75         6.87 o                         
  -3   3   4       1484.23       1541.62        49.49 o                         
  -2   3   4       1195.26       1291.93        16.66 o                         
  -1   3   4          5.15         12.03         1.32 o                         
   0   3   4         53.61         42.27         1.69 o                         
   1   3   4        597.23        640.76        15.51 o                         
   2   3   4        579.78        623.52         3.10 o                         
   3   3   4        317.30        350.72         3.52 o                         
   4   3   4        339.50        349.40         1.99 o                         
   5   3   4        576.43        601.28        11.44 o                         
   6   3   4          1.25          1.79         1.02 o                         
   7   3   4          2.08          5.31         0.94 o                         
   8   3   4          5.35          4.34         1.31 o                         
   9   3   4         52.05         50.02         1.41 o                         
  10   3   4        108.33        103.89         1.57 o                         
  11   3   4          0.48          0.30         1.21 o                         
  12   3   4         56.09         56.20         1.59 o                         
 -13   4   4         13.45         14.70         1.15 o                         
 -12   4   4          5.92          6.90         1.18 o                         
 -11   4   4          2.33          3.20         1.03 o                         
 -10   4   4         13.08         14.19         1.05 o                         
  -9   4   4          2.28          2.77         1.23 o                         
  -8   4   4         24.91         32.33         1.67 o                         
  -7   4   4         39.93         35.83         1.23 o                         
  -6   4   4         88.94         91.88         1.45 o                         
  -5   4   4         10.75          9.38         1.29 o                         
  -4   4   4         60.94         78.36         1.64 o                         
  -3   4   4         56.08         61.86         1.48 o                         
  -2   4   4        132.24        116.33         1.80 o                         
  -1   4   4        104.92        104.87         1.79 o                         
   0   4   4         12.68         19.69         1.25 o                         
   1   4   4        285.57        281.48         2.82 o                         
   2   4   4         84.39         85.92         1.70 o                         
   3   4   4         78.86         63.42         1.39 o                         
   4   4   4        286.31        326.39         2.53 o                         
   5   4   4         90.87         85.73         1.92 o                         
   6   4   4         59.42         67.05         1.58 o                         
   7   4   4         39.40         31.00         1.39 o                         
   8   4   4          7.90          8.86         1.26 o                         
   9   4   4          2.93          4.11         1.25 o                         
  10   4   4         31.66         33.17         1.29 o                         
  11   4   4          4.87          6.96         1.21 o                         
 -12   5   4          0.13          1.24         1.23 o                         
 -11   5   4          0.48          1.24         1.13 o                         
 -10   5   4          3.18          3.68         1.18 o                         
  -9   5   4          0.04          1.51         1.11 o                         
  -8   5   4         91.83         90.85         1.50 o                         
  -7   5   4         21.95         23.04         1.20 o                         
  -6   5   4          0.66          0.91         1.18 o                         
  -5   5   4          1.08          2.09         1.15 o                         
  -4   5   4          2.04          3.23         1.20 o                         
  -3   5   4          1.40          0.99         1.16 o                         
  -2   5   4         82.73         81.80         1.51 o                         
  -1   5   4         35.11         33.74         1.24 o                         
   0   5   4         41.29         42.82         1.25 o                         
   1   5   4        149.41        139.74         2.25 o                         
   2   5   4        362.26        364.27         2.16 o                         
   3   5   4        139.10        125.24         1.87 o                         
   4   5   4        110.10         97.09         1.93 o                         
   5   5   4        173.47        166.29         1.81 o                         
   6   5   4         84.06         79.66         1.40 o                         
   7   5   4        138.65        129.48         1.96 o                         
   8   5   4        111.74        107.50         1.49 o                         
   9   5   4          0.02          2.94         1.17 o                         
  10   5   4         21.65         20.98         1.27 o                         
  11   5   4          0.05         -0.96         1.32 o                         
 -11   6   4         31.58         39.79         1.30 o                         
 -10   6   4          8.34          7.62         1.59 o                         
  -9   6   4          2.85          5.03         1.20 o                         
  -8   6   4          1.05          2.51         1.12 o                         
  -7   6   4          0.05          2.18         1.09 o                         
  -6   6   4         31.85         35.93         1.20 o                         
  -5   6   4          0.89          5.27         1.28 o                         
  -4   6   4         37.86         31.57         1.30 o                         
  -3   6   4        152.49        177.87         4.15 o                         
  -2   6   4          3.22          1.58         1.11 o                         
  -1   6   4          1.29          1.12         1.25 o                         
   0   6   4        215.86        225.54         4.66 o                         
   1   6   4        245.76        232.20         2.43 o                         
   2   6   4        130.39        110.89         1.82 o                         
   3   6   4          3.70          2.41         1.21 o                         
   4   6   4        131.47        130.92         1.72 o                         
   5   6   4         25.24         28.59         1.63 o                         
   6   6   4         14.97         17.82         1.30 o                         
   7   6   4         38.51         41.24         1.43 o                         
   8   6   4          7.21          8.09         1.26 o                         
   9   6   4         36.36         42.04         1.41 o                         
  10   6   4          3.08          3.31         1.38 o                         
 -10   7   4         19.31         20.47         1.46 o                         
  -9   7   4         22.78         30.40         1.49 o                         
  -8   7   4          0.36          4.60         1.08 o                         
  -7   7   4          9.63         10.80         1.13 o                         
  -6   7   4         78.45         72.59         1.51 o                         
  -5   7   4        143.43        137.36         1.81 o                         
  -4   7   4          0.77          1.09         1.15 o                         
  -3   7   4         61.56         50.83         1.72 o                         
  -2   7   4        237.54        221.20         1.89 o                         
  -1   7   4         19.41         19.38         1.32 o                         
   0   7   4          9.51          9.68         1.26 o                         
   1   7   4        211.77        223.33         3.44 o                         
   2   7   4         43.73         34.01         1.35 o                         
   3   7   4          3.54          4.26         1.18 o                         
   4   7   4         61.54         58.46         2.42 o                         
   5   7   4          5.41          8.80         1.51 o                         
   6   7   4          3.36          2.94         1.31 o                         
   7   7   4         46.06         46.89         1.84 o                         
   8   7   4          8.26         11.15         1.40 o                         
  -8   8   4          0.12          2.46         1.39 o                         
  -7   8   4          5.50          4.41         1.16 o                         
  -6   8   4         13.20         12.49         1.74 o                         
  -5   8   4          8.54          7.22         1.24 o                         
  -4   8   4          3.46          3.86         1.14 o                         
  -3   8   4         11.21          7.74         1.22 o                         
  -2   8   4         13.24         15.12         1.21 o                         
  -1   8   4         33.66         33.00         1.29 o                         
   0   8   4          2.89          7.62         1.80 o                         
   1   8   4          9.30          7.46         1.23 o                         
   2   8   4          1.98          2.06         1.20 o                         
   3   8   4         13.37         12.33         1.39 o                         
   4   8   4         11.41         10.39         1.25 o                         
   5   8   4         86.75         94.74         2.13 o                         
   6   8   4         28.90         32.03         1.41 o                         
   7   8   4         32.47         29.00         1.24 o                         
  -6   9   4         62.28         66.71         1.81 o                         
  -5   9   4          5.17          8.53         1.44 o                         
  -4   9   4         34.90         38.03         1.53 o                         
  -3   9   4         58.68         54.59         1.40 o                         
  -2   9   4          0.18          1.39         1.29 o                         
  -1   9   4          4.11          4.00         1.17 o                         
   0   9   4         14.67         12.93         1.68 o                         
   1   9   4         12.72         10.95         1.38 o                         
   2   9   4          7.50         11.12         1.67 o                         
   3   9   4         12.75         17.12         1.57 o                         
   4   9   4          0.88          0.78         1.32 o                         
 -14   1   5         14.63         13.45         1.16 o                         
 -13   1   5         75.77         68.32         1.54 o                         
 -12   1   5         13.30         13.14         1.35 o                         
 -11   1   5        180.43        190.65         2.12 o                         
 -10   1   5         34.06         41.81         1.26 o                         
  -9   1   5          8.01          6.35         1.12 o                         
  -8   1   5         55.66         66.74         1.40 o                         
  -7   1   5          9.32          7.41         1.17 o                         
  -6   1   5        434.85        427.72         2.72 o                         
  -5   1   5          4.05          5.44         1.20 o                         
  -4   1   5        902.17        926.02        10.58 o                         
  -3   1   5         55.07         53.53         1.62 o                         
  -2   1   5        717.65        747.01         4.70 o                         
  -1   1   5        408.54        416.39         4.82 o                         
   0   1   5       2317.14       2297.73        18.49 o                         
   1   1   5        404.18        409.23         3.25 o                         
   2   1   5       2016.55       2148.56        43.72 o                         
   3   1   5        317.48        339.75         2.63 o                         
   4   1   5          0.04          2.50         1.11 o                         
   5   1   5         47.09         45.03         1.20 o                         
   6   1   5         25.97         33.60         1.31 o                         
   7   1   5        201.20        215.26         1.57 o                         
   8   1   5          0.52          0.28         1.03 o                         
   9   1   5          5.32          5.59         1.13 o                         
  10   1   5        210.16        204.64         1.58 o                         
  11   1   5         18.52         15.72         1.05 o                         
  12   1   5          1.79          2.49         1.06 o                         
 -14   2   5         13.69         12.43         1.12 o                         
 -13   2   5          6.74          7.40         1.19 o                         
 -12   2   5        156.81        146.68         2.02 o                         
 -11   2   5         90.74         97.39         1.81 o                         
 -10   2   5        142.21        143.49         2.03 o                         
  -9   2   5          7.58          8.59         1.16 o                         
  -8   2   5        160.76        176.32         1.68 o                         
  -7   2   5         31.23         35.89         1.25 o                         
  -6   2   5        418.62        422.47         8.72 o                         
  -5   2   5       1242.01       1303.06        11.93 o                         
  -3   2   5        422.51        428.51         4.86 o                         
  -2   2   5       2145.63       1956.46        79.86 o                         
  -1   2   5        105.68        119.52         2.20 o                         
   0   2   5       1244.36       1228.52         5.34 o                         
   1   2   5       1171.12       1259.80         5.52 o                         
   2   2   5        106.65         81.80         1.48 o                         
   3   2   5        130.72        141.93         1.82 o                         
   4   2   5          0.41          0.41         1.03 o                         
   5   2   5         64.15         59.57         1.55 o                         
   6   2   5         13.25         14.61         1.08 o                         
   7   2   5        371.66        310.80         2.02 o                         
   8   2   5        135.26        130.37         1.84 o                         
   9   2   5          1.50          3.50         1.17 o                         
  10   2   5        308.94        300.42         3.35 o                         
  11   2   5         52.16         53.32         1.28 o                         
  12   2   5          0.26          0.59         1.14 o                         
 -14   3   5         10.89         10.43         1.21 o                         
 -13   3   5         47.07         44.01         1.73 o                         
 -12   3   5          2.83          4.13         1.05 o                         
 -11   3   5        250.51        248.42         2.52 o                         
 -10   3   5        439.54        456.65         4.03 o                         
  -9   3   5        108.62        107.89         1.57 o                         
  -8   3   5         41.61         47.75         1.25 o                         
  -7   3   5          1.55          1.78         1.16 o                         
  -6   3   5        937.52        987.92         4.21 o                         
  -5   3   5         12.66          9.97         1.16 o                         
  -4   3   5        733.39        818.56        12.34 o                         
  -3   3   5          5.32         -0.20         1.39 o                         
  -2   3   5        432.55        531.01         4.94 o                         
  -1   3   5        362.28        370.07         3.42 o                         
   0   3   5         39.72         40.99         1.62 o                         
   1   3   5         15.86         21.41         1.31 o                         
   2   3   5        125.84        142.47         1.94 o                         
   3   3   5        316.64        337.33         3.51 o                         
   4   3   5       1249.14       1223.97         8.51 o                         
   5   3   5         15.56         11.64         1.07 o                         
   6   3   5          2.84          3.37         1.13 o                         
   7   3   5         32.34         27.87         1.17 o                         
   8   3   5        312.55        313.71         5.15 o                         
   9   3   5         24.59         24.53         1.20 o                         
  10   3   5        153.19        140.17         1.59 o                         
  11   3   5         11.41         10.02         1.11 o                         
  12   3   5          0.17          1.54         1.33 o                         
 -13   4   5          0.45          0.81         1.09 o                         
 -12   4   5          0.07          0.57         1.16 o                         
 -11   4   5          0.38          1.16         0.99 o                         
 -10   4   5          2.19          1.14         1.08 o                         
  -9   4   5          0.87          2.36         1.17 o                         
  -8   4   5         35.00         32.56         1.10 o                         
  -7   4   5        120.25        127.71         1.75 o                         
  -6   4   5        129.18        131.43         1.64 o                         
  -5   4   5         38.52         51.31         1.51 o                         
  -4   4   5         45.55         25.79         1.42 o                         
  -3   4   5        282.51        308.99         3.84 o                         
  -2   4   5          2.29          1.86         1.12 o                         
  -1   4   5         75.27         78.65         1.65 o                         
   0   4   5         35.67         36.44         1.42 o                         
   1   4   5        351.39        373.88        14.77 o                         
   2   4   5          8.31          7.42         1.08 o                         
   3   4   5        342.47        348.06         6.01 o                         
   4   4   5          0.13          1.58         1.26 o                         
   5   4   5         21.53         18.62         1.19 o                         
   6   4   5         99.34         83.50         1.91 o                         
   7   4   5          0.22          2.62         1.20 o                         
   8   4   5          0.28          0.45         1.27 o                         
   9   4   5          0.67          1.77         1.11 o                         
  10   4   5         33.07         39.35         1.56 o                         
  11   4   5          7.66          6.24         1.35 o                         
 -12   5   5          1.33          1.72         1.11 o                         
 -11   5   5          0.78          2.57         1.11 o                         
 -10   5   5         27.37         29.16         1.39 o                         
  -9   5   5         62.43         62.72         1.50 o                         
  -8   5   5         34.54         32.26         1.20 o                         
  -7   5   5          4.93          5.06         1.10 o                         
  -6   5   5        143.90        157.60         2.54 o                         
  -5   5   5        333.54        336.86         3.61 o                         
  -4   5   5          1.46          1.60         1.22 o                         
  -3   5   5         20.75         24.68         1.27 o                         
  -2   5   5         82.63         86.44         1.55 o                         
  -1   5   5         91.24         87.20         1.43 o                         
   0   5   5         47.21         52.50         1.67 o                         
   1   5   5        299.37        279.30         2.35 o                         
   2   5   5        185.83        177.70         3.70 o                         
   3   5   5         69.63         73.94         1.83 o                         
   4   5   5         33.08         28.23         1.27 o                         
   5   5   5         76.84         79.17         1.63 o                         
   6   5   5         47.60         51.01         1.36 o                         
   7   5   5          7.40          9.05         1.33 o                         
   8   5   5          7.33          8.83         1.18 o                         
   9   5   5         16.73         18.63         1.22 o                         
  10   5   5         40.45         46.94         1.50 o                         
 -11   6   5         40.28         43.16         1.35 o                         
 -10   6   5         18.04         18.80         1.09 o                         
  -9   6   5          0.00          0.40         1.11 o                         
  -8   6   5          8.23          5.89         1.01 o                         
  -7   6   5         17.57         16.98         1.03 o                         
  -6   6   5        106.50        102.35         1.91 o                         
  -5   6   5        343.54        274.71         2.93 o                         
  -4   6   5          8.39          9.87         1.20 o                         
  -3   6   5         48.16         41.28         1.55 o                         
  -2   6   5        227.62        214.20         3.85 o                         
  -1   6   5        151.97        135.24         3.07 o                         
   0   6   5         14.84         15.43         1.27 o                         
   1   6   5        782.72        783.79         5.74 o                         
   2   6   5          6.58          6.75         1.37 o                         
   3   6   5        484.74        466.54         8.74 o                         
   4   6   5         39.51         29.77         1.67 o                         
   5   6   5         88.21         84.65         1.46 o                         
   6   6   5          0.02          2.41         1.17 o                         
   7   6   5         57.68         72.91         1.54 o                         
   8   6   5         67.45         68.13         1.48 o                         
   9   6   5          6.40          7.76         1.29 o                         
 -10   7   5          9.06          8.16         1.14 o                         
  -9   7   5          8.56          7.65         1.30 o                         
  -8   7   5          4.83          9.01         1.25 o                         
  -7   7   5         20.25         18.55         1.30 o                         
  -6   7   5          4.63          4.79         1.26 o                         
  -5   7   5        194.19        178.54         1.83 o                         
  -4   7   5         63.30         63.71         1.99 o                         
  -3   7   5        283.40        262.72         4.54 o                         
  -2   7   5         97.74         91.21         1.57 o                         
  -1   7   5        110.70        104.99         2.14 o                         
   0   7   5          4.16          5.63         1.17 o                         
   1   7   5        294.36        289.28         1.83 o                         
   2   7   5         18.05         15.19         1.31 o                         
   3   7   5       1194.82       1163.37         3.27 o                         
   4   7   5        152.13        150.24         2.02 o                         
   5   7   5          2.01          0.11         1.31 o                         
   6   7   5          4.17          6.09         1.46 o                         
   7   7   5         83.38         94.19         1.67 o                         
   8   7   5          1.78          2.37         1.20 o                         
  -8   8   5          7.43         12.93         1.31 o                         
  -7   8   5          0.56          2.04         1.24 o                         
  -6   8   5         72.76         67.75         1.84 o                         
  -5   8   5         52.07         49.66         1.77 o                         
  -4   8   5         13.36         15.96         1.21 o                         
  -3   8   5         39.27         36.41         1.42 o                         
  -2   8   5         39.74         36.04         1.25 o                         
  -1   8   5         67.25         64.49         1.56 o                         
   0   8   5         65.30         65.05         1.50 o                         
   1   8   5        163.60        155.72         6.60 o                         
   2   8   5          3.34          2.87         1.20 o                         
   3   8   5        362.73        375.91         7.01 o                         
   4   8   5         67.87         58.71         1.70 o                         
   5   8   5          7.60          8.65         1.12 o                         
   6   8   5          8.62          9.65         1.17 o                         
  -6   9   5          0.17          1.66         1.37 o                         
  -5   9   5         10.02          7.26         1.23 o                         
  -4   9   5          0.50         -0.44         1.56 o                         
  -3   9   5         13.17         15.58         1.41 o                         
  -2   9   5          0.46          1.11         1.25 o                         
  -1   9   5         13.52         12.71         1.29 o                         
   0   9   5          5.09          4.30         1.15 o                         
   1   9   5          0.38          2.45         1.55 o                         
   2   9   5          4.50          7.13         1.47 o                         
   3   9   5          4.11          2.57         1.33 o                         
   4   9   5          6.32          8.67         1.37 o                         
 -14   0   6         23.61         22.09         1.75 o                         
 -13   0   6        182.26        198.48         3.21 o                         
 -12   0   6          3.20          8.39         1.92 o                         
 -11   0   6         26.91         26.08         1.77 o                         
 -10   0   6        115.76        112.27         2.73 o                         
  -9   0   6        156.55        155.43         2.24 o                         
  -8   0   6        599.02        613.19        13.51 o                         
  -7   0   6       1248.68       1306.14         6.39 o                         
  -6   0   6        856.13        818.09        14.24 o                         
  -5   0   6        533.54        529.47         3.34 o                         
  -4   0   6       3081.07       3163.11       196.31 o                         
  -3   0   6        525.86        521.91        11.41 o                         
  -2   0   6        119.31        149.61         4.78 o                         
  -1   0   6        149.36        114.87         2.37 o                         
   0   0   6       1128.30       1085.35        23.64 o                         
   1   0   6          1.19          2.19         2.04 o                         
   2   0   6         41.52         39.50         2.06 o                         
   3   0   6         18.05         25.90         4.59 o                         
   4   0   6        166.72        189.22         2.34 o                         
   5   0   6         12.59         14.65         1.73 o                         
   6   0   6         46.10         44.48         2.24 o                         
   7   0   6        163.44        155.47         7.35 o                         
   8   0   6        100.15        103.47         2.66 o                         
   9   0   6         53.50         56.67         1.82 o                         
  10   0   6          0.61          0.35         1.64 o                         
  11   0   6          8.47          6.05         1.52 o                         
  12   0   6          0.11          3.05         1.50 o                         
 -14   1   6         11.45         11.27         1.23 o                         
 -13   1   6        141.12        129.42         2.49 o                         
 -12   1   6         13.53         11.57         1.17 o                         
 -11   1   6        196.55        197.04         1.71 o                         
 -10   1   6         27.57         26.63         1.26 o                         
  -9   1   6          0.67         -0.34         1.10 o                         
  -8   1   6         44.77         44.65         1.46 o                         
  -7   1   6        155.22        172.08         2.13 o                         
  -6   1   6          7.05         13.28         1.26 o                         
  -5   1   6        163.60        157.36         1.94 o                         
  -4   1   6        709.15        694.85         3.87 o                         
  -3   1   6         19.07         21.27         1.50 o                         
  -2   1   6         49.91         52.31         1.77 o                         
  -1   1   6         33.08         27.11         1.39 o                         
   0   1   6        150.69        152.95         2.39 o                         
   1   1   6         95.13         84.82         2.13 o                         
   2   1   6         10.81         15.13         1.39 o                         
   3   1   6        134.72        176.16         2.58 o                         
   4   1   6        322.04        353.07         2.73 o                         
   5   1   6          5.22          5.72         1.10 o                         
   6   1   6          1.23          1.49         1.09 o                         
   7   1   6        397.66        356.26         3.95 o                         
   8   1   6        143.17        128.48         1.79 o                         
   9   1   6         12.26         12.30         1.21 o                         
  10   1   6          0.87          2.94         1.12 o                         
  11   1   6         54.91         62.30         1.34 o                         
  12   1   6          3.72          5.01         1.15 o                         
 -14   2   6          0.03          0.66         1.16 o                         
 -13   2   6          6.53          7.54         1.13 o                         
 -12   2   6          1.00          1.30         1.26 o                         
 -11   2   6         15.96         18.08         1.23 o                         
 -10   2   6         71.03         70.48         1.31 o                         
  -9   2   6          0.26          0.39         1.12 o                         
  -8   2   6         14.20         12.82         1.11 o                         
  -7   2   6        195.58        211.41         1.86 o                         
  -6   2   6         78.20        110.42         1.72 o                         
  -5   2   6          0.34          0.87         1.32 o                         
  -4   2   6         91.97        110.46         2.01 o                         
  -3   2   6        259.03        274.94         2.42 o                         
  -2   2   6        768.21        761.57         9.15 o                         
  -1   2   6        259.61        244.42         3.10 o                         
   0   2   6        428.66        370.56         2.80 o                         
   1   2   6       3060.20       3142.24        42.87 o                         
   2   2   6       3107.89       3489.45        29.34 o                         
   3   2   6         72.51         76.28         1.33 o                         
   4   2   6         48.96         46.89         1.24 o                         
   5   2   6        630.29        648.13         3.28 o                         
   6   2   6          1.59          3.59         1.20 o                         
   7   2   6         84.36         88.62         1.63 o                         
   8   2   6          4.80          1.01         1.14 o                         
   9   2   6        188.49        186.76         2.00 o                         
  10   2   6          0.60          0.72         1.32 o                         
  11   2   6         24.06         23.20         1.25 o                         
  12   2   6          1.23          2.49         1.16 o                         
 -14   3   6         13.24         10.95         1.42 o                         
 -13   3   6          3.89          6.38         1.20 o                         
 -12   3   6         18.12         17.76         1.20 o                         
 -11   3   6          3.07          3.53         1.18 o                         
 -10   3   6         17.61         15.51         1.23 o                         
  -9   3   6         65.04         68.25         1.51 o                         
  -8   3   6          5.13          8.01         1.09 o                         
  -7   3   6        186.22        189.73         1.89 o                         
  -6   3   6       1075.64       1086.60         7.40 o                         
  -5   3   6        241.63        222.85         3.43 o                         
  -4   3   6          0.01          0.34         1.25 o                         
  -3   3   6         31.60         41.99         1.53 o                         
  -2   3   6         15.69         25.81         1.32 o                         
  -1   3   6          0.11          0.59         1.07 o                         
   0   3   6         64.75         79.65         1.65 o                         
   1   3   6        263.10        294.11         2.10 o                         
   2   3   6         43.55         58.61         1.63 o                         
   3   3   6        175.88        159.39         1.66 o                         
   4   3   6          2.09          0.47         0.98 o                         
   5   3   6        101.63         91.08         1.19 o                         
   6   3   6         17.85         24.26         1.11 o                         
   7   3   6         21.91         19.51         1.02 o                         
   8   3   6         19.15         10.47         1.10 o                         
   9   3   6         87.74         84.10         1.44 o                         
  10   3   6         14.42         15.27         1.05 o                         
  11   3   6          4.31          5.80         1.19 o                         
 -13   4   6          6.68          7.90         1.20 o                         
 -12   4   6         37.21         34.93         1.20 o                         
 -11   4   6          2.08          1.49         1.02 o                         
 -10   4   6         16.70         24.97         1.12 o                         
  -9   4   6         16.83         13.88         1.16 o                         
  -8   4   6        276.63        264.55         2.77 o                         
  -7   4   6        366.05        345.06         3.82 o                         
  -6   4   6        464.37        475.25         3.19 o                         
  -5   4   6          7.71          7.84         1.35 o                         
  -4   4   6        661.78        742.76         8.52 o                         
  -3   4   6        122.53        134.82         2.78 o                         
  -2   4   6        111.82        130.86         2.15 o                         
  -1   4   6        126.04        138.11         2.38 o                         
   0   4   6        308.55        339.26         3.11 o                         
   1   4   6         91.00         90.84         3.25 o                         
   2   4   6        249.08        248.74         2.22 o                         
   3   4   6        159.52        159.85         2.03 o                         
   4   4   6         48.08         50.05         1.55 o                         
   5   4   6         82.21         83.42         1.87 o                         
   6   4   6          4.21          7.93         1.15 o                         
   7   4   6         32.71         27.65         1.15 o                         
   8   4   6          1.30          3.10         1.22 o                         
   9   4   6          0.76          1.21         1.29 o                         
  10   4   6         57.82         62.31         1.34 o                         
  11   4   6          2.44          3.42         1.27 o                         
 -12   5   6          4.90          7.41         1.15 o                         
 -11   5   6          0.87          0.03         1.25 o                         
 -10   5   6          4.67          4.50         1.01 o                         
  -9   5   6          0.37          1.51         1.05 o                         
  -8   5   6          4.45          4.48         1.06 o                         
  -7   5   6          8.41          3.80         1.12 o                         
  -6   5   6          4.85          2.07         1.33 o                         
  -5   5   6        120.29        120.71         2.00 o                         
  -4   5   6          2.54          3.09         1.12 o                         
  -3   5   6         21.98         18.11         1.30 o                         
  -2   5   6         63.12         69.42         1.50 o                         
  -1   5   6         28.50         22.30         1.11 o                         
   0   5   6        182.59        173.22         2.20 o                         
   1   5   6        124.60        126.58         1.90 o                         
   2   5   6        149.01        135.85         2.19 o                         
   3   5   6         46.38         49.06         1.82 o                         
   4   5   6          4.96          5.14         1.18 o                         
   5   5   6          1.49          2.86         1.17 o                         
   6   5   6          6.70          5.17         1.22 o                         
   7   5   6         30.89         25.27         1.61 o                         
   8   5   6          8.96          5.60         1.42 o                         
   9   5   6         11.44         14.62         1.26 o                         
  10   5   6          1.76          4.83         1.28 o                         
 -11   6   6          5.26          7.34         1.29 o                         
 -10   6   6          1.98          3.51         1.08 o                         
  -9   6   6          2.23          3.61         1.08 o                         
  -8   6   6         26.25         27.07         1.26 o                         
  -7   6   6         15.89         13.41         1.23 o                         
  -6   6   6          1.85          7.93         1.44 o                         
  -5   6   6         26.31         38.47         1.52 o                         
  -4   6   6         21.86         14.54         1.30 o                         
  -3   6   6          0.78          2.82         1.20 o                         
  -2   6   6        154.15        143.42         2.07 o                         
  -1   6   6          4.76          6.10         1.04 o                         
   0   6   6          1.10          4.10         1.08 o                         
   1   6   6        713.32        640.66         3.76 o                         
   2   6   6        227.91        205.19         2.29 o                         
   3   6   6          0.08          0.67         1.19 o                         
   4   6   6         48.50         45.73         1.50 o                         
   5   6   6         36.05         30.44         1.36 o                         
   6   6   6          0.03          2.52         1.18 o                         
   7   6   6          2.66          4.04         1.24 o                         
   8   6   6         11.55         12.25         1.76 o                         
   9   6   6          1.77          2.22         1.38 o                         
 -10   7   6         16.12         13.11         1.34 o                         
  -9   7   6          1.34          0.70         1.20 o                         
  -8   7   6          0.73          1.53         1.10 o                         
  -7   7   6          1.64          1.35         1.26 o                         
  -6   7   6          0.08          1.43         1.25 o                         
  -5   7   6         89.22         72.66         1.50 o                         
  -4   7   6         55.52         56.43         1.56 o                         
  -3   7   6          5.67          9.07         1.21 o                         
  -2   7   6         60.00         55.41         1.70 o                         
  -1   7   6        426.58        407.67         4.17 o                         
   0   7   6          5.70          5.10         1.10 o                         
   1   7   6          1.36          1.05         1.13 o                         
   2   7   6         33.88         33.01         1.59 o                         
   3   7   6          3.23          2.52         1.34 o                         
   4   7   6         78.70         82.00         1.77 o                         
   5   7   6         27.40         33.77         1.48 o                         
   6   7   6          0.75          0.18         1.42 o                         
   7   7   6          1.66          2.71         1.23 o                         
   8   7   6         79.38         85.24         2.01 o                         
  -8   8   6         36.23         35.13         1.34 o                         
  -7   8   6         24.96         28.13         1.87 o                         
  -6   8   6          0.26          0.92         1.18 o                         
  -5   8   6          4.34          6.41         1.25 o                         
  -4   8   6         24.69         23.98         1.46 o                         
  -3   8   6         39.79         34.74         1.44 o                         
  -2   8   6          6.29         10.15         1.32 o                         
  -1   8   6         14.00         14.18         1.21 o                         
   0   8   6         27.64         29.24         1.24 o                         
   1   8   6          8.69         13.25         1.71 o                         
   2   8   6          3.02          4.77         1.21 o                         
   3   8   6          4.16          4.46         1.52 o                         
   4   8   6          6.11          7.25         1.40 o                         
   5   8   6         73.33         74.12         1.68 o                         
   6   8   6          3.21          6.61         1.21 o                         
  -6   9   6          0.07          3.20         2.87 o                         
  -5   9   6         34.30         33.05         1.42 o                         
  -4   9   6          7.38          9.78         1.30 o                         
  -3   9   6          3.73          3.68         1.29 o                         
  -2   9   6          6.49          8.58         1.25 o                         
  -1   9   6         11.66         14.27         1.25 o                         
   0   9   6          9.53          7.87         1.43 o                         
   1   9   6        107.11        100.70         1.72 o                         
   2   9   6         32.20         34.06         1.54 o                         
   3   9   6          2.65          4.04         1.50 o                         
 -14   1   7         16.22         14.10         1.24 o                         
 -13   1   7         77.68         77.61         1.41 o                         
 -12   1   7         10.12          9.23         1.24 o                         
 -11   1   7         14.14         13.85         1.40 o                         
 -10   1   7        336.48        309.84         2.37 o                         
  -9   1   7         16.81         16.03         1.38 o                         
  -8   1   7        247.12        271.57         2.14 o                         
  -7   1   7        511.53        536.16         3.12 o                         
  -6   1   7        131.59        155.26         1.66 o                         
  -5   1   7        214.95        193.36         2.29 o                         
  -4   1   7        404.40        416.34         3.84 o                         
  -3   1   7         88.94         95.78         1.74 o                         
  -2   1   7        123.70        119.68         1.99 o                         
  -1   1   7       1363.37       1474.06        16.88 o                         
   0   1   7        368.08        342.02         2.63 o                         
   1   1   7        166.03        188.01         2.95 o                         
   2   1   7         37.06         28.29         1.52 o                         
   3   1   7        320.95        320.50         4.78 o                         
   4   1   7        181.51        180.88         1.69 o                         
   5   1   7        751.75        702.40         5.52 o                         
   6   1   7         40.73         45.37         1.65 o                         
   7   1   7        388.37        367.86         2.35 o                         
   8   1   7         54.55         53.20         1.24 o                         
   9   1   7          0.06          0.83         1.07 o                         
  10   1   7          7.30          5.38         1.04 o                         
  11   1   7         25.51         29.60         1.25 o                         
 -14   2   7         40.86         41.25         1.32 o                         
 -13   2   7         54.63         52.91         1.54 o                         
 -12   2   7         14.57         15.32         1.18 o                         
 -11   2   7         39.84         37.94         1.23 o                         
 -10   2   7         12.67         14.54         1.17 o                         
  -9   2   7          6.78          7.82         1.11 o                         
  -8   2   7         85.63         89.86         1.37 o                         
  -7   2   7        238.59        274.32         1.77 o                         
  -6   2   7          9.63         13.66         1.23 o                         
  -5   2   7        196.35        225.46         4.15 o                         
  -4   2   7        459.70        494.33         4.28 o                         
  -3   2   7        349.92        395.61         2.48 o                         
  -2   2   7        237.78        274.69         2.00 o                         
  -1   2   7        588.10        658.41         3.17 o                         
   0   2   7         22.51         33.53         1.15 o                         
   1   2   7       1132.05       1123.03         4.18 o                         
   2   2   7         66.83         81.66         4.10 o                         
   3   2   7         27.63         21.71         1.18 o                         
   4   2   7        162.82        147.70         1.78 o                         
   5   2   7         29.41         28.14         1.09 o                         
   6   2   7          0.02          0.75         1.01 o                         
   7   2   7       1167.92       1141.12         9.50 o                         
   8   2   7        636.94        605.76         7.27 o                         
   9   2   7          7.65          8.36         1.11 o                         
  10   2   7          0.59          2.17         1.15 o                         
  11   2   7         20.15         20.77         1.17 o                         
 -14   3   7          6.52          6.33         1.22 o                         
 -13   3   7          0.34          2.23         1.18 o                         
 -12   3   7         10.36         12.93         1.22 o                         
 -11   3   7          6.03          7.01         1.19 o                         
 -10   3   7          0.13          0.93         1.10 o                         
  -9   3   7          6.34          5.52         1.08 o                         
  -8   3   7        169.00        158.22         1.82 o                         
  -7   3   7        626.15        631.68         3.17 o                         
  -6   3   7        640.23        558.63         5.93 o                         
  -5   3   7        325.37        378.50         3.34 o                         
  -4   3   7        564.43        612.68        10.51 o                         
  -3   3   7        754.70        814.98        12.29 o                         
  -2   3   7        160.43        210.76         4.32 o                         
  -1   3   7        399.97        459.66         4.69 o                         
   0   3   7        861.35       1067.19         5.80 o                         
   1   3   7         87.88         74.95         1.44 o                         
   2   3   7        118.91        110.73         1.73 o                         
   3   3   7         88.97        100.29         1.35 o                         
   4   3   7          9.93          8.99         0.97 o                         
   5   3   7         37.39         39.13         1.23 o                         
   6   3   7         17.06         23.06         1.09 o                         
   7   3   7         13.31         11.52         0.99 o                         
   8   3   7         50.51         47.83         1.41 o                         
   9   3   7         49.06         44.89         1.23 o                         
  10   3   7          0.61          0.66         1.09 o                         
  11   3   7         23.98         20.76         1.18 o                         
 -13   4   7         42.45         40.65         1.29 o                         
 -12   4   7          5.20          6.43         1.06 o                         
 -11   4   7         21.76         26.57         1.29 o                         
 -10   4   7          8.00          6.82         1.09 o                         
  -9   4   7        211.32        200.71         1.82 o                         
  -8   4   7         69.37         74.10         1.21 o                         
  -7   4   7        397.27        410.35         3.64 o                         
  -6   4   7        100.57        112.49         1.65 o                         
  -5   4   7         33.75         30.82         1.43 o                         
  -4   4   7        522.43        460.52         3.51 o                         
  -3   4   7         16.69         20.84         1.25 o                         
  -2   4   7         34.35         32.91         1.27 o                         
  -1   4   7        740.90        735.50        11.77 o                         
   0   4   7        753.11        774.81        12.24 o                         
   1   4   7          1.63          2.75         1.22 o                         
   2   4   7        129.74        111.41         1.96 o                         
   3   4   7         71.00         75.99         1.77 o                         
   4   4   7          2.33          5.84         1.12 o                         
   5   4   7         24.30         18.15         1.26 o                         
   6   4   7         42.56         33.56         1.25 o                         
   7   4   7          3.55          5.23         1.31 o                         
   8   4   7         36.77         32.78         1.18 o                         
   9   4   7          2.74          4.37         1.29 o                         
  10   4   7          4.86          4.38         1.19 o                         
 -12   5   7          0.61          0.83         1.10 o                         
 -11   5   7         21.78         27.39         1.17 o                         
 -10   5   7         32.76         22.92         1.07 o                         
  -9   5   7         39.60         38.22         1.23 o                         
  -8   5   7         12.31         11.55         1.26 o                         
  -7   5   7          0.00          0.32         1.30 o                         
  -6   5   7         28.54         16.45         1.24 o                         
  -5   5   7         40.08         55.93         1.45 o                         
  -4   5   7         17.67         16.78         1.14 o                         
  -3   5   7          1.75          0.77         1.07 o                         
  -2   5   7          0.34         -0.90         1.12 o                         
  -1   5   7        156.23        147.94         1.83 o                         
   0   5   7         81.41         76.21         1.59 o                         
   1   5   7          0.41          0.65         1.22 o                         
   2   5   7        582.15        573.80         6.46 o                         
   3   5   7        147.58        148.39         2.30 o                         
   4   5   7         69.02         62.33         2.44 o                         
   5   5   7          2.56          1.00         1.15 o                         
   6   5   7         13.00         12.97         1.21 o                         
   7   5   7          2.60          2.80         1.21 o                         
   8   5   7          7.08         11.70         1.18 o                         
   9   5   7          2.84          3.51         1.18 o                         
 -11   6   7          0.53          3.02         1.20 o                         
 -10   6   7         10.15         10.75         1.20 o                         
  -9   6   7          2.34          4.76         1.30 o                         
  -8   6   7          0.02          0.52         1.04 o                         
  -7   6   7         13.49          9.78         1.21 o                         
  -6   6   7         72.34         59.17         1.34 o                         
  -5   6   7          9.59         14.22         1.31 o                         
  -4   6   7         94.17         74.72         1.58 o                         
  -3   6   7        128.34        110.17         1.57 o                         
  -2   6   7         43.24         32.62         1.16 o                         
  -1   6   7        223.32        214.72         1.64 o                         
   0   6   7         89.69         96.79         1.45 o                         
   1   6   7        278.94        266.14         1.85 o                         
   2   6   7        404.56        376.78         2.57 o                         
   3   6   7         48.80         46.98         2.30 o                         
   4   6   7         17.98         18.13         1.71 o                         
   5   6   7         56.54         58.95         1.78 o                         
   6   6   7          1.28          2.42         1.43 o                         
   7   6   7         14.11         16.29         1.32 o                         
   8   6   7        110.12        117.80         2.07 o                         
 -10   7   7          0.65         -0.09         1.20 o                         
  -9   7   7         25.43         25.60         1.59 o                         
  -8   7   7         37.69         34.52         1.28 o                         
  -7   7   7          0.53          3.56         1.29 o                         
  -6   7   7        105.24         95.49         2.43 o                         
  -5   7   7         13.43         11.46         1.18 o                         
  -4   7   7         16.92         17.91         1.36 o                         
  -3   7   7         52.62         46.46         1.37 o                         
  -2   7   7         28.74         31.82         1.52 o                         
  -1   7   7         56.45         58.58         1.51 o                         
   0   7   7        778.42        753.82         5.40 o                         
   1   7   7        123.45        115.84         1.74 o                         
   2   7   7         17.43         19.19         1.41 o                         
   3   7   7          0.42         -0.43         2.00 o                         
   4   7   7          4.76          3.62         1.58 o                         
   5   7   7          3.92          5.15         1.39 o                         
   6   7   7         13.06         15.32         1.25 o                         
   7   7   7         32.97         37.09         1.47 o                         
  -8   8   7         56.18         50.43         1.47 o                         
  -7   8   7          3.10          5.99         1.50 o                         
  -6   8   7          3.40          2.03         1.39 o                         
  -5   8   7          3.12          2.62         1.29 o                         
  -4   8   7          1.13          2.63         1.16 o                         
  -3   8   7         23.48         23.29         1.30 o                         
  -2   8   7         99.99        106.32         1.59 o                         
  -1   8   7          0.21          0.39         1.19 o                         
   0   8   7        328.17        308.14         2.26 o                         
   1   8   7         14.34         19.67         1.44 o                         
   2   8   7          1.37          2.35         1.27 o                         
   3   8   7         12.54         11.45         1.53 o                         
   4   8   7         11.58         14.16         1.72 o                         
   5   8   7          6.55          7.69         1.28 o                         
  -5   9   7         29.41         28.98         1.49 o                         
  -4   9   7         30.78         33.29         1.52 o                         
  -3   9   7         25.48         24.95         1.32 o                         
  -2   9   7          2.81          0.67         1.23 o                         
  -1   9   7          0.24          1.23         1.14 o                         
   0   9   7          1.18          0.43         1.21 o                         
   1   9   7         51.86         47.14         1.51 o                         
   2   9   7          4.49          5.59         1.32 o                         
 -14   0   8        175.48        170.13         2.77 o                         
 -13   0   8          0.51          2.90         1.69 o                         
 -12   0   8        331.16        334.85         4.00 o                         
 -11   0   8        105.44         98.68         3.24 o                         
 -10   0   8        847.34        806.48        45.58 o                         
  -9   0   8       1276.55       1206.44        14.63 o                         
  -8   0   8        107.77        117.46         3.77 o                         
  -7   0   8         72.46         72.64         2.04 o                         
  -6   0   8         71.93         53.48         6.54 o                         
  -5   0   8        342.37        365.02         2.99 o                         
  -4   0   8        382.72        398.75         3.49 o                         
  -3   0   8        946.04       1108.95        15.91 o                         
  -2   0   8        133.56        152.66         3.16 o                         
  -1   0   8        160.30        196.09         2.75 o                         
   0   0   8         96.22        115.59         3.37 o                         
   1   0   8       1631.48       1760.17        51.94 o                         
   2   0   8       1525.09       1688.83        70.60 o                         
   3   0   8        134.42        191.16         1.95 o                         
   4   0   8        481.80        532.63         3.03 o                         
   5   0   8        832.06        792.40         7.73 o                         
   6   0   8         55.74         53.83         1.81 o                         
   7   0   8        116.19        108.02         2.79 o                         
   8   0   8         30.00         31.77         2.23 o                         
   9   0   8         24.16         21.79         1.99 o                         
  10   0   8          6.23         12.39         1.86 o                         
  11   0   8          7.73         11.48         1.79 o                         
 -14   1   8         28.74         28.19         1.47 o                         
 -13   1   8          0.28          0.56         1.22 o                         
 -12   1   8         24.45         24.75         1.19 o                         
 -11   1   8          4.36          5.15         1.37 o                         
 -10   1   8         35.08         45.51         1.49 o                         
  -9   1   8         14.27         15.94         1.19 o                         
  -8   1   8        408.50        410.92         8.97 o                         
  -7   1   8        566.15        569.48         7.45 o                         
  -6   1   8          5.34          1.79         1.06 o                         
  -5   1   8         13.06          7.97         1.17 o                         
  -4   1   8         69.46         51.28         1.35 o                         
  -3   1   8        378.06        361.46         2.13 o                         
  -2   1   8         64.30         76.86         1.57 o                         
  -1   1   8         24.60         27.56         1.31 o                         
   0   1   8       1054.68       1109.46        10.48 o                         
   1   1   8         61.66         61.70         1.72 o                         
   2   1   8          7.37          6.69         1.17 o                         
   3   1   8         28.43         22.34         1.14 o                         
   4   1   8         23.29         21.81         1.19 o                         
   5   1   8        521.51        479.96         5.85 o                         
   6   1   8          0.72          0.70         1.22 o                         
   7   1   8        191.00        180.96         2.22 o                         
   8   1   8        118.82        111.79         1.57 o                         
   9   1   8         94.16         95.39         1.66 o                         
  10   1   8          5.89          7.16         1.24 o                         
  11   1   8         29.80         35.00         1.31 o                         
 -14   2   8         25.36         25.61         1.25 o                         
 -13   2   8          0.10          1.66         1.23 o                         
 -12   2   8          0.12          3.52         1.16 o                         
 -11   2   8          6.35          7.04         1.29 o                         
 -10   2   8         16.35         17.82         1.11 o                         
  -9   2   8         12.61          9.31         1.12 o                         
  -8   2   8         39.07         32.38         1.21 o                         
  -7   2   8          9.23          9.69         1.16 o                         
  -6   2   8        104.66        116.41         1.99 o                         
  -5   2   8         19.27         16.03         1.25 o                         
  -4   2   8         79.19         84.26         1.39 o                         
  -3   2   8         22.42         18.73         1.33 o                         
  -2   2   8         72.21         77.56         1.84 o                         
  -1   2   8        933.33        978.55         7.15 o                         
   0   2   8         28.43         26.91         1.41 o                         
   1   2   8         26.11         30.02         1.38 o                         
   2   2   8         70.68         70.89         1.61 o                         
   3   2   8        574.37        624.58         2.69 o                         
   4   2   8        314.65        315.06         5.39 o                         
   5   2   8         80.42         74.84         1.43 o                         
   6   2   8          0.49          4.66         1.13 o                         
   7   2   8        135.51        132.93         1.55 o                         
   8   2   8          0.96          1.53         1.02 o                         
   9   2   8         31.82         32.47         1.10 o                         
  10   2   8          1.23          3.95         1.16 o                         
  11   2   8         16.48         14.26         1.32 o                         
 -14   3   8          0.58          2.82         1.12 o                         
 -13   3   8          6.82          6.05         1.06 o                         
 -12   3   8         15.50         14.42         1.13 o                         
 -11   3   8          0.46          1.90         1.16 o                         
 -10   3   8         10.14          9.43         1.10 o                         
  -9   3   8        223.11        230.89         2.03 o                         
  -8   3   8          4.68          4.81         1.24 o                         
  -7   3   8        457.30        470.30         2.97 o                         
  -6   3   8          8.73         10.48         1.44 o                         
  -5   3   8          0.86          0.46         1.10 o                         
  -4   3   8        106.02         97.21         1.71 o                         
  -3   3   8          2.74          3.66         1.18 o                         
  -2   3   8        314.53        349.65         3.40 o                         
  -1   3   8        725.94        874.97         6.75 o                         
   0   3   8        156.43        153.30         1.68 o                         
   1   3   8         99.88        109.88         1.55 o                         
   2   3   8         48.52         41.69         1.26 o                         
   3   3   8        122.38        119.38         2.41 o                         
   4   3   8         23.99         14.64         1.16 o                         
   5   3   8        136.47        113.82         1.36 o                         
   6   3   8        310.02        254.65         2.37 o                         
   7   3   8         42.36         48.81         1.19 o                         
   8   3   8         11.56         12.81         1.12 o                         
   9   3   8          0.38          0.72         1.00 o                         
  10   3   8          0.28          1.93         1.12 o                         
 -13   4   8          0.00         -0.67         1.15 o                         
 -12   4   8         18.48         23.53         1.17 o                         
 -11   4   8         24.68         28.74         1.31 o                         
 -10   4   8         39.96         29.37         1.15 o                         
  -9   4   8         85.55         92.54         1.57 o                         
  -8   4   8          1.32          2.02         1.09 o                         
  -7   4   8        240.11        223.51         1.79 o                         
  -6   4   8         10.30         17.94         1.33 o                         
  -5   4   8         11.43         18.04         1.57 o                         
  -4   4   8        142.00        160.84         2.09 o                         
  -3   4   8          0.16          0.19         1.16 o                         
  -2   4   8         65.00         77.03         1.45 o                         
  -1   4   8         84.71         77.02         1.78 o                         
   0   4   8        345.37        346.52         2.52 o                         
   1   4   8        138.24        112.84         1.91 o                         
   2   4   8          5.52         18.16         1.85 o                         
   3   4   8          0.21          0.58         1.10 o                         
   4   4   8        201.58        196.01         2.25 o                         
   5   4   8         67.24         49.25         1.40 o                         
   6   4   8          0.00          2.75         1.21 o                         
   7   4   8        122.12        122.12         2.11 o                         
   8   4   8          2.06          2.63         1.19 o                         
   9   4   8         45.26         45.76         1.30 o                         
  10   4   8          0.03          1.82         1.34 o                         
 -12   5   8          4.42          9.18         1.11 o                         
 -11   5   8          6.61          5.33         1.13 o                         
 -10   5   8         24.19         25.62         1.18 o                         
  -9   5   8         57.67         53.48         1.58 o                         
  -8   5   8         49.75         40.21         1.65 o                         
  -7   5   8         55.63         53.63         1.41 o                         
  -6   5   8          8.22          3.15         1.32 o                         
  -5   5   8         56.48         46.50         1.60 o                         
  -4   5   8        343.87        350.94         9.76 o                         
  -3   5   8        403.31        446.58         3.86 o                         
  -2   5   8        959.78        950.10         7.24 o                         
  -1   5   8         11.47         10.38         1.09 o                         
   0   5   8        738.95        713.95         3.41 o                         
   1   5   8         99.07        103.08         1.51 o                         
   2   5   8        128.55        136.29         1.62 o                         
   3   5   8         35.90         25.67         1.29 o                         
   4   5   8         15.67         13.59         1.66 o                         
   5   5   8          4.51          2.70         1.30 o                         
   6   5   8         67.04         69.91         1.41 o                         
   7   5   8         48.73         44.92         1.59 o                         
   8   5   8          0.01          1.31         1.29 o                         
   9   5   8          3.10          4.29         1.36 o                         
 -11   6   8         65.12         64.53         1.68 o                         
 -10   6   8          0.81          0.67         1.23 o                         
  -9   6   8         62.26         52.10         1.82 o                         
  -8   6   8         33.54         27.03         1.17 o                         
  -7   6   8         33.99         38.45         1.40 o                         
  -6   6   8        214.62        205.50         2.30 o                         
  -5   6   8         48.85         51.28         1.45 o                         
  -4   6   8         61.91         55.64         1.59 o                         
  -3   6   8         34.52         32.47         1.39 o                         
  -2   6   8        120.22        108.99         1.55 o                         
  -1   6   8          0.40          0.63         1.04 o                         
   0   6   8        167.35        161.17         1.68 o                         
   1   6   8         10.84          8.96         1.26 o                         
   2   6   8        184.00        177.98         2.68 o                         
   3   6   8        150.44        130.42         1.87 o                         
   4   6   8          2.10          5.16         1.62 o                         
   5   6   8          2.73          5.12         1.53 o                         
   6   6   8         49.08         49.41         1.89 o                         
   7   6   8          0.12          0.96         1.93 o                         
   8   6   8          2.22          6.44         1.24 o                         
 -10   7   8          9.69          8.28         1.31 o                         
  -9   7   8          2.40          5.91         1.14 o                         
  -8   7   8         29.72         31.76         1.45 o                         
  -7   7   8          1.21          2.61         1.17 o                         
  -6   7   8          1.97          2.20         1.17 o                         
  -5   7   8          2.74          7.10         1.19 o                         
  -4   7   8         37.30         33.55         1.53 o                         
  -3   7   8        135.61        125.75         1.63 o                         
  -2   7   8         59.39         48.95         1.16 o                         
  -1   7   8          5.28          5.69         1.00 o                         
   0   7   8         49.04         47.86         1.58 o                         
   1   7   8          6.63          5.39         1.48 o                         
   2   7   8         22.21         28.33         1.63 o                         
   3   7   8          3.25          3.48         1.41 o                         
   4   7   8         13.72         15.60         1.37 o                         
   5   7   8          0.00         -1.14         1.36 o                         
   6   7   8         12.33         18.11         1.43 o                         
   7   7   8          0.31          1.48         1.44 o                         
  -8   8   8         25.08         27.66         1.49 o                         
  -7   8   8         45.21         52.78         1.64 o                         
  -6   8   8         36.25         39.48         1.49 o                         
  -5   8   8          4.51          6.51         1.16 o                         
  -4   8   8         22.22         23.32         1.23 o                         
  -3   8   8         66.67         65.08         1.66 o                         
  -2   8   8        244.87        227.41         1.89 o                         
  -1   8   8         62.08         59.18         1.55 o                         
   0   8   8         38.14         37.03         1.39 o                         
   1   8   8          5.14          5.15         1.17 o                         
   2   8   8          1.04          3.24         1.42 o                         
   3   8   8         24.23         26.79         1.27 o                         
   4   8   8          1.91          2.94         1.18 o                         
   5   8   8          1.32          1.59         1.93 o                         
  -5   9   8         21.51         26.40         1.75 o                         
  -4   9   8          4.37          5.52         1.27 o                         
  -3   9   8         14.73         16.16         1.16 o                         
  -2   9   8        103.51         96.60         1.48 o                         
  -1   9   8         66.21         61.71         1.61 o                         
   0   9   8         43.22         43.21         1.32 o                         
   1   9   8          6.59          8.65         1.21 o                         
 -14   1   9          0.12          1.07         1.24 o                         
 -13   1   9          0.41          2.06         1.20 o                         
 -12   1   9         44.53         43.28         1.37 o                         
 -11   1   9        104.12         93.28         1.61 o                         
 -10   1   9          5.26          5.37         1.28 o                         
  -9   1   9        171.70        177.97         2.74 o                         
  -8   1   9         10.71         11.75         1.64 o                         
  -7   1   9        104.16        102.60         2.07 o                         
  -6   1   9         61.51         61.92         1.48 o                         
  -5   1   9        358.02        382.50         7.06 o                         
  -4   1   9        230.61        239.16         2.03 o                         
  -3   1   9        279.27        300.56         2.72 o                         
  -2   1   9        117.65        114.28         1.90 o                         
  -1   1   9          4.06          2.42         1.27 o                         
   0   1   9         24.27         37.55         1.53 o                         
   1   1   9          0.01          2.37         1.13 o                         
   2   1   9         53.29         46.53         1.40 o                         
   3   1   9         65.73         75.48         1.38 o                         
   4   1   9        240.24        212.02         2.08 o                         
   5   1   9        215.85        208.00         1.79 o                         
   6   1   9         29.40         28.63         1.19 o                         
   7   1   9          0.91          2.81         1.13 o                         
   8   1   9         30.46         33.14         1.51 o                         
   9   1   9          3.11          4.02         1.16 o                         
  10   1   9         16.51         18.29         1.20 o                         
  11   1   9          0.00          0.56         1.98 o                         
 -14   2   9         55.64         58.81         1.52 o                         
 -13   2   9         28.33         31.53         1.18 o                         
 -12   2   9          1.11          0.94         1.03 o                         
 -11   2   9          0.51          0.87         1.13 o                         
 -10   2   9          6.79          7.82         1.08 o                         
  -9   2   9          0.06          0.56         1.07 o                         
  -8   2   9          0.03          0.27         1.07 o                         
  -7   2   9        130.85        139.85         1.56 o                         
  -6   2   9        117.16        106.99         1.96 o                         
  -5   2   9          3.45          4.26         1.14 o                         
  -4   2   9        103.40         92.09         1.65 o                         
  -3   2   9         67.77         59.14         1.56 o                         
  -2   2   9         92.75        105.47         1.67 o                         
  -1   2   9          3.76          3.26         1.17 o                         
   0   2   9        286.47        254.43         2.89 o                         
   1   2   9        106.51         88.02         1.80 o                         
   2   2   9         17.95         17.29         1.30 o                         
   3   2   9          4.30          2.39         1.15 o                         
   4   2   9         23.32         22.49         1.25 o                         
   5   2   9        103.65         94.46         1.71 o                         
   6   2   9        161.57        135.14         1.45 o                         
   7   2   9          1.09          2.07         1.15 o                         
   8   2   9         27.89         27.25         1.12 o                         
   9   2   9          9.64          6.03         1.14 o                         
  10   2   9         29.23         31.17         1.37 o                         
 -14   3   9         16.10         13.56         1.28 o                         
 -13   3   9          1.79          3.56         1.19 o                         
 -12   3   9          0.77          1.91         1.10 o                         
 -11   3   9          0.13          1.29         1.12 o                         
 -10   3   9          0.78          2.53         1.12 o                         
  -9   3   9          8.34         10.69         1.28 o                         
  -8   3   9         48.96         49.11         1.40 o                         
  -7   3   9        105.32         87.75         2.19 o                         
  -6   3   9          0.16          1.86         1.16 o                         
  -5   3   9         22.95         22.19         1.17 o                         
  -4   3   9        307.62        321.03         3.38 o                         
  -3   3   9          3.47         16.68         1.67 o                         
  -2   3   9         66.06         66.35         1.75 o                         
  -1   3   9         16.81          7.74         1.09 o                         
   0   3   9        164.02        167.26         1.53 o                         
   1   3   9        185.27        172.95         1.76 o                         
   2   3   9         69.02         64.50         1.59 o                         
   3   3   9         41.97         39.71         1.29 o                         
   4   3   9        414.94        423.68         4.60 o                         
   5   3   9        253.57        202.80         1.96 o                         
   6   3   9          3.45          3.71         1.05 o                         
   7   3   9         87.64         70.48         1.47 o                         
   8   3   9         21.24         21.31         1.19 o                         
   9   3   9         36.64         35.84         1.42 o                         
  10   3   9          0.46          2.28         1.17 o                         
 -13   4   9          1.00          1.93         1.17 o                         
 -12   4   9          2.90          4.43         1.28 o                         
 -11   4   9         28.66         24.85         1.37 o                         
 -10   4   9         80.36         83.79         1.52 o                         
  -9   4   9         46.47         43.93         1.22 o                         
  -8   4   9        207.44        195.07         2.36 o                         
  -7   4   9         32.96         31.95         1.29 o                         
  -6   4   9        598.80        559.02         8.77 o                         
  -5   4   9         49.28         41.08         1.53 o                         
  -4   4   9        719.66        655.31         3.19 o                         
  -3   4   9        677.36        784.21        11.94 o                         
  -2   4   9         51.64         53.30         1.81 o                         
  -1   4   9        773.60        711.39         3.91 o                         
   0   4   9        609.20        599.86         5.00 o                         
   1   4   9         41.60         31.75         1.36 o                         
   2   4   9         17.00         12.73         1.42 o                         
   3   4   9         70.89         59.61         1.46 o                         
   4   4   9        139.96        133.69         1.64 o                         
   5   4   9         57.05         46.16         1.67 o                         
   6   4   9          3.79          5.88         1.23 o                         
   7   4   9        107.31         95.46         1.59 o                         
   8   4   9          5.64          7.34         1.22 o                         
   9   4   9          0.00          1.17         1.35 o                         
 -12   5   9         15.82         17.63         1.19 o                         
 -11   5   9         36.82         39.00         1.41 o                         
 -10   5   9         47.34         37.35         1.43 o                         
  -9   5   9        103.78         95.91         1.40 o                         
  -8   5   9         92.44         86.07         1.60 o                         
  -7   5   9          4.23          2.01         1.27 o                         
  -6   5   9         26.86         19.32         1.25 o                         
  -5   5   9         16.00         16.87         1.32 o                         
  -4   5   9        275.81        262.41         2.23 o                         
  -3   5   9         10.62         15.38         1.10 o                         
  -2   5   9        823.07        809.62         3.97 o                         
  -1   5   9         14.07          9.03         1.25 o                         
   0   5   9        195.43        213.93         3.04 o                         
   1   5   9         35.47         39.25         1.42 o                         
   2   5   9          2.84          2.68         1.25 o                         
   3   5   9          0.02          0.81         1.15 o                         
   4   5   9         87.03         84.35         1.60 o                         
   5   5   9         15.62         17.48         1.59 o                         
   6   5   9         38.63         34.89         1.36 o                         
   7   5   9         18.58         14.55         1.33 o                         
   8   5   9          2.12          1.49         1.24 o                         
 -11   6   9          4.23          5.98         1.27 o                         
 -10   6   9          1.62          3.33         1.68 o                         
  -9   6   9          5.30          4.63         1.20 o                         
  -8   6   9         49.70         49.66         1.41 o                         
  -7   6   9          0.63          0.63         1.20 o                         
  -6   6   9          4.33          5.78         1.23 o                         
  -5   6   9          0.88          0.79         1.13 o                         
  -4   6   9          0.13          1.25         1.08 o                         
  -3   6   9         18.50         23.23         1.03 o                         
  -2   6   9          0.33          1.86         1.06 o                         
  -1   6   9          0.00          0.27         1.04 o                         
   0   6   9        118.86        128.26         1.71 o                         
   1   6   9          0.57          2.17         1.25 o                         
   2   6   9         22.07         21.50         1.33 o                         
   3   6   9          2.57          1.23         1.30 o                         
   4   6   9          7.03          8.15         1.25 o                         
   5   6   9          1.24          1.48         1.41 o                         
   6   6   9         29.34         26.98         1.40 o                         
   7   6   9         12.80         15.51         1.43 o                         
 -10   7   9         29.84         28.72         1.29 o                         
  -9   7   9          0.02          2.42         1.28 o                         
  -8   7   9         13.78         13.62         1.17 o                         
  -7   7   9          0.11          1.37         1.28 o                         
  -6   7   9          1.62          2.67         1.18 o                         
  -5   7   9          5.70          5.74         1.15 o                         
  -4   7   9         23.83         24.20         1.52 o                         
  -3   7   9         42.25         37.15         1.33 o                         
  -2   7   9         49.10         49.45         1.58 o                         
  -1   7   9          3.15          5.27         1.05 o                         
   0   7   9          1.12          0.98         1.06 o                         
   1   7   9         21.72         20.22         1.22 o                         
   2   7   9          0.09          0.04         1.29 o                         
   3   7   9          0.45          3.61         1.40 o                         
   4   7   9          1.69          3.13         1.22 o                         
   5   7   9          1.69          4.66         1.35 o                         
   6   7   9         19.32         23.36         1.53 o                         
  -8   8   9          0.47          2.12         1.29 o                         
  -7   8   9          3.89          2.75         1.28 o                         
  -6   8   9          0.11          0.66         1.21 o                         
  -5   8   9          0.57          0.83         1.21 o                         
  -4   8   9          0.09          1.88         1.14 o                         
  -3   8   9          1.86          1.37         1.17 o                         
  -2   8   9         56.57         53.23         1.40 o                         
  -1   8   9         22.98         22.06         1.50 o                         
   0   8   9          4.23          4.30         1.06 o                         
   1   8   9          0.57          0.87         1.14 o                         
   2   8   9         13.34         13.44         1.40 o                         
   3   8   9          0.03          3.10         1.33 o                         
   4   8   9          0.00          1.41         1.41 o                         
  -4   9   9          0.64          3.35         1.69 o                         
  -3   9   9         71.07         64.55         1.50 o                         
  -2   9   9          5.83          7.73         1.25 o                         
  -1   9   9         10.61         14.91         1.31 o                         
   0   9   9          2.94          3.12         1.16 o                         
 -14   0  10          0.18          1.49         1.67 o                         
 -13   0  10          6.76          6.66         1.63 o                         
 -12   0  10         63.33         61.39         2.45 o                         
 -11   0  10         86.04         73.91         1.96 o                         
 -10   0  10         21.28         25.45         1.94 o                         
  -9   0  10        170.00        208.49        10.37 o                         
  -8   0  10        326.30        341.48        19.17 o                         
  -7   0  10          2.58          0.58         1.72 o                         
  -6   0  10       1133.54       1091.04        37.34 o                         
  -5   0  10         44.63         31.89         1.85 o                         
  -4   0  10        151.21        151.79         2.13 o                         
  -3   0  10        181.76        173.63         4.24 o                         
  -2   0  10       2942.10       3162.24        11.29 o                         
  -1   0  10        135.70        160.31         2.51 o                         
   0   0  10       1695.13       1679.90         6.41 o                         
   1   0  10        543.06        567.67         4.10 o                         
   2   0  10       2068.56       1980.95        43.34 o                         
   3   0  10        369.20        395.44         4.53 o                         
   4   0  10        842.87        809.51        13.19 o                         
   5   0  10        296.30        271.72         2.52 o                         
   6   0  10       1148.14       1109.34         4.50 o                         
   7   0  10         62.61         65.39         1.88 o                         
   8   0  10         21.55         22.40         1.68 o                         
   9   0  10         17.64         24.64         2.07 o                         
  10   0  10        243.76        272.36         5.49 o                         
 -14   1  10         37.86         39.34         1.50 o                         
 -13   1  10          6.95          7.81         1.20 o                         
 -12   1  10         24.79         24.06         1.42 o                         
 -11   1  10         53.27         53.19         1.76 o                         
 -10   1  10         69.10         70.19         2.35 o                         
  -9   1  10          5.85          4.98         1.19 o                         
  -8   1  10          7.43          6.70         1.22 o                         
  -7   1  10        223.09        221.22         2.53 o                         
  -6   1  10        225.03        236.09         2.45 o                         
  -5   1  10         39.46         35.91         1.26 o                         
  -4   1  10        169.18        156.88         1.95 o                         
  -3   1  10        192.43        202.30         2.03 o                         
  -2   1  10       1239.51       1199.99        10.08 o                         
  -1   1  10        291.85        286.87         2.14 o                         
   0   1  10        331.93        378.77         2.59 o                         
   1   1  10         86.32         82.41         1.65 o                         
   2   1  10        402.07        384.44         3.65 o                         
   3   1  10         23.93         26.40         1.18 o                         
   4   1  10       1195.65       1139.96        13.26 o                         
   5   1  10        125.53        123.70         1.74 o                         
   6   1  10        632.01        599.88         4.23 o                         
   7   1  10         60.36         50.74         1.53 o                         
   8   1  10          5.86          7.95         1.13 o                         
   9   1  10          0.40         -1.31         1.31 o                         
  10   1  10         14.49         13.60         1.19 o                         
 -14   2  10          0.13         -0.47         1.39 o                         
 -13   2  10          3.94          5.03         1.12 o                         
 -12   2  10          9.75         10.97         1.19 o                         
 -11   2  10         35.29         38.27         1.22 o                         
 -10   2  10          2.95          2.84         1.14 o                         
  -9   2  10         17.00         15.42         1.18 o                         
  -8   2  10         47.08         53.19         1.67 o                         
  -7   2  10        523.68        478.25         5.37 o                         
  -6   2  10         28.39         27.15         1.74 o                         
  -5   2  10         16.94         18.83         1.16 o                         
  -4   2  10          0.06          2.72         1.11 o                         
  -3   2  10         26.66         28.60         1.40 o                         
  -2   2  10         58.17         57.57         1.55 o                         
  -1   2  10        102.94         99.86         1.97 o                         
   0   2  10         23.34         22.37         1.19 o                         
   1   2  10         20.64         26.55         1.19 o                         
   2   2  10          0.70          0.58         1.13 o                         
   3   2  10          0.00         -0.41         1.02 o                         
   4   2  10          0.07          3.13         1.09 o                         
   5   2  10          0.17          0.54         1.13 o                         
   6   2  10          1.26          1.07         1.10 o                         
   7   2  10          0.78          2.02         1.06 o                         
   8   2  10          1.57          1.77         1.18 o                         
   9   2  10         12.33         12.59         1.18 o                         
  10   2  10          5.85          7.49         1.16 o                         
 -14   3  10         13.32          8.42         3.70 o                         
 -13   3  10          0.55          1.55         1.60 o                         
 -12   3  10          0.14          1.65         1.15 o                         
 -11   3  10          9.12         10.19         1.20 o                         
 -10   3  10         17.90         20.36         1.16 o                         
  -9   3  10          5.02          6.83         1.10 o                         
  -8   3  10          0.11          1.36         1.09 o                         
  -7   3  10          1.94          5.02         1.23 o                         
  -6   3  10        284.69        261.96         3.55 o                         
  -5   3  10          0.22          1.57         1.17 o                         
  -4   3  10         31.17         33.67         1.17 o                         
  -3   3  10        497.37        507.66         7.94 o                         
  -2   3  10        651.04        627.86         3.04 o                         
  -1   3  10          8.58         10.65         1.20 o                         
   0   3  10         33.89         36.63         1.24 o                         
   1   3  10        100.62         82.32         1.89 o                         
   2   3  10        130.81        124.36         1.87 o                         
   3   3  10         12.06         10.39         1.07 o                         
   4   3  10          3.36          3.38         1.07 o                         
   5   3  10          9.06          9.66         1.13 o                         
   6   3  10        165.23        153.98         1.86 o                         
   7   3  10         21.90         17.80         1.21 o                         
   8   3  10          6.91          9.04         1.12 o                         
   9   3  10          3.84          4.92         1.12 o                         
 -13   4  10          0.49          1.55         1.09 o                         
 -12   4  10         26.97         27.69         1.27 o                         
 -11   4  10          4.49          3.53         1.17 o                         
 -10   4  10         89.35         75.57         1.40 o                         
  -9   4  10        129.97        116.64         1.73 o                         
  -8   4  10         28.42         38.77         1.49 o                         
  -7   4  10        257.61        256.04         2.77 o                         
  -6   4  10         25.62         20.97         1.18 o                         
  -5   4  10          1.95          1.18         1.25 o                         
  -4   4  10         32.28         47.10         1.33 o                         
  -3   4  10       1356.58       1334.43        11.20 o                         
  -2   4  10         10.36         16.07         1.19 o                         
  -1   4  10        147.31        160.74         1.85 o                         
   0   4  10          0.04          3.10         1.12 o                         
   1   4  10         68.41         80.76         1.49 o                         
   2   4  10          5.33          4.84         1.24 o                         
   3   4  10          7.06          2.79         1.23 o                         
   4   4  10         52.20         44.93         1.39 o                         
   5   4  10          6.12          4.67         1.24 o                         
   6   4  10          2.98          7.50         1.10 o                         
   7   4  10          9.73          7.95         1.15 o                         
   8   4  10          0.43          1.90         1.26 o                         
   9   4  10         71.42         87.99         2.42 o                         
 -12   5  10         40.50         38.81         1.28 o                         
 -11   5  10          9.08          6.80         1.19 o                         
 -10   5  10        121.45        109.07         1.58 o                         
  -9   5  10         16.49         12.83         1.21 o                         
  -8   5  10        146.21        135.14         1.91 o                         
  -7   5  10         78.24         65.89         1.42 o                         
  -6   5  10        123.12        101.51         1.67 o                         
  -5   5  10        324.28        306.91         4.03 o                         
  -4   5  10         19.72         18.62         1.20 o                         
  -3   5  10         45.90         49.20         1.39 o                         
  -2   5  10         59.19         65.48         1.44 o                         
  -1   5  10        889.60        874.62         5.08 o                         
   0   5  10        301.95        278.08         3.30 o                         
   1   5  10          0.71          1.11         1.11 o                         
   2   5  10         41.80         36.30         1.57 o                         
   3   5  10          0.04          1.28         1.15 o                         
   4   5  10        131.45        116.52         2.16 o                         
   5   5  10         20.94         16.08         1.47 o                         
   6   5  10         37.92         32.68         1.39 o                         
   7   5  10          3.07          3.03         1.50 o                         
   8   5  10          8.68          9.61         1.36 o                         
 -11   6  10         14.30          9.52         1.26 o                         
 -10   6  10         54.63         53.16         1.38 o                         
  -9   6  10          9.95          9.87         1.23 o                         
  -8   6  10         58.04         62.30         1.40 o                         
  -7   6  10         75.54         80.34         1.84 o                         
  -6   6  10        120.67        110.57         1.99 o                         
  -5   6  10         61.02         58.05         1.41 o                         
  -4   6  10         35.42         36.73         1.21 o                         
  -3   6  10         57.07         60.90         1.23 o                         
  -2   6  10         28.28         26.36         1.04 o                         
  -1   6  10         23.03         27.50         1.19 o                         
   0   6  10          4.62          3.63         1.09 o                         
   1   6  10         19.04         19.97         1.10 o                         
   2   6  10          2.95          3.62         1.10 o                         
   3   6  10         60.40         58.44         1.93 o                         
   4   6  10         22.26         23.94         1.50 o                         
   5   6  10          4.08          1.53         1.36 o                         
   6   6  10         18.11         14.97         1.37 o                         
   7   6  10          3.62          5.57         1.67 o                         
  -9   7  10          3.28          1.59         1.19 o                         
  -8   7  10          8.44         13.82         1.21 o                         
  -7   7  10         13.39         12.87         1.41 o                         
  -6   7  10         16.90         19.22         1.15 o                         
  -5   7  10         14.64         16.59         1.14 o                         
  -4   7  10         14.79         15.79         1.12 o                         
  -3   7  10         10.20         10.98         1.15 o                         
  -2   7  10         31.13         30.70         1.18 o                         
  -1   7  10         24.14         21.92         1.22 o                         
   0   7  10          4.40          7.32         1.05 o                         
   1   7  10          2.07          3.42         1.03 o                         
   2   7  10         22.93         22.76         1.60 o                         
   3   7  10          3.98          3.40         1.39 o                         
   4   7  10          7.57          4.82         1.82 o                         
   5   7  10         21.81         26.42         1.93 o                         
  -7   8  10          1.27          1.10         1.13 o                         
  -6   8  10          8.86          8.28         1.15 o                         
  -5   8  10         11.90         16.11         1.21 o                         
  -4   8  10          3.83          5.51         1.29 o                         
  -3   8  10        188.79        191.29         1.77 o                         
  -2   8  10         24.51         26.66         1.48 o                         
  -1   8  10        103.29        104.73         1.49 o                         
   0   8  10         20.06         15.65         1.16 o                         
   1   8  10         36.54         36.43         1.29 o                         
   2   8  10         28.71         36.13         1.63 o                         
   3   8  10         39.47         43.57         1.65 o                         
 -14   1  11          3.95          3.89         1.72 o                         
 -13   1  11         10.22         11.16         1.26 o                         
 -12   1  11          2.00          0.92         1.42 o                         
 -11   1  11         69.40         68.44         1.58 o                         
 -10   1  11         26.30         24.33         1.75 o                         
  -9   1  11        236.79        217.28         1.95 o                         
  -8   1  11          2.81          1.58         1.24 o                         
  -7   1  11         48.16         39.99         1.48 o                         
  -6   1  11         18.92         19.79         1.57 o                         
  -5   1  11         36.69         38.65         1.29 o                         
  -4   1  11        451.33        493.04         3.48 o                         
  -3   1  11         11.57          8.15         1.08 o                         
  -2   1  11         56.29         59.45         1.61 o                         
  -1   1  11          9.90          8.31         1.20 o                         
   0   1  11        402.63        360.77         2.44 o                         
   1   1  11        176.79        179.59         3.10 o                         
   2   1  11          0.11          0.16         1.05 o                         
   3   1  11        418.91        402.17         3.48 o                         
   4   1  11        269.71        250.44         2.92 o                         
   5   1  11         90.99         78.06         1.46 o                         
   6   1  11         71.41         73.52         1.36 o                         
   7   1  11         10.72         12.03         1.04 o                         
   8   1  11         51.65         56.53         1.51 o                         
   9   1  11          3.74         10.66         1.37 o                         
  10   1  11          1.39          3.44         2.15 o                         
 -14   2  11         41.92         40.48         1.34 o                         
 -13   2  11          7.49          9.09         1.27 o                         
 -12   2  11          5.91          8.26         1.13 o                         
 -11   2  11         35.65         36.60         1.36 o                         
 -10   2  11         49.82         52.73         1.44 o                         
  -9   2  11          0.07          0.52         1.20 o                         
  -8   2  11        127.66        140.52         1.97 o                         
  -7   2  11         38.40         31.42         1.32 o                         
  -6   2  11        274.80        277.88         3.82 o                         
  -5   2  11         10.88         11.71         1.20 o                         
  -4   2  11          8.92         12.18         1.28 o                         
  -3   2  11        282.47        249.33         2.98 o                         
  -2   2  11         26.19         22.42         1.20 o                         
  -1   2  11          4.97          5.28         1.18 o                         
   0   2  11        178.90        199.29         4.86 o                         
   1   2  11         34.06         37.86         1.23 o                         
   2   2  11          1.94          2.90         1.07 o                         
   3   2  11          0.83          1.69         0.98 o                         
   4   2  11        155.51        142.00         1.77 o                         
   5   2  11         39.57         41.51         1.19 o                         
   6   2  11          9.81         12.29         1.11 o                         
   7   2  11          4.22          4.52         1.04 o                         
   8   2  11          4.84          4.91         1.11 o                         
   9   2  11          0.99          3.21         1.07 o                         
 -13   3  11          0.90          1.55         1.15 o                         
 -12   3  11          2.21          3.02         1.09 o                         
 -11   3  11          4.91          4.55         1.16 o                         
 -10   3  11          5.75          3.72         1.38 o                         
  -9   3  11        178.55        167.10         3.38 o                         
  -8   3  11          2.14          3.00         1.15 o                         
  -7   3  11         63.08         64.58         1.96 o                         
  -6   3  11        102.29        102.24         1.62 o                         
  -5   3  11        568.80        552.34         2.84 o                         
  -4   3  11         30.11         24.35         1.31 o                         
  -3   3  11        181.46        166.16         2.02 o                         
  -2   3  11          4.51          5.57         1.26 o                         
  -1   3  11        223.43        216.97         5.55 o                         
   0   3  11        494.20        497.43         3.93 o                         
   1   3  11         55.09         60.84         1.50 o                         
   2   3  11         13.35         15.49         1.10 o                         
   3   3  11        370.78        354.75         2.52 o                         
   4   3  11          7.78          4.82         1.15 o                         
   5   3  11          5.20          6.44         1.21 o                         
   6   3  11         18.07         20.62         1.31 o                         
   7   3  11          0.30         -0.63         1.13 o                         
   8   3  11         16.53         20.30         1.16 o                         
   9   3  11         12.59         12.30         1.19 o                         
 -13   4  11          0.21          1.46         1.23 o                         
 -12   4  11          3.65          4.79         1.20 o                         
 -11   4  11          9.12          6.58         1.20 o                         
 -10   4  11          1.10          1.93         1.16 o                         
  -9   4  11         95.53         94.15         1.67 o                         
  -8   4  11         50.14         48.29         1.52 o                         
  -7   4  11         15.78         18.86         1.63 o                         
  -6   4  11         42.43         44.07         1.87 o                         
  -5   4  11          6.28          6.21         1.33 o                         
  -4   4  11        308.72        302.46         6.72 o                         
  -3   4  11       1537.06       1489.05         7.06 o                         
  -2   4  11        193.59        201.15         2.81 o                         
  -1   4  11          5.25         10.36         1.19 o                         
   0   4  11         90.95         81.08         1.62 o                         
   1   4  11          1.83          1.48         1.08 o                         
   2   4  11          1.47          3.31         1.09 o                         
   3   4  11        286.96        249.73         2.23 o                         
   4   4  11         44.10         37.40         1.45 o                         
   5   4  11        110.01         98.11         1.50 o                         
   6   4  11          2.68          5.38         1.11 o                         
   7   4  11         10.68         10.24         1.11 o                         
   8   4  11         99.19        102.70         2.68 o                         
 -12   5  11          0.08          0.93         1.25 o                         
 -11   5  11         24.17         26.58         1.31 o                         
 -10   5  11          3.05          4.21         1.16 o                         
  -9   5  11        114.02        101.97         2.32 o                         
  -8   5  11         14.70         14.98         1.36 o                         
  -7   5  11          2.85          3.88         1.24 o                         
  -6   5  11         32.47         32.51         1.52 o                         
  -5   5  11         39.29         36.27         1.51 o                         
  -4   5  11         48.63         50.72         1.37 o                         
  -3   5  11        201.57        226.12         2.07 o                         
  -2   5  11         29.09         29.69         1.23 o                         
  -1   5  11        299.42        270.99         1.91 o                         
   0   5  11         13.12         11.86         1.11 o                         
   1   5  11         17.28         13.82         1.12 o                         
   2   5  11         71.72         67.30         1.58 o                         
   3   5  11          4.79          4.85         1.20 o                         
   4   5  11         59.91         45.59         1.36 o                         
   5   5  11         22.27         17.56         1.33 o                         
   6   5  11         44.44         47.97         1.90 o                         
   7   5  11          0.02          1.89         1.44 o                         
 -11   6  11          0.75          2.05         1.24 o                         
 -10   6  11         16.27         13.27         1.27 o                         
  -9   6  11          0.13          0.75         1.18 o                         
  -8   6  11          0.10          2.05         1.25 o                         
  -7   6  11          0.09          1.80         1.27 o                         
  -6   6  11         31.33         41.52         1.32 o                         
  -5   6  11          4.14          3.60         1.11 o                         
  -4   6  11          5.13          6.32         1.09 o                         
  -3   6  11         13.09         16.66         1.01 o                         
  -2   6  11         14.70         13.81         1.03 o                         
  -1   6  11         35.56         39.44         1.27 o                         
   0   6  11          2.92          2.86         1.12 o                         
   1   6  11          0.38          0.35         1.09 o                         
   2   6  11          0.67          1.52         1.10 o                         
   3   6  11          0.47          0.74         1.36 o                         
   4   6  11          9.11          7.04         1.39 o                         
   5   6  11          3.85          3.03         1.76 o                         
   6   6  11         26.30         30.59         1.95 o                         
  -9   7  11          1.47          2.37         1.11 o                         
  -8   7  11          1.10          2.42         1.15 o                         
  -7   7  11          5.21          7.73         1.15 o                         
  -6   7  11          0.00          0.66         1.09 o                         
  -5   7  11          6.78          7.05         1.09 o                         
  -4   7  11         85.15         83.86         1.80 o                         
  -3   7  11         22.74         24.22         1.17 o                         
  -2   7  11         10.84         10.42         1.02 o                         
  -1   7  11          1.59          2.52         1.12 o                         
   0   7  11          1.40          4.09         1.22 o                         
   1   7  11         23.08         22.19         1.14 o                         
   2   7  11          2.67          3.21         1.24 o                         
   3   7  11         31.02         33.14         1.47 o                         
   4   7  11         10.48         11.67         1.44 o                         
   5   7  11          0.19          1.80         2.60 o                         
  -7   8  11          0.07          0.39         1.38 o                         
  -6   8  11          0.01          1.08         1.17 o                         
  -5   8  11          0.01          2.06         1.19 o                         
  -4   8  11         65.54         72.48         1.40 o                         
  -3   8  11          0.08         -0.13         1.36 o                         
  -2   8  11         40.08         44.76         1.24 o                         
  -1   8  11          0.02          0.97         1.04 o                         
   0   8  11         10.18          9.23         1.10 o                         
   1   8  11          0.02          0.01         1.22 o                         
   2   8  11          5.40          6.31         1.21 o                         
 -14   0  12          8.22          8.23         1.87 o                         
 -13   0  12         12.62         10.81         1.81 o                         
 -12   0  12         12.41          8.98         1.82 o                         
 -11   0  12          0.35          2.44         1.76 o                         
 -10   0  12          3.15          4.63         1.70 o                         
  -9   0  12         53.43         46.46         1.90 o                         
  -8   0  12          3.52          6.93         1.77 o                         
  -7   0  12        136.97        123.84         3.88 o                         
  -6   0  12         16.03          8.59         1.84 o                         
  -5   0  12        130.93        125.43         2.68 o                         
  -4   0  12          3.06          9.82         1.37 o                         
  -3   0  12        156.56        178.73         2.34 o                         
  -2   0  12        338.12        356.52         3.45 o                         
  -1   0  12        244.37        276.74         3.66 o                         
   0   0  12         68.68         62.96         2.00 o                         
   1   0  12        123.40        102.92         3.81 o                         
   2   0  12         26.93         16.74         1.98 o                         
   3   0  12       2663.12       2755.88        41.56 o                         
   4   0  12        885.22        834.74        15.11 o                         
   5   0  12         54.76         44.99         1.74 o                         
   6   0  12         43.08         46.89         1.72 o                         
   7   0  12          0.77          2.87         1.45 o                         
   8   0  12         70.06         77.36         2.43 o                         
   9   0  12          4.32          7.06         2.17 o                         
 -14   1  12         17.05         17.05         1.30 o                         
 -13   1  12          0.96          1.82         1.19 o                         
 -12   1  12         16.29         16.84         1.19 o                         
 -11   1  12         37.96         38.80         2.47 o                         
 -10   1  12          5.70          8.21         1.20 o                         
  -9   1  12          3.08          5.37         1.28 o                         
  -8   1  12         98.15         98.82         1.72 o                         
  -7   1  12         16.69         11.97         1.27 o                         
  -6   1  12         99.76         98.12         1.58 o                         
  -5   1  12        368.91        400.65         3.23 o                         
  -4   1  12          0.34          1.02         0.99 o                         
  -3   1  12        478.46        522.07         5.16 o                         
  -2   1  12        105.19        123.13         1.62 o                         
  -1   1  12         46.78         36.97         1.63 o                         
   0   1  12        283.46        268.89         2.90 o                         
   1   1  12        233.56        221.57         4.70 o                         
   2   1  12         50.91         53.07         1.47 o                         
   3   1  12        118.22        108.12         1.77 o                         
   4   1  12        123.40        124.18         1.33 o                         
   5   1  12         23.22         24.08         1.14 o                         
   6   1  12         10.19          8.77         1.27 o                         
   7   1  12         46.50         45.88         1.30 o                         
   8   1  12         62.05         61.69         1.42 o                         
   9   1  12          7.87          7.54         1.03 o                         
 -14   2  12          0.15          1.00         1.21 o                         
 -13   2  12          1.94          3.33         1.44 o                         
 -12   2  12          8.28          8.62         1.16 o                         
 -11   2  12         72.86         64.72         1.88 o                         
 -10   2  12          0.06         -0.01         1.17 o                         
  -9   2  12        131.22        121.06         1.37 o                         
  -8   2  12        239.82        234.41         1.88 o                         
  -7   2  12          7.91          5.63         1.18 o                         
  -6   2  12        385.39        376.98         2.27 o                         
  -5   2  12          5.11          7.93         1.18 o                         
  -4   2  12         10.69         11.84         1.10 o                         
  -3   2  12         53.70         52.38         1.56 o                         
  -2   2  12          3.64          2.82         1.05 o                         
  -1   2  12         16.10         17.42         1.22 o                         
   0   2  12         63.37         61.27         1.31 o                         
   1   2  12        273.49        280.90         3.94 o                         
   2   2  12         38.31         43.49         1.45 o                         
   3   2  12         53.36         67.46         1.35 o                         
   4   2  12         51.02         45.67         1.15 o                         
   5   2  12         14.12         14.43         0.99 o                         
   6   2  12          0.45          1.15         1.05 o                         
   7   2  12          2.58          3.19         1.12 o                         
   8   2  12          0.12          2.85         1.13 o                         
   9   2  12         13.63         16.18         1.21 o                         
 -13   3  12         22.31         24.66         1.27 o                         
 -12   3  12          5.71          5.74         1.29 o                         
 -11   3  12         11.15         12.35         1.16 o                         
 -10   3  12         24.94         25.89         1.19 o                         
  -9   3  12        101.13        103.23         1.69 o                         
  -8   3  12         64.98         67.72         1.39 o                         
  -7   3  12          6.98          7.08         1.40 o                         
  -6   3  12        110.73        107.70         1.97 o                         
  -5   3  12        166.48        179.90         1.56 o                         
  -4   3  12        304.46        276.72         2.66 o                         
  -3   3  12        124.35        123.46         1.92 o                         
  -2   3  12        105.94        112.36         2.33 o                         
  -1   3  12          2.11          2.80         1.02 o                         
   0   3  12         32.09         25.20         1.34 o                         
   1   3  12         62.92         53.28         1.39 o                         
   2   3  12        266.54        235.47         3.42 o                         
   3   3  12          1.72          1.02         1.04 o                         
   4   3  12          4.00          1.74         0.97 o                         
   5   3  12          7.64          8.24         1.17 o                         
   6   3  12          0.21          1.99         0.96 o                         
   7   3  12          5.10          5.61         1.18 o                         
   8   3  12         11.86         13.49         1.12 o                         
 -13   4  12          3.47          3.77         1.62 o                         
 -12   4  12         18.47         19.12         1.25 o                         
 -11   4  12          3.15          3.80         1.16 o                         
 -10   4  12          9.21          7.86         1.18 o                         
  -9   4  12          1.49          2.34         1.04 o                         
  -8   4  12         13.27         13.12         1.28 o                         
  -7   4  12         29.45         26.51         1.26 o                         
  -6   4  12         32.47         26.30         1.27 o                         
  -5   4  12        360.34        373.82         4.34 o                         
  -4   4  12        183.99        185.28         4.72 o                         
  -3   4  12        276.85        259.06         2.87 o                         
  -2   4  12         83.67         80.62         1.75 o                         
  -1   4  12         48.13         40.79         1.41 o                         
   0   4  12        123.34        140.84         1.59 o                         
   1   4  12        127.57        120.23         1.80 o                         
   2   4  12          0.06          4.68         1.17 o                         
   3   4  12        207.79        182.60         1.90 o                         
   4   4  12         25.09         22.06         1.24 o                         
   5   4  12          7.04          6.70         1.04 o                         
   6   4  12         27.37         27.76         1.32 o                         
   7   4  12          0.59          0.34         1.32 o                         
   8   4  12          0.00          2.03         1.58 o                         
 -12   5  12         32.86         27.71         1.49 o                         
 -11   5  12         29.61         26.46         1.20 o                         
 -10   5  12         62.56         58.88         1.34 o                         
  -9   5  12         12.14         15.41         1.55 o                         
  -8   5  12          9.57          6.99         1.54 o                         
  -7   5  12          0.00          1.07         1.33 o                         
  -6   5  12        129.33        138.13         2.09 o                         
  -5   5  12         40.96         38.19         1.71 o                         
  -4   5  12        182.94        188.09         3.53 o                         
  -3   5  12        136.89        142.64         1.55 o                         
  -2   5  12         23.95         29.03         1.34 o                         
  -1   5  12          1.38          3.68         1.10 o                         
   0   5  12         10.56          9.39         1.13 o                         
   1   5  12         16.86         14.91         1.15 o                         
   2   5  12         39.78         38.09         1.28 o                         
   3   5  12         11.83         10.25         1.14 o                         
   4   5  12        117.38        109.34         2.22 o                         
   5   5  12          0.76          1.63         1.20 o                         
   6   5  12         20.00         25.36         1.56 o                         
   7   5  12         29.26         25.92         1.37 o                         
 -10   6  12          9.64          8.61         1.14 o                         
  -9   6  12         22.35         24.06         1.38 o                         
  -8   6  12         31.64         32.42         1.83 o                         
  -7   6  12         34.02         37.71         1.49 o                         
  -6   6  12          3.35          4.78         1.15 o                         
  -5   6  12        152.38        145.62         2.00 o                         
  -4   6  12         16.47         13.04         1.10 o                         
  -3   6  12         71.50         64.96         1.28 o                         
  -2   6  12          0.01          0.57         1.02 o                         
  -1   6  12         35.98         30.21         1.12 o                         
   0   6  12          1.88          3.02         1.07 o                         
   1   6  12        102.10        103.94         2.13 o                         
   2   6  12        101.37         93.87         1.38 o                         
   3   6  12          0.38          3.47         1.23 o                         
   4   6  12         16.68         17.00         1.27 o                         
   5   6  12          0.80          0.25         1.41 o                         
  -9   7  12          3.31          4.11         1.21 o                         
  -8   7  12          8.32          9.74         1.22 o                         
  -7   7  12          0.22          1.58         1.16 o                         
  -6   7  12         35.05         40.57         1.42 o                         
  -5   7  12          2.45          3.43         1.18 o                         
  -4   7  12          0.77          2.93         1.13 o                         
  -3   7  12         31.98         32.05         1.44 o                         
  -2   7  12          6.75          7.75         1.03 o                         
  -1   7  12         35.11         38.57         1.18 o                         
   0   7  12         13.64         18.32         1.09 o                         
   1   7  12          6.60          7.84         1.24 o                         
   2   7  12         16.09         13.12         1.29 o                         
   3   7  12          0.95         -0.08         1.56 o                         
   4   7  12         20.56         23.69         1.41 o                         
  -6   8  12          3.90          5.51         1.25 o                         
  -5   8  12          4.82          4.04         1.21 o                         
  -4   8  12         26.87         30.97         1.23 o                         
  -3   8  12          0.14          1.31         1.17 o                         
  -2   8  12         14.10         13.72         1.17 o                         
  -1   8  12          7.12          5.05         1.13 o                         
   0   8  12          0.08          0.96         1.17 o                         
   1   8  12          1.65          2.27         1.30 o                         
 -14   1  13         12.58         14.25         1.29 o                         
 -13   1  13          0.00         -1.02         1.19 o                         
 -12   1  13          3.28          2.68         1.51 o                         
 -11   1  13         40.45         33.80         1.37 o                         
 -10   1  13         92.06         89.81         2.19 o                         
  -9   1  13         86.02         92.41         2.15 o                         
  -8   1  13        139.32        129.13         2.22 o                         
  -7   1  13          3.12          5.17         1.74 o                         
  -6   1  13        106.77        106.33         2.05 o                         
  -5   1  13         34.80         33.70         1.32 o                         
  -4   1  13         81.11         94.40         1.65 o                         
  -3   1  13        315.21        308.36         3.27 o                         
  -2   1  13          9.60         13.06         1.18 o                         
  -1   1  13         87.19         86.76         2.01 o                         
   0   1  13         48.01         49.12         1.54 o                         
   1   1  13       1039.55       1040.35        21.54 o                         
   2   1  13         69.16         57.59         1.35 o                         
   3   1  13         38.58         41.40         1.50 o                         
   4   1  13        158.60        150.27         1.63 o                         
   5   1  13         12.89         13.95         1.06 o                         
   6   1  13          2.80          4.79         0.95 o                         
   7   1  13         27.14         27.18         1.16 o                         
   8   1  13          0.05          1.29         1.07 o                         
 -13   2  13         38.66         34.35         1.39 o                         
 -12   2  13          0.77          2.09         1.15 o                         
 -11   2  13          6.99          9.23         1.38 o                         
 -10   2  13          0.95          1.31         1.24 o                         
  -9   2  13         23.98         24.91         1.22 o                         
  -8   2  13        123.58        120.89         2.38 o                         
  -7   2  13        171.37        151.74         1.80 o                         
  -6   2  13        561.18        558.29         4.93 o                         
  -5   2  13        276.89        263.87         2.34 o                         
  -4   2  13        188.19        175.83         1.98 o                         
  -3   2  13         20.08         18.38         1.21 o                         
  -2   2  13        193.41        193.28         3.22 o                         
  -1   2  13         45.25         43.07         1.43 o                         
   0   2  13       1082.10       1003.50        12.54 o                         
   1   2  13       1090.11       1065.08        13.23 o                         
   2   2  13          0.32          2.03         1.33 o                         
   3   2  13        333.76        315.55         7.42 o                         
   4   2  13         30.11         30.91         1.18 o                         
   5   2  13          0.00          1.38         1.02 o                         
   6   2  13          1.92          2.35         1.06 o                         
   7   2  13          7.78         11.12         1.14 o                         
   8   2  13         25.65         28.21         1.11 o                         
 -13   3  13          5.99          7.07         1.27 o                         
 -12   3  13         12.17         11.53         1.28 o                         
 -11   3  13         31.58         37.68         1.44 o                         
 -10   3  13          5.18          4.71         1.06 o                         
  -9   3  13         15.47         13.49         1.31 o                         
  -8   3  13        114.01        111.62         1.85 o                         
  -7   3  13          0.56          0.99         1.17 o                         
  -6   3  13        550.05        548.89         7.26 o                         
  -5   3  13        240.52        244.56         2.09 o                         
  -4   3  13        415.33        418.76         2.60 o                         
  -3   3  13         24.47         20.52         1.29 o                         
  -2   3  13         37.26         43.97         1.76 o                         
  -1   3  13         99.84         90.74         1.74 o                         
   0   3  13        105.89         85.75         1.77 o                         
   1   3  13         57.77         46.97         1.17 o                         
   2   3  13         20.70         18.22         1.21 o                         
   3   3  13          4.16          3.51         0.93 o                         
   4   3  13          2.51          2.52         0.99 o                         
   5   3  13          2.96          5.01         1.00 o                         
   6   3  13          2.47          2.45         1.01 o                         
   7   3  13         15.76         17.09         1.14 o                         
   8   3  13         47.74         46.79         3.36 o                         
 -12   4  13         32.00         29.12         1.35 o                         
 -11   4  13          1.77          3.18         1.18 o                         
 -10   4  13          3.84          5.19         1.20 o                         
  -9   4  13          0.06          3.06         1.25 o                         
  -8   4  13         24.77         21.90         1.66 o                         
  -7   4  13         23.32         25.46         1.51 o                         
  -6   4  13         45.65         49.82         1.52 o                         
  -5   4  13          1.98          2.08         1.29 o                         
  -4   4  13        147.85        139.80         1.88 o                         
  -3   4  13          1.45          1.63         1.27 o                         
  -2   4  13         30.67         26.29         1.49 o                         
  -1   4  13         45.36         47.99         1.31 o                         
   0   4  13          2.10          1.04         1.08 o                         
   1   4  13         77.23         64.70         1.40 o                         
   2   4  13          0.17          1.01         1.09 o                         
   3   4  13         31.50         28.84         1.09 o                         
   4   4  13          3.49          2.61         0.97 o                         
   5   4  13         12.62         12.14         0.98 o                         
   6   4  13          5.50          6.15         1.04 o                         
   7   4  13         21.57         17.39         1.18 o                         
 -11   5  13         30.58         27.48         1.18 o                         
 -10   5  13          4.19          4.42         1.39 o                         
  -9   5  13         36.62         42.71         2.52 o                         
  -8   5  13         12.84         12.18         1.70 o                         
  -7   5  13         32.59         34.07         1.45 o                         
  -6   5  13         35.09         31.51         1.33 o                         
  -5   5  13          8.68          9.63         1.14 o                         
  -4   5  13         30.37         30.94         1.12 o                         
  -3   5  13        249.87        244.98         1.83 o                         
  -2   5  13         23.61         20.84         1.24 o                         
  -1   5  13          3.34          4.07         1.20 o                         
   0   5  13          0.70          0.30         1.05 o                         
   1   5  13         72.99         62.96         1.60 o                         
   2   5  13         99.34         85.26         1.56 o                         
   3   5  13          3.84          3.43         1.09 o                         
   4   5  13         43.73         41.91         1.35 o                         
   5   5  13         37.54         41.82         1.21 o                         
   6   5  13         26.45         26.55         1.35 o                         
 -10   6  13          2.19          3.44         1.35 o                         
  -9   6  13          4.25          3.64         1.41 o                         
  -8   6  13         42.56         44.13         1.58 o                         
  -7   6  13         31.37         32.07         1.94 o                         
  -6   6  13          2.69          3.62         1.17 o                         
  -5   6  13         53.43         56.82         1.72 o                         
  -4   6  13          7.16          7.56         1.08 o                         
  -3   6  13         29.00         25.39         1.27 o                         
  -2   6  13         16.78         15.93         1.19 o                         
  -1   6  13         50.26         58.97         1.53 o                         
   0   6  13         33.64         42.13         1.49 o                         
   1   6  13          4.45          3.63         1.11 o                         
   2   6  13         55.92         56.05         1.45 o                         
   3   6  13         42.05         41.58         1.43 o                         
   4   6  13          3.44          3.36         1.10 o                         
   5   6  13          0.02         -1.62         1.62 o                         
  -8   7  13          7.07          9.29         1.28 o                         
  -7   7  13        157.22        163.68         2.21 o                         
  -6   7  13        183.08        187.91         2.30 o                         
  -5   7  13         73.43         75.86         1.41 o                         
  -4   7  13          8.68         12.78         1.15 o                         
  -3   7  13          1.13          3.36         1.12 o                         
  -2   7  13          4.99          7.53         1.23 o                         
  -1   7  13          2.07          3.09         1.02 o                         
   0   7  13         19.71         19.98         1.07 o                         
   1   7  13          0.23          0.46         1.23 o                         
   2   7  13          3.75          4.18         1.17 o                         
   3   7  13         15.42         16.33         1.50 o                         
  -4   8  13         61.48         60.60         1.48 o                         
  -3   8  13          0.24          1.14         1.24 o                         
  -2   8  13          0.00          1.92         1.09 o                         
  -1   8  13          0.00          1.51         1.32 o                         
 -13   0  14          4.86          3.59         2.40 o                         
 -12   0  14          0.25          4.49         1.75 o                         
 -11   0  14         29.89         34.51         4.31 o                         
 -10   0  14         87.40         78.00         7.60 o                         
  -9   0  14         50.37         56.75         5.99 o                         
  -8   0  14          3.64          4.63         1.80 o                         
  -7   0  14         42.94         46.48         2.54 o                         
  -6   0  14         91.33         76.41         2.02 o                         
  -5   0  14          2.03          1.76         2.02 o                         
  -4   0  14          0.33          1.58         1.38 o                         
  -3   0  14        171.27        162.33         3.47 o                         
  -2   0  14         97.16         79.75         1.61 o                         
  -1   0  14        194.74        165.27         3.14 o                         
   0   0  14          0.01          9.91         2.71 o                         
   1   0  14         57.63         65.55         2.73 o                         
   2   0  14         27.85         32.24         1.62 o                         
   3   0  14         18.37         26.79         1.57 o                         
   4   0  14        205.79        192.08         4.61 o                         
   5   0  14         23.20         20.68         1.90 o                         
   6   0  14          4.77          2.59         1.56 o                         
   7   0  14          0.22         -0.99         1.72 o                         
   8   0  14         38.94         42.50         1.79 o                         
 -13   1  14          0.12         -0.02         1.23 o                         
 -12   1  14          6.46          6.94         1.29 o                         
 -11   1  14         11.11         13.26         1.30 o                         
 -10   1  14          2.44          3.25         1.23 o                         
  -9   1  14          1.37          3.68         1.49 o                         
  -8   1  14          2.91          2.34         1.17 o                         
  -7   1  14        195.17        187.33         1.67 o                         
  -6   1  14         14.14         10.03         1.08 o                         
  -5   1  14         59.39         53.85         1.23 o                         
  -4   1  14         37.13         35.18         1.15 o                         
  -3   1  14          3.77          3.14         1.07 o                         
  -2   1  14         58.99         56.08         1.44 o                         
  -1   1  14          1.65          2.83         1.19 o                         
   0   1  14        168.60        164.66         2.43 o                         
   1   1  14        302.05        289.63         2.60 o                         
   2   1  14          5.90          4.22         1.07 o                         
   3   1  14         14.97         15.15         1.14 o                         
   4   1  14         33.35         35.16         1.20 o                         
   5   1  14         26.60         25.34         1.19 o                         
   6   1  14          4.48          3.12         1.01 o                         
   7   1  14         15.96         17.31         1.20 o                         
   8   1  14         24.61         25.69         1.09 o                         
 -13   2  14         13.52         15.37         1.25 o                         
 -12   2  14         19.20         18.85         1.45 o                         
 -11   2  14         50.01         47.53         1.49 o                         
 -10   2  14         88.13         82.33         1.94 o                         
  -9   2  14        107.24        109.66         1.87 o                         
  -8   2  14        233.42        225.47         4.13 o                         
  -7   2  14          0.25          0.41         1.28 o                         
  -6   2  14         33.53         29.26         1.40 o                         
  -5   2  14        505.09        496.04         8.35 o                         
  -4   2  14        198.22        186.66         1.98 o                         
  -3   2  14          7.78          8.45         1.22 o                         
  -2   2  14         13.77         15.24         1.47 o                         
  -1   2  14        727.79        749.62         7.38 o                         
   0   2  14         23.86         31.99         1.98 o                         
   1   2  14        374.21        360.24         4.05 o                         
   2   2  14          2.61          6.21         1.03 o                         
   3   2  14          1.64          1.14         1.12 o                         
   4   2  14          0.04          1.62         0.97 o                         
   5   2  14         21.70         23.31         1.18 o                         
   6   2  14         64.31         70.18         1.34 o                         
   7   2  14        144.76        161.94         1.77 o                         
 -13   3  14          7.81         10.00         1.26 o                         
 -12   3  14          7.24          7.24         1.31 o                         
 -11   3  14          5.84          4.48         1.20 o                         
 -10   3  14          5.37          6.59         1.16 o                         
  -9   3  14         12.45         13.05         1.07 o                         
  -8   3  14          2.97          3.78         1.21 o                         
  -7   3  14         90.23         84.85         2.00 o                         
  -6   3  14        268.32        273.85         2.21 o                         
  -5   3  14          0.94          2.63         1.26 o                         
  -4   3  14          9.66          6.21         1.21 o                         
  -3   3  14          8.73          7.41         1.40 o                         
  -2   3  14        154.21        156.13         2.16 o                         
  -1   3  14        180.61        168.59         2.46 o                         
   0   3  14         95.42         74.95         1.59 o                         
   1   3  14         10.52         11.17         1.14 o                         
   2   3  14          1.59          0.84         1.11 o                         
   3   3  14          8.48          5.72         1.18 o                         
   4   3  14          0.94          1.32         1.02 o                         
   5   3  14         23.36         28.55         1.10 o                         
   6   3  14         42.49         46.54         1.37 o                         
   7   3  14         67.52         68.04         1.38 o                         
 -12   4  14          5.05          5.88         1.46 o                         
 -11   4  14         17.76         18.60         1.42 o                         
 -10   4  14          3.87          5.94         1.21 o                         
  -9   4  14         12.12         14.47         1.20 o                         
  -8   4  14          1.36          3.84         1.22 o                         
  -7   4  14         72.69         75.62         1.88 o                         
  -6   4  14          3.09          2.18         1.34 o                         
  -5   4  14          5.61          5.13         1.17 o                         
  -4   4  14         26.52         31.78         1.28 o                         
  -3   4  14         16.46         15.00         1.25 o                         
  -2   4  14         32.86         29.42         1.16 o                         
  -1   4  14          0.13          2.45         1.11 o                         
   0   4  14          0.16          2.21         1.05 o                         
   1   4  14          3.82          5.28         1.20 o                         
   2   4  14          1.74          3.77         1.13 o                         
   3   4  14          6.71          6.34         1.07 o                         
   4   4  14          0.34          0.07         1.11 o                         
   5   4  14         23.45         26.86         1.20 o                         
   6   4  14         14.28         14.04         1.19 o                         
 -11   5  14          6.90          9.60         1.16 o                         
 -10   5  14          5.86          6.90         1.25 o                         
  -9   5  14         37.88         39.51         1.73 o                         
  -8   5  14         20.57         25.41         1.61 o                         
  -7   5  14         12.82         14.45         1.35 o                         
  -6   5  14         19.66         20.20         1.54 o                         
  -5   5  14          1.88          3.89         1.14 o                         
  -4   5  14          9.86         10.86         1.18 o                         
  -3   5  14         22.88         23.28         1.56 o                         
  -2   5  14         25.10         28.68         1.42 o                         
  -1   5  14         14.00         20.80         1.20 o                         
   0   5  14          0.41          0.16         1.13 o                         
   1   5  14         16.08         13.28         1.19 o                         
   2   5  14         29.74         32.45         1.50 o                         
   3   5  14          1.79          2.97         1.12 o                         
   4   5  14          4.35          5.05         1.23 o                         
   5   5  14          0.03          0.81         1.32 o                         
 -10   6  14         10.95          7.85         3.08 o                         
  -9   6  14          4.39          8.33         1.42 o                         
  -8   6  14         94.75        108.93         2.35 o                         
  -7   6  14          1.09          2.71         1.15 o                         
  -6   6  14         32.00         27.57         1.65 o                         
  -5   6  14          2.14          3.83         1.32 o                         
  -4   6  14         19.76         20.92         1.23 o                         
  -3   6  14          2.47          4.26         1.05 o                         
  -2   6  14         57.38         54.16         1.12 o                         
  -1   6  14         84.43         86.44         1.39 o                         
   0   6  14          3.74          6.26         1.08 o                         
   1   6  14          5.93          6.40         1.16 o                         
   2   6  14          6.32          5.00         1.28 o                         
   3   6  14          0.05          2.79         1.15 o                         
   4   6  14         23.10         25.01         1.41 o                         
  -7   7  14          0.07          1.63         1.23 o                         
  -6   7  14          0.49          2.42         1.19 o                         
  -5   7  14         43.50         51.44         1.42 o                         
  -4   7  14          5.78          7.34         1.18 o                         
  -3   7  14         18.84         17.27         1.07 o                         
  -2   7  14         20.95         21.43         1.19 o                         
  -1   7  14         12.10         15.68         1.13 o                         
   0   7  14         19.61         26.70         1.30 o                         
   1   7  14          9.66          9.21         1.27 o                         
   2   7  14          1.13          3.64         4.18 o                         
 -13   1  15         20.67         23.37         1.25 o                         
 -12   1  15          0.32         -0.31         1.27 o                         
 -11   1  15         38.68         40.98         1.38 o                         
 -10   1  15        107.39        109.50         2.19 o                         
  -9   1  15          4.49          5.61         1.38 o                         
  -8   1  15         78.85         64.90         2.63 o                         
  -7   1  15         75.10         65.86         1.95 o                         
  -6   1  15        135.70        153.28         2.16 o                         
  -5   1  15         56.61         43.90         1.24 o                         
  -4   1  15         92.96         83.25         1.69 o                         
  -3   1  15        306.07        288.95         5.08 o                         
  -2   1  15        217.43        214.63         3.85 o                         
  -1   1  15         12.06         12.88         1.33 o                         
   0   1  15        223.47        196.94         2.64 o                         
   1   1  15        239.53        242.70         1.95 o                         
   2   1  15         53.30         58.62         1.28 o                         
   3   1  15          1.81          2.86         1.03 o                         
   4   1  15          7.13          6.48         1.02 o                         
   5   1  15          0.35          0.04         1.05 o                         
   6   1  15         16.32         11.45         1.18 o                         
   7   1  15         79.97         85.42         1.49 o                         
 -13   2  15          6.07          4.39         1.54 o                         
 -12   2  15          0.10          3.94         1.31 o                         
 -11   2  15          4.17          6.52         1.25 o                         
 -10   2  15          0.09          0.02         1.37 o                         
  -9   2  15         88.45         91.57         2.15 o                         
  -8   2  15        239.99        245.42         3.72 o                         
  -7   2  15        347.88        341.62         2.15 o                         
  -6   2  15        206.59        232.09         2.32 o                         
  -5   2  15        205.19        195.47         2.38 o                         
  -4   2  15        192.59        196.17         2.37 o                         
  -3   2  15         80.92         79.76         1.53 o                         
  -2   2  15        973.56        908.94        11.28 o                         
  -1   2  15         82.56         92.27         2.01 o                         
   0   2  15        130.41        131.14         1.54 o                         
   1   2  15         53.48         50.82         1.50 o                         
   2   2  15         42.57         34.90         1.44 o                         
   3   2  15         30.80         28.30         1.09 o                         
   4   2  15          9.44         12.04         1.23 o                         
   5   2  15          9.47         13.09         1.01 o                         
   6   2  15         30.70         33.54         1.11 o                         
 -12   3  15          3.41          5.62         1.15 o                         
 -11   3  15          1.00          1.95         1.20 o                         
 -10   3  15          0.78          3.75         1.12 o                         
  -9   3  15         73.86         64.50         1.36 o                         
  -8   3  15         91.79         84.74         2.02 o                         
  -7   3  15          5.96          7.05         1.29 o                         
  -6   3  15         33.36         35.85         1.20 o                         
  -5   3  15         99.64         92.41         1.80 o                         
  -4   3  15         79.19         69.65         1.59 o                         
  -3   3  15         20.35         17.99         1.31 o                         
  -2   3  15        419.75        421.94         2.28 o                         
  -1   3  15          5.06          2.03         1.15 o                         
   0   3  15        637.35        592.03        11.96 o                         
   1   3  15          2.28          1.36         1.12 o                         
   2   3  15         67.37         64.89         1.52 o                         
   3   3  15          0.69          0.30         1.00 o                         
   4   3  15         65.08         65.51         1.34 o                         
   5   3  15         30.26         33.21         1.10 o                         
   6   3  15         16.61         22.04         1.03 o                         
 -11   4  15         52.75         52.35         1.34 o                         
 -10   4  15          0.11          1.42         1.23 o                         
  -9   4  15         38.90         41.22         1.85 o                         
  -8   4  15          0.40          0.60         1.13 o                         
  -7   4  15         47.91         55.20         1.85 o                         
  -6   4  15         61.07         53.21         1.69 o                         
  -5   4  15         40.98         41.61         1.27 o                         
  -4   4  15         23.14         22.68         1.40 o                         
  -3   4  15         16.16         15.62         1.22 o                         
  -2   4  15          0.13          0.48         1.08 o                         
  -1   4  15         10.42         10.89         1.07 o                         
   0   4  15         18.13         16.84         1.06 o                         
   1   4  15         32.71         34.55         1.19 o                         
   2   4  15         26.00         21.92         1.23 o                         
   3   4  15          9.16         10.80         1.14 o                         
   4   4  15          6.25          9.97         1.03 o                         
   5   4  15         25.74         28.97         1.11 o                         
 -10   5  15          7.70          8.10         1.51 o                         
  -9   5  15         15.16         14.88         1.69 o                         
  -8   5  15         46.11         46.65         2.16 o                         
  -7   5  15         38.81         46.16         2.25 o                         
  -6   5  15         13.93         11.58         1.31 o                         
  -5   5  15         13.20         15.26         1.19 o                         
  -4   5  15         18.51         18.02         1.09 o                         
  -3   5  15          0.10          1.57         1.10 o                         
  -2   5  15          4.91          5.92         1.10 o                         
  -1   5  15         31.83         36.99         1.26 o                         
   0   5  15         15.14         18.66         1.13 o                         
   1   5  15          1.39          2.01         1.14 o                         
   2   5  15          1.35          1.56         1.14 o                         
   3   5  15          0.23         -0.54         1.12 o                         
   4   5  15         12.16         12.57         1.22 o                         
  -9   6  15         23.91         26.54         1.53 o                         
  -8   6  15         45.44         38.40         1.67 o                         
  -7   6  15        184.61        193.22         2.48 o                         
  -6   6  15         22.51         21.60         1.34 o                         
  -5   6  15          3.59          4.60         1.19 o                         
  -4   6  15          1.12          1.59         1.08 o                         
  -3   6  15         34.26         34.87         1.33 o                         
  -2   6  15         78.06         79.83         1.79 o                         
  -1   6  15          3.93          6.44         1.28 o                         
   0   6  15         14.04         14.59         1.11 o                         
   1   6  15        145.37        154.68         2.96 o                         
   2   6  15          7.86          8.48         1.21 o                         
   3   6  15          0.01          2.62         2.13 o                         
  -6   7  15          9.86          6.16         1.20 o                         
  -5   7  15         23.74         23.38         1.42 o                         
  -4   7  15         10.49          9.39         1.13 o                         
  -3   7  15          0.02          2.28         1.04 o                         
  -2   7  15         10.38         11.66         1.27 o                         
  -1   7  15         93.51         89.85         1.61 o                         
   0   7  15          5.89          6.31         1.24 o                         
 -13   0  16          0.67          0.65         3.28 o                         
 -12   0  16          0.66          0.95         1.95 o                         
 -11   0  16         10.24          5.92         1.66 o                         
 -10   0  16         45.88         51.07         3.27 o                         
  -9   0  16        106.76        103.35         9.27 o                         
  -8   0  16          7.53          6.79         1.92 o                         
  -7   0  16        760.75        757.33        20.69 o                         
  -6   0  16         59.16         65.14         1.79 o                         
  -5   0  16         89.87         74.08         1.79 o                         
  -4   0  16          0.63          6.59         1.43 o                         
  -3   0  16         16.86         17.13         1.47 o                         
  -2   0  16        106.16        114.62         3.06 o                         
  -1   0  16         28.28         18.67         1.78 o                         
   0   0  16          9.20         11.07         2.18 o                         
   1   0  16        302.89        294.55         2.60 o                         
   2   0  16          4.36          4.23         1.67 o                         
   3   0  16          0.49          1.77         1.57 o                         
   4   0  16          4.88          6.21         1.46 o                         
   5   0  16         16.89         18.51         1.61 o                         
   6   0  16          5.66          6.03         1.89 o                         
 -13   1  16          2.35          1.37         1.45 o                         
 -12   1  16          0.00          3.28         1.38 o                         
 -11   1  16         32.95         27.81         1.53 o                         
 -10   1  16          2.74          4.70         1.28 o                         
  -9   1  16        193.16        190.60         2.78 o                         
  -8   1  16          0.01          0.53         1.29 o                         
  -7   1  16        131.63        131.51         2.12 o                         
  -6   1  16          0.05          1.33         1.08 o                         
  -5   1  16         10.63         10.26         1.04 o                         
  -4   1  16         15.55         15.60         1.05 o                         
  -3   1  16         43.88         34.13         1.41 o                         
  -2   1  16          2.11          1.48         1.08 o                         
  -1   1  16        286.32        269.69         2.36 o                         
   0   1  16         52.10         45.29         1.67 o                         
   1   1  16         46.77         51.69         1.31 o                         
   2   1  16          1.16          2.94         0.98 o                         
   3   1  16          5.98          5.54         1.04 o                         
   4   1  16          0.91          2.67         1.07 o                         
   5   1  16          1.13          3.07         1.06 o                         
   6   1  16         42.52         42.39         1.14 o                         
 -12   2  16          1.64          2.54         1.28 o                         
 -11   2  16          1.20          1.80         1.47 o                         
 -10   2  16          6.14          8.84         1.21 o                         
  -9   2  16         30.80         36.78         1.26 o                         
  -8   2  16         55.28         55.63         1.37 o                         
  -7   2  16         72.53         77.89         1.58 o                         
  -6   2  16         28.65         27.89         1.43 o                         
  -5   2  16          7.17          8.22         1.35 o                         
  -4   2  16         10.66         11.29         1.26 o                         
  -3   2  16          1.18          1.15         1.18 o                         
  -2   2  16         18.26         29.24         1.41 o                         
  -1   2  16         94.99         83.82         1.90 o                         
   0   2  16         57.45         59.78         1.57 o                         
   1   2  16         49.22         51.83         1.68 o                         
   2   2  16         51.42         55.00         1.24 o                         
   3   2  16          0.75          2.75         0.94 o                         
   4   2  16        121.39        126.33         1.50 o                         
   5   2  16         21.10         20.09         1.13 o                         
   6   2  16          0.53          0.87         1.06 o                         
 -12   3  16         11.37         11.77         1.29 o                         
 -11   3  16         10.16         10.99         1.17 o                         
 -10   3  16         23.08         22.03         1.25 o                         
  -9   3  16          0.01          3.95         1.53 o                         
  -8   3  16         23.72         23.78         1.52 o                         
  -7   3  16         18.80         16.42         1.75 o                         
  -6   3  16        106.60         94.48         1.55 o                         
  -5   3  16         88.92         75.94         1.99 o                         
  -4   3  16        343.98        320.42         7.14 o                         
  -3   3  16          5.82          7.18         1.29 o                         
  -2   3  16         47.78         54.09         1.36 o                         
  -1   3  16        162.06        158.87         1.74 o                         
   0   3  16         85.51         74.84         1.55 o                         
   1   3  16         21.59         17.51         1.17 o                         
   2   3  16          0.40          1.30         0.99 o                         
   3   3  16         18.25         18.88         1.13 o                         
   4   3  16         83.82         90.13         1.20 o                         
   5   3  16         20.95         26.61         1.16 o                         
 -11   4  16          0.34          1.45         1.26 o                         
 -10   4  16          1.53          3.26         1.13 o                         
  -9   4  16         22.67         27.94         1.35 o                         
  -8   4  16          7.99          9.51         1.41 o                         
  -7   4  16         23.12         23.70         1.56 o                         
  -6   4  16          4.05          5.28         1.26 o                         
  -5   4  16          5.81          6.92         1.16 o                         
  -4   4  16         54.20         51.49         1.51 o                         
  -3   4  16          4.18          5.58         1.14 o                         
  -2   4  16        102.99         99.27         1.62 o                         
  -1   4  16         29.11         28.72         1.47 o                         
   0   4  16         30.58         34.40         1.50 o                         
   1   4  16          0.03          0.20         1.17 o                         
   2   4  16         24.66         27.28         1.35 o                         
   3   4  16         53.96         52.83         1.34 o                         
   4   4  16         14.09         13.33         1.04 o                         
 -10   5  16          2.19          0.46         1.20 o                         
  -9   5  16         12.71         11.76         1.69 o                         
  -8   5  16         36.26         47.69         1.79 o                         
  -7   5  16          2.12          2.56         1.63 o                         
  -6   5  16          1.40          2.62         1.28 o                         
  -5   5  16          6.57          8.27         1.06 o                         
  -4   5  16         17.40         18.35         1.09 o                         
  -3   5  16          9.41          9.84         1.13 o                         
  -2   5  16         47.96         51.20         1.37 o                         
  -1   5  16         29.01         35.19         1.47 o                         
   0   5  16         60.24         56.31         1.28 o                         
   1   5  16         34.14         41.17         1.26 o                         
   2   5  16         25.74         29.55         1.27 o                         
   3   5  16          1.22          2.46         1.03 o                         
  -8   6  16         24.32         27.53         1.56 o                         
  -7   6  16         23.38         27.96         1.30 o                         
  -6   6  16          0.23          1.92         1.18 o                         
  -5   6  16          1.45          3.28         1.08 o                         
  -4   6  16         16.22         15.35         1.11 o                         
  -3   6  16          0.44          1.70         1.08 o                         
  -2   6  16          9.78         10.10         1.17 o                         
  -1   6  16         15.99         24.74         1.24 o                         
   0   6  16          0.07          2.29         1.18 o                         
   1   6  16          3.33          5.99         1.46 o                         
  -4   7  16          0.55          0.13         2.32 o                         
 -12   1  17          9.18          9.28         1.35 o                         
 -11   1  17         18.98         18.14         1.51 o                         
 -10   1  17         74.02         81.95         2.09 o                         
  -9   1  17          4.63          4.92         1.30 o                         
  -8   1  17        188.08        177.63         4.95 o                         
  -7   1  17        129.08        121.66         1.97 o                         
  -6   1  17          3.30          4.65         1.17 o                         
  -5   1  17         19.47         19.62         1.09 o                         
  -4   1  17         28.95         30.52         1.26 o                         
  -3   1  17         39.96         39.27         1.30 o                         
  -2   1  17        110.18        103.23         1.93 o                         
  -1   1  17         14.57         21.93         1.28 o                         
   0   1  17         36.45         38.54         1.44 o                         
   1   1  17         42.63         40.80         1.21 o                         
   2   1  17         59.10         61.25         1.26 o                         
   3   1  17          2.05          4.39         1.01 o                         
   4   1  17         10.16          9.39         1.05 o                         
   5   1  17        216.14        230.17         1.94 o                         
 -12   2  17          0.01          1.22         1.17 o                         
 -11   2  17         13.27         14.25         1.25 o                         
 -10   2  17          0.01         -0.65         1.22 o                         
  -9   2  17         34.04         38.39         1.27 o                         
  -8   2  17         40.18         44.33         1.46 o                         
  -7   2  17         57.22         59.60         1.59 o                         
  -6   2  17         32.49         29.03         1.25 o                         
  -5   2  17         32.77         31.21         1.16 o                         
  -4   2  17         10.57         10.90         1.21 o                         
  -3   2  17          9.22          7.09         1.19 o                         
  -2   2  17         11.81         17.09         1.16 o                         
  -1   2  17        237.93        219.79         3.11 o                         
   0   2  17         58.70         53.44         1.78 o                         
   1   2  17         39.49         37.72         1.17 o                         
   2   2  17          5.33          6.80         1.11 o                         
   3   2  17          3.84          5.25         1.03 o                         
   4   2  17         37.16         40.61         1.25 o                         
   5   2  17         11.87         12.97         1.16 o                         
 -11   3  17          3.33          6.29         1.48 o                         
 -10   3  17          4.11          4.81         1.14 o                         
  -9   3  17         37.95         37.59         1.36 o                         
  -8   3  17          1.98          3.97         1.12 o                         
  -7   3  17         48.82         45.90         1.85 o                         
  -6   3  17          8.58          8.62         1.34 o                         
  -5   3  17        130.56        124.47         2.34 o                         
  -4   3  17         49.96         51.73         1.58 o                         
  -3   3  17         76.02         79.25         1.38 o                         
  -2   3  17        136.05        137.05         1.80 o                         
  -1   3  17         95.24         88.08         1.39 o                         
   0   3  17         87.20         98.74         1.53 o                         
   1   3  17         30.13         25.24         1.25 o                         
   2   3  17         78.82         84.53         1.27 o                         
   3   3  17          1.79          3.80         1.02 o                         
   4   3  17         26.89         27.88         1.25 o                         
 -10   4  17        117.97        119.32         1.95 o                         
  -9   4  17          9.58         10.04         1.48 o                         
  -8   4  17         12.72         10.42         1.37 o                         
  -7   4  17          0.02          0.65         1.37 o                         
  -6   4  17         12.49         12.89         1.19 o                         
  -5   4  17          9.58         11.58         1.39 o                         
  -4   4  17          1.05          2.09         1.23 o                         
  -3   4  17        211.25        214.05         2.18 o                         
  -2   4  17         23.95         27.04         1.15 o                         
  -1   4  17         23.12         28.49         1.13 o                         
   0   4  17         32.86         30.97         1.24 o                         
   1   4  17         82.23         91.29         1.50 o                         
   2   4  17         70.94         73.82         1.53 o                         
   3   4  17         17.03         23.39         1.19 o                         
  -9   5  17          2.47          1.44         1.45 o                         
  -8   5  17         23.68         25.44         1.64 o                         
  -7   5  17          7.55          8.93         1.79 o                         
  -6   5  17          1.02          1.77         1.29 o                         
  -5   5  17         33.58         31.88         1.64 o                         
  -4   5  17         22.06         28.57         1.13 o                         
  -3   5  17         73.81         76.25         1.56 o                         
  -2   5  17          2.78          3.09         1.15 o                         
  -1   5  17         34.74         30.15         1.23 o                         
   0   5  17         48.82         58.64         2.89 o                         
   1   5  17         23.45         28.25         1.38 o                         
   2   5  17          1.78          1.83         1.14 o                         
  -7   6  17          0.97          1.39         2.46 o                         
  -6   6  17          1.83          3.54         1.22 o                         
  -5   6  17          5.72          6.97         1.14 o                         
  -4   6  17          0.73          1.96         1.10 o                         
  -3   6  17          6.64          6.26         1.08 o                         
  -2   6  17         90.91        101.69         2.64 o                         
  -1   6  17         20.87         23.68         1.31 o                         
   0   6  17          4.69          7.00         3.68 o                         
 -12   0  18        130.91        129.64         7.42 o                         
 -11   0  18         21.11         19.55         1.99 o                         
 -10   0  18        530.15        514.63         6.02 o                         
  -9   0  18        128.49        126.56         5.04 o                         
  -8   0  18          8.88         11.04         1.82 o                         
  -7   0  18         85.69         82.60         1.91 o                         
  -6   0  18          2.42          1.62         1.51 o                         
  -5   0  18         12.36         13.43         1.58 o                         
  -4   0  18        939.63        937.90         5.27 o                         
  -3   0  18        359.74        328.47         3.83 o                         
  -2   0  18          0.00          1.38         1.69 o                         
  -1   0  18         53.36         50.91         2.78 o                         
   0   0  18        142.91        155.36         2.75 o                         
   1   0  18         19.09         16.03         1.70 o                         
   2   0  18          1.24          1.13         1.58 o                         
   3   0  18         57.15         71.32         1.89 o                         
   4   0  18         15.21         13.16         2.07 o                         
 -12   1  18         50.93         48.92         2.23 o                         
 -11   1  18          4.15          5.35         1.35 o                         
 -10   1  18        327.42        322.99         8.61 o                         
  -9   1  18         46.06         43.82         1.68 o                         
  -8   1  18         77.86         71.85         2.72 o                         
  -7   1  18          9.94         10.77         1.13 o                         
  -6   1  18         16.06         17.01         1.33 o                         
  -5   1  18         25.49         26.85         1.43 o                         
  -4   1  18         25.86         21.94         1.26 o                         
  -3   1  18         79.57         77.80         1.74 o                         
  -2   1  18         27.98         25.18         1.68 o                         
  -1   1  18          0.07          1.31         1.31 o                         
   0   1  18          0.71          1.16         1.17 o                         
   1   1  18          4.31          5.81         1.14 o                         
   2   1  18          2.71          3.19         0.99 o                         
   3   1  18          7.09          8.97         1.03 o                         
   4   1  18         11.06         14.27         1.06 o                         
 -11   2  18          0.27          2.60         1.48 o                         
 -10   2  18          1.09          1.36         1.30 o                         
  -9   2  18          0.01          0.18         1.24 o                         
  -8   2  18         56.27         56.03         1.49 o                         
  -7   2  18          0.21          0.58         1.16 o                         
  -6   2  18          0.14          0.75         1.24 o                         
  -5   2  18         15.84         11.02         1.19 o                         
  -4   2  18          2.10          4.33         1.42 o                         
  -3   2  18          1.96          2.91         1.19 o                         
  -2   2  18          0.05          2.71         1.13 o                         
  -1   2  18          1.51          3.10         1.12 o                         
   0   2  18         99.69        103.96         1.97 o                         
   1   2  18          2.44          4.13         1.10 o                         
   2   2  18          1.94          4.60         1.10 o                         
   3   2  18          5.82          5.42         1.12 o                         
   4   2  18         15.64         18.66         1.18 o                         
 -11   3  18         13.12         15.08         4.87 o                         
 -10   3  18         11.10         10.33         1.30 o                         
  -9   3  18         16.97         16.67         1.23 o                         
  -8   3  18          0.54          0.49         1.02 o                         
  -7   3  18          0.60          2.01         1.23 o                         
  -6   3  18          8.79         10.32         1.41 o                         
  -5   3  18          0.13          0.48         1.20 o                         
  -4   3  18          4.58          5.00         1.19 o                         
  -3   3  18        203.71        186.11         1.92 o                         
  -2   3  18          9.07          8.77         1.14 o                         
  -1   3  18         15.11         16.37         1.11 o                         
   0   3  18         11.31         11.41         1.18 o                         
   1   3  18         20.29         21.27         1.17 o                         
   2   3  18         14.54         19.08         1.27 o                         
   3   3  18          4.68          5.79         1.10 o                         
 -10   4  18          3.98          6.33         4.47 o                         
  -9   4  18          6.79          7.78         2.35 o                         
  -8   4  18         24.99         24.70         2.42 o                         
  -7   4  18          5.47          8.39         1.46 o                         
  -6   4  18          0.46          0.30         1.28 o                         
  -5   4  18         67.71         64.49         1.70 o                         
  -4   4  18          0.02         -0.82         1.28 o                         
  -3   4  18         90.90         80.65         1.70 o                         
  -2   4  18         58.58         74.61         1.43 o                         
  -1   4  18        118.50        115.65         1.91 o                         
   0   4  18          0.32         -0.07         1.18 o                         
   1   4  18         37.03         35.39         1.37 o                         
   2   4  18         40.78         42.47         1.37 o                         
  -8   5  18          2.21          3.88         1.49 o                         
  -7   5  18         11.90         12.45         1.51 o                         
  -6   5  18          1.02          0.13         1.35 o                         
  -5   5  18         16.34         15.20         1.16 o                         
  -4   5  18         11.63         18.68         1.15 o                         
  -3   5  18         32.37         32.62         1.51 o                         
  -2   5  18        105.32        105.85         2.02 o                         
  -1   5  18          0.88          2.58         1.18 o                         
   0   5  18          3.71          4.34         1.37 o                         
 -11   1  19          1.14          3.04         1.33 o                         
 -10   1  19         33.43         30.14         1.44 o                         
  -9   1  19         15.24         15.34         1.39 o                         
  -8   1  19         26.82         27.77         1.39 o                         
  -7   1  19         54.95         62.11         1.65 o                         
  -6   1  19         52.36         49.89         1.29 o                         
  -5   1  19         10.99         13.91         1.09 o                         
  -4   1  19         29.88         28.36         1.18 o                         
  -3   1  19         32.80         30.40         1.26 o                         
  -2   1  19          0.66          0.78         1.22 o                         
  -1   1  19          5.05          5.49         1.34 o                         
   0   1  19          7.53          9.91         1.09 o                         
   1   1  19         15.76         17.58         1.08 o                         
   2   1  19          3.80          4.43         1.03 o                         
   3   1  19          9.21         10.20         1.02 o                         
 -10   2  19          6.15          5.40         1.28 o                         
  -9   2  19         11.07         11.22         1.15 o                         
  -8   2  19          0.58          1.02         1.48 o                         
  -7   2  19          1.66          1.54         1.20 o                         
  -6   2  19          0.92          2.23         1.32 o                         
  -5   2  19         18.29         19.27         1.30 o                         
  -4   2  19         48.78         47.84         1.54 o                         
  -3   2  19          0.09          0.96         1.04 o                         
  -2   2  19         11.86         11.06         1.31 o                         
  -1   2  19          0.00          2.01         1.16 o                         
   0   2  19         21.05         23.90         1.47 o                         
   1   2  19          5.89          7.36         1.04 o                         
   2   2  19         15.45         18.69         1.06 o                         
   3   2  19          0.06          1.26         2.05 o                         
 -10   3  19         39.85         46.89         1.34 o                         
  -9   3  19          2.35          2.24         1.29 o                         
  -8   3  19          0.02         -0.39         1.34 o                         
  -7   3  19          1.57          0.89         1.45 o                         
  -6   3  19          2.53          4.87         1.30 o                         
  -5   3  19         28.89         33.68         1.55 o                         
  -4   3  19         30.19         35.46         1.42 o                         
  -3   3  19         11.49         10.40         1.34 o                         
  -2   3  19          3.94          7.26         1.14 o                         
  -1   3  19          1.66          2.21         1.10 o                         
   0   3  19          0.24          2.32         1.02 o                         
   1   3  19          3.15          3.55         1.07 o                         
   2   3  19         12.40         11.15         1.06 o                         
  -8   4  19          8.66          7.61         1.50 o                         
  -7   4  19         22.27         30.31         1.80 o                         
  -6   4  19         12.46         13.95         1.26 o                         
  -5   4  19         57.38         50.22         1.85 o                         
  -4   4  19        146.85        145.39         1.96 o                         
  -3   4  19         10.64          8.62         1.19 o                         
  -2   4  19          0.58          1.59         1.15 o                         
  -1   4  19        159.21        164.82         1.99 o                         
   0   4  19          7.03          5.81         1.24 o                         
   1   4  19          1.64          2.82         1.84 o                         
  -6   5  19         76.06         71.99         2.29 o                         
  -5   5  19          1.79          1.43         1.16 o                         
  -4   5  19         73.28         72.59         1.83 o                         
  -3   5  19         32.66         26.90         1.31 o                         
  -2   5  19         15.46         20.45         1.46 o                         
 -10   0  20          7.31          7.40         1.94 o                         
  -9   0  20        164.88        163.20         8.80 o                         
  -8   0  20          6.09          4.27         4.06 o                         
  -7   0  20        113.57        120.83         2.22 o                         
  -6   0  20        326.94        323.68         6.13 o                         
  -5   0  20          0.14          0.43         1.45 o                         
  -4   0  20         12.79         18.48         1.99 o                         
  -3   0  20         59.45         55.04         3.01 o                         
  -2   0  20         12.77         11.78         1.71 o                         
  -1   0  20          1.24          3.90         1.92 o                         
   0   0  20         36.22         49.11         1.92 o                         
   1   0  20         13.23         14.36         1.46 o                         
   2   0  20        161.02        168.85         6.40 o                         
 -10   1  20          2.36          3.23         1.43 o                         
  -9   1  20         20.68         19.05         1.55 o                         
  -8   1  20          1.54          3.00         1.33 o                         
  -7   1  20         23.90         22.51         1.29 o                         
  -6   1  20         16.24         15.26         1.13 o                         
  -5   1  20         10.48          5.84         1.20 o                         
  -4   1  20         86.99         81.66         1.57 o                         
  -3   1  20         30.86         29.86         1.38 o                         
  -2   1  20          6.41          7.06         1.26 o                         
  -1   1  20          7.33          9.01         1.30 o                         
   0   1  20          0.46          3.38         1.46 o                         
   1   1  20          7.19          8.19         1.04 o                         
   2   1  20         70.61         77.58         1.75 o                         
  -9   2  20         46.98         43.96         1.51 o                         
  -8   2  20          2.35          1.99         1.51 o                         
  -7   2  20          0.05          1.63         1.20 o                         
  -6   2  20         20.50         22.43         1.55 o                         
  -5   2  20          0.39          2.29         1.25 o                         
  -4   2  20         15.58         15.47         1.64 o                         
  -3   2  20          1.12          2.42         1.12 o                         
  -2   2  20         20.35         18.17         1.44 o                         
  -1   2  20          6.01         11.92         1.39 o                         
   0   2  20          0.17          0.60         1.32 o                         
   1   2  20          2.38          3.62         1.18 o                         
  -8   3  20          0.09         -0.40         1.47 o                         
  -7   3  20          1.27          1.98         1.46 o                         
  -6   3  20          6.00          9.79         1.40 o                         
  -5   3  20         25.65         28.74         1.38 o                         
  -4   3  20         11.93         11.88         1.29 o                         
  -3   3  20         96.18         97.58         1.72 o                         
  -2   3  20          0.38          2.55         1.29 o                         
  -1   3  20         40.73         46.74         1.50 o                         
   0   3  20         39.62         47.32         1.22 o                         
  -7   4  20         12.93         13.68         2.46 o                         
  -6   4  20         29.32         29.86         1.85 o                         
  -5   4  20         23.47         26.57         1.35 o                         
  -4   4  20         41.05         39.48         1.35 o                         
  -3   4  20         76.17         82.33         1.71 o                         
  -2   4  20          2.02          2.04         1.27 o                         
  -9   1  21         29.83         32.45         2.63 o                         
  -8   1  21         28.09         25.73         1.81 o                         
  -7   1  21         58.19         57.34         1.54 o                         
  -6   1  21          7.34         11.11         1.45 o                         
  -5   1  21         23.78         22.01         1.23 o                         
  -4   1  21         10.50         11.93         1.23 o                         
  -3   1  21         21.44         18.00         1.41 o                         
  -2   1  21          6.36          7.42         1.40 o                         
  -1   1  21          5.02          4.03         1.13 o                         
   0   1  21          1.63          3.03         1.06 o                         
  -8   2  21          1.84          2.64         1.25 o                         
  -7   2  21          1.42          2.97         1.37 o                         
  -6   2  21         12.27         14.23         1.58 o                         
  -5   2  21          1.97          2.31         1.33 o                         
  -4   2  21          0.07          0.42         1.28 o                         
  -3   2  21         26.93         31.64         1.38 o                         
  -2   2  21         16.95         14.17         1.16 o                         
  -1   2  21         12.80         12.12         1.23 o                         
  -6   3  21          9.62          8.58         1.21 o                         
  -5   3  21          4.96          8.24         1.35 o                         
  -4   3  21         15.65         17.44         1.31 o                         
  -3   3  21         14.49         18.61         1.34 o                         
  -2   3  21          1.15         -0.63         1.56 o                         
  -7   0  22         28.73         35.02         2.01 o                         
  -6   0  22          2.48          3.47         1.70 o                         
  -5   0  22         59.18         56.41         3.50 o                         
  -4   0  22          0.00          2.76         1.72 o                         
  -3   0  22          4.00          5.93         1.78 o                         
  -2   0  22          2.22          0.09         4.51 o                         
  -6   1  22          0.81          1.30         1.29 o                         
  -5   1  22          1.16          2.49         1.26 o                         
  -4   1  22         11.30         11.61         1.43 o                         
  -3   1  22         38.77         39.35         1.46 o                         
  -2   1  22          0.86          1.46         3.98 o                         
                                                                                
